# Supplementary material for: Identification of lysozyme in Venetin-1 nanoparticle from the coelomic fluid of the earthworm Dendrobaena veneta
Source: Front Mol Biosci. 2025 Nov 26;12:1719519. doi: 10.3389/fmolb.2025.1719519 (PMC12689324; doi:10.3389/fmolb.2025.1719519)
Supplement: Supplementary file 1 [file Table3.xlsx]

## Sheet: Elf Venetin proteins
Protein Group	Top	Accession	Gene	-10LgP	Coverage(%)	Coverage(%) 211001_DDA_PCZ_sep_1	Coverage(%) 211001_DDA_PCZ_sep_10	Coverage(%) 211001_DDA_PCZ_sep_11	Coverage(%) 211001_DDA_PCZ_sep_2	Coverage(%) 211001_DDA_PCZ_sep_3	Coverage(%) 211001_DDA_PCZ_sep_4	Coverage(%) 211001_DDA_PCZ_sep_5	Coverage(%) 211001_DDA_PCZ_sep_6	Coverage(%) 211001_DDA_PCZ_sep_7	Coverage(%) 211001_DDA_PCZ_sep_8	Coverage(%) 211001_DDA_PCZ_sep_9	#Peptides	Average Mass	Description
119	FALSE	R7UMQ5|R7UMQ5_CAPTE	CAPTEDRAFT_152326	101.923	26.46	11.28	26.46	15.56	7.00	7.00	7.39	7.39	0.00	7.39	11.28	15.56	8	29269.816	14-3-3 domain-containing protein OS=Capitella teleta OX=283909 GN=CAPTEDRAFT_152326 PE=3 SV=1
123	TRUE	T1ELD1|T1ELD1_HELRO	20197381	152.89032	36.96	13.62	34.63	27.63	7.00	7.00	10.51	7.39	0.00	10.51	14.40	26.07	11	29135.498	14-3-3 domain-containing protein OS=Helobdella robusta OX=6412 GN=20197381 PE=3 SV=1
131	TRUE	T1FNZ9|T1FNZ9_HELRO	20210546	114.91379	34.14	15.26	34.14	34.14	14.46	18.47	14.46	10.44	0.00	10.44	18.47	34.14	9	28368.023	14-3-3 domain-containing protein OS=Helobdella robusta OX=6412 GN=20210546 PE=3 SV=1
189	TRUE	T1FXW3|T1FXW3_HELRO	20213661	91.64713	15.79	7.29	14.98	7.29	7.29	7.29	3.24	3.24	0.00	3.24	7.29	10.53	7	27907.633	14-3-3 domain-containing protein OS=Helobdella robusta OX=6412 GN=20213661 PE=3 SV=1
159	TRUE	T1G259|T1G259_HELRO	20215157	104.60978	22.71	11.16	22.71	17.53	10.36	14.34	10.36	6.37	0.00	6.37	14.34	17.53	8	28591.197	14-3-3 domain-containing protein OS=Helobdella robusta OX=6412 GN=20215157 PE=3 SV=1
158	TRUE	A0AAD9NDG9|A0AAD9NDG9_9ANNE	LSH36_40g03093	134.13956	25.40	7.14	25.40	13.89	10.32	10.32	6.35	6.35	0.00	6.35	10.32	21.43	8	28425.81	14-3-3 domain-containing protein OS=Paralvinella palmiformis OX=53620 GN=LSH36_40g03093 PE=3 SV=1
119	TRUE	A0AAD9P0V7|A0AAD9P0V7_RIDPI	NP493_218g03060	111.12993	33.20	14.45	33.20	19.14	10.16	13.67	14.06	7.42	0.00	10.55	17.97	22.27	11	29134.805	14-3-3 domain-containing protein OS=Ridgeia piscesae OX=27915 GN=NP493_218g03060 PE=3 SV=1
1097	TRUE	R7TGD2|R7TGD2_CAPTE	CAPTEDRAFT_182474	39.76989	1.36	1.36	0.00	0.00	0.00	0.00	0.00	0.00	0.00	0.00	0.00	0.00	2	106339.83	26S proteasome non-ATPase regulatory subunit 1 OS=Capitella teleta OX=283909 GN=CAPTEDRAFT_182474 PE=3 SV=1
1079	TRUE	T1G0S8|T1G0S8_HELRO	20214676	63.81926	2.40	0.00	0.00	0.00	2.40	0.00	0.00	0.00	0.00	0.00	0.00	0.00	2	105009.48	26S proteasome non-ATPase regulatory subunit 1 OS=Helobdella robusta OX=6412 GN=20214676 PE=3 SV=1
292	TRUE	T1EFQ2|T1EFQ2_HELRO	20195404	99.89701	7.48	2.64	0.00	0.00	2.64	0.99	7.48	0.00	0.00	0.00	0.00	0.00	7	100913.25	26S proteasome non-ATPase regulatory subunit 2 OS=Helobdella robusta OX=6412 GN=20195404 PE=3 SV=1
410	TRUE	T1EDG5|T1EDG5_HELRO	20194617	92.51516	13.88	0.00	0.00	0.00	0.00	0.00	0.00	0.00	0.00	0.00	0.00	13.88	6	45806.78	26S proteasome non-ATPase regulatory subunit 6 OS=Helobdella robusta OX=6412 GN=20194617 PE=3 SV=1
627	TRUE	A0A0A0QYD7|A0A0A0QYD7_9ANNE		59.291534	22.52	0.00	0.00	22.52	0.00	0.00	0.00	0.00	0.00	7.28	0.00	0.00	3	16152.575	40S ribosomal protein OS=Phragmatopoma lapidosa OX=341668 PE=2 SV=1
627	FALSE	R7UHL3|R7UHL3_CAPTE	CAPTEDRAFT_228439	49.14354	15.79	0.00	0.00	15.79	0.00	0.00	0.00	0.00	0.00	7.24	0.00	0.00	2	16293.73	40S ribosomal protein S14 OS=Capitella teleta OX=283909 GN=CAPTEDRAFT_228439 PE=3 SV=1
627	FALSE	T1EF74|T1EF74_HELRO	20195226	49.14354	16.00	0.00	0.00	16.00	0.00	0.00	0.00	0.00	0.00	7.33	0.00	0.00	2	16091.561	40S ribosomal protein S14 OS=Helobdella robusta OX=6412 GN=20195226 PE=3 SV=1
627	FALSE	T1FWJ8|T1FWJ8_HELRO	20213193	49.14354	16.00	0.00	0.00	16.00	0.00	0.00	0.00	0.00	0.00	7.33	0.00	0.00	2	16117.599	40S ribosomal protein S14 OS=Helobdella robusta OX=6412 GN=20213193 PE=3 SV=1
627	FALSE	A0AAD9JWH7|A0AAD9JWH7_9ANNE	LSH36_142g05017	49.14354	16.11	0.00	0.00	16.11	0.00	0.00	0.00	0.00	0.00	7.38	0.00	0.00	2	15990.371	40S ribosomal protein S14 OS=Paralvinella palmiformis OX=53620 GN=LSH36_142g05017 PE=3 SV=1
627	FALSE	A0AAD9L2N3|A0AAD9L2N3_RIDPI	NP493_386g03020	49.14354	11.37	0.00	0.00	11.37	0.00	0.00	0.00	0.00	0.00	5.21	0.00	0.00	2	22695.99	40S ribosomal protein S14 OS=Ridgeia piscesae OX=27915 GN=NP493_386g03020 PE=3 SV=1
946	TRUE	R7UR90|R7UR90_CAPTE	CAPTEDRAFT_227401	38.74137	9.74	0.00	0.00	9.74	0.00	0.00	0.00	0.00	0.00	0.00	0.00	0.00	2	17703.418	40S ribosomal protein S24 (Fragment) OS=Capitella teleta OX=283909 GN=CAPTEDRAFT_227401 PE=3 SV=1
946	TRUE	A0A0A0QYE3|A0A0A0QYE3_9ANNE		38.74137	11.45	0.00	0.00	11.45	0.00	0.00	0.00	0.00	0.00	0.00	0.00	0.00	2	15253.975	40S ribosomal protein S24 OS=Phragmatopoma lapidosa OX=341668 PE=2 SV=1
617	TRUE	T1FV46|T1FV46_HELRO	20212692	55.718945	17.31	0.00	10.10	10.10	0.00	0.00	0.00	0.00	0.00	0.00	0.00	17.31	3	23994.98	40S ribosomal protein S8 OS=Helobdella robusta OX=6412 GN=20212692 PE=3 SV=1
337	TRUE	A0A2I7YV11|A0A2I7YV11_EISFE		102.2674	27.14	0.00	23.33	20.48	0.00	0.00	0.00	0.00	0.00	0.00	0.00	22.86	7	24069.06	60S ribosomal protein L13 OS=Eisenia fetida OX=6396 PE=2 SV=1
586	TRUE	A0AAD9PC14|A0AAD9PC14_RIDPI	NP493_45g06023	66.02331	13.96	0.00	13.96	0.00	0.00	0.00	0.00	0.00	0.00	0.00	0.00	0.00	4	30448.186	60S ribosomal protein L7a OS=Ridgeia piscesae OX=27915 GN=NP493_45g06023 PE=3 SV=1
572	TRUE	A0A8J1UTK2|A0A8J1UTK2_OWEFU	OFUS_LOCUS326	65.03576	4.96	0.00	0.00	0.00	0.00	0.00	0.00	3.72	0.00	0.00	4.96	2.07	3	53300.902	6-phosphogluconate dehydrogenase, decarboxylating OS=Owenia fusiformis OX=6347 GN=OFUS_LOCUS326 PE=3 SV=1
227	FALSE	A0A8S4P197|A0A8S4P197_OWEFU	OFUS_LOCUS13655	71.97424	11.44	2.19	0.00	0.00	2.92	0.00	5.11	2.92	0.00	5.60	11.44	0.00	5	46382.973	AAA+ ATPase domain-containing protein (Fragment) OS=Owenia fusiformis OX=6347 GN=OFUS_LOCUS13655 PE=3 SV=1
917	TRUE	R7TLX6|R7TLX6_CAPTE	CAPTEDRAFT_159938	48.924194	3.83	2.15	0.00	0.00	0.00	0.00	3.83	0.00	0.00	3.83	0.00	0.00	2	47105.688	AAA+ ATPase domain-containing protein OS=Capitella teleta OX=283909 GN=CAPTEDRAFT_159938 PE=3 SV=1
227	FALSE	R7URK7|R7URK7_CAPTE	CAPTEDRAFT_183959	71.97424	11.58	2.22	0.00	0.00	2.96	0.00	5.17	2.96	0.00	5.67	11.58	0.00	5	45761.164	AAA+ ATPase domain-containing protein OS=Capitella teleta OX=283909 GN=CAPTEDRAFT_183959 PE=3 SV=1
227	FALSE	A0A7I8VP70|A0A7I8VP70_9ANNE	DGYR_LOCUS5658	56.90886	7.25	2.25	0.00	0.00	3.00	0.00	5.25	3.00	0.00	3.00	7.25	0.00	3	44888.99	AAA+ ATPase domain-containing protein OS=Dimorphilus gyrociliatus OX=2664684 GN=DGYR_LOCUS5658 PE=3 SV=1
227	TRUE	T1G2I5|T1G2I5_HELRO	20215283	95.948494	18.14	5.39	0.00	0.00	6.13	3.19	8.33	2.94	0.00	5.64	18.14	0.00	7	45826.434	AAA+ ATPase domain-containing protein OS=Helobdella robusta OX=6412 GN=20215283 PE=3 SV=1
917	TRUE	T1G4Q2|T1G4Q2_HELRO	20216050	48.924194	4.28	2.41	0.00	0.00	0.00	0.00	4.28	0.00	0.00	4.28	0.00	0.00	2	42273.254	AAA+ ATPase domain-containing protein OS=Helobdella robusta OX=6412 GN=20216050 PE=3 SV=1
227	FALSE	A0AAD9MQ07|A0AAD9MQ07_9ANNE	LSH36_1054g00036	86.96431	12.73	1.88	0.00	0.00	2.51	0.00	4.38	2.51	0.00	4.80	12.73	0.00	6	53436.43	AAA+ ATPase domain-containing protein OS=Paralvinella palmiformis OX=53620 GN=LSH36_1054g00036 PE=3 SV=1
917	TRUE	A0AAD9JV35|A0AAD9JV35_RIDPI	NP493_1682g00026	48.924194	3.84	2.16	0.00	0.00	0.00	0.00	3.84	0.00	0.00	3.84	0.00	0.00	2	47303.023	AAA+ ATPase domain-containing protein OS=Ridgeia piscesae OX=27915 GN=NP493_1682g00026 PE=3 SV=1
227	FALSE	A0AAD9L127|A0AAD9L127_RIDPI	NP493_400g01049	66.11418	8.89	2.22	0.00	0.00	2.96	0.00	5.19	2.96	0.00	2.96	8.89	0.00	4	45657.957	AAA+ ATPase domain-containing protein OS=Ridgeia piscesae OX=27915 GN=NP493_400g01049 PE=3 SV=1
825	TRUE	A0A8S4PDF7|A0A8S4PDF7_OWEFU	OFUS_LOCUS16340	53.39736	3.17	1.68	0.00	0.00	0.00	1.68	1.68	0.00	0.00	1.49	0.00	0.00	2	61031.055	Achaete scute target 1 OS=Owenia fusiformis OX=6347 GN=OFUS_LOCUS16340 PE=4 SV=1
825	TRUE	A0A8S4PC16|A0A8S4PC16_OWEFU	OFUS_LOCUS16340	53.39736	3.11	1.65	0.00	0.00	0.00	1.65	1.65	0.00	0.00	1.47	0.00	0.00	2	62109.29	Achaete scute target 1 OS=Owenia fusiformis OX=6347 GN=OFUS_LOCUS16340 PE=4 SV=1
716	TRUE	A0AAD9L455|A0AAD9L455_RIDPI	NP493_365g00072	74.27421	7.42	0.00	3.35	0.00	0.00	0.00	0.00	0.00	0.00	0.00	0.00	7.42	3	46678.707	Acid ceramidase OS=Ridgeia piscesae OX=27915 GN=NP493_365g00072 PE=3 SV=1
882	TRUE	R7T614|R7T614_CAPTE	CAPTEDRAFT_228472	34.35893	2.83	0.00	0.00	0.00	0.00	2.83	0.00	0.00	0.00	0.00	0.00	0.00	2	61040.895	aconitate hydratase OS=Capitella teleta OX=283909 GN=CAPTEDRAFT_228472 PE=3 SV=1
882	TRUE	A0A8S4PRL5|A0A8S4PRL5_OWEFU	OFUS_LOCUS18947	34.35893	2.03	0.00	0.00	0.00	0.00	2.03	0.00	0.00	0.00	0.00	0.00	0.00	2	85212.82	Aconitate hydratase, mitochondrial OS=Owenia fusiformis OX=6347 GN=OFUS_LOCUS18947 PE=3 SV=1
882	TRUE	A0AAD9JBY4|A0AAD9JBY4_9ANNE	LSH36_421g01010	34.35893	2.04	0.00	0.00	0.00	0.00	2.04	0.00	0.00	0.00	0.00	0.00	0.00	2	85396.64	Aconitate hydratase, mitochondrial OS=Paralvinella palmiformis OX=53620 GN=LSH36_421g01010 PE=3 SV=1
3	FALSE	E2EZT6|E2EZT6_9ANNE		212.38297	69.68	54.79	52.13	18.09	50.53	59.57	50.53	33.51	26.06	33.51	52.66	60.64	26	21044.941	Actin 2 (Fragment) OS=Allolobophora chlorotica OX=302034 PE=2 SV=1
4	TRUE	A0A1S6Q5P4|A0A1S6Q5P4_9ANNE		313.9322	72.80	57.60	58.40	42.93	55.47	59.47	66.40	55.73	30.93	50.13	64.27	62.93	77	41656.61	Actin OS=Aeolosoma viride OX=394736 PE=2 SV=1
3	FALSE	A0A2I7YV73|A0A2I7YV73_EISFE		296.78113	75.27	61.17	63.03	45.74	59.04	65.43	64.63	51.06	29.26	48.40	63.83	71.28	77	41918.953	Actin OS=Eisenia fetida OX=6396 PE=2 SV=1
108	TRUE	R7U3X6|R7U3X6_CAPTE	CAPTEDRAFT_204377	146.53981	18.57	11.94	13.26	2.92	8.22	11.94	11.67	7.16	3.71	7.16	14.06	16.45	15	42428.3	Actin, cytoplasmic OS=Capitella teleta OX=283909 GN=CAPTEDRAFT_204377 PE=3 SV=1
3	TRUE	P92176|ACT2_LUMTE	ACT2	301.6232	79.79	65.69	67.55	45.74	63.56	69.95	69.15	55.59	29.26	48.40	69.41	75.80	81	41839.84	Actin-2 OS=Lumbricus terrestris OX=6398 GN=ACT2 PE=2 SV=1
379	TRUE	A0AAD9N1W2|A0AAD9N1W2_9ANNE	LSH36_276g00012	77.83534	5.97	2.20	0.00	0.00	2.20	2.20	3.46	4.40	2.20	3.77	0.00	0.00	5	69466.14	Actin-interacting protein 1 OS=Paralvinella palmiformis OX=53620 GN=LSH36_276g00012 PE=3 SV=1
413	TRUE	A0AAD9NWI2|A0AAD9NWI2_RIDPI	NP493_296g02030	86.51245	7.92	1.16	0.00	0.00	1.16	1.16	5.45	6.27	3.80	1.16	0.00	0.00	5	65920.555	Actin-interacting protein 1 OS=Ridgeia piscesae OX=27915 GN=NP493_296g02030 PE=3 SV=1
148	TRUE	A0A678SD82|A0A678SD82_LUMTE		110.74862	12.53	3.54	3.81	3.54	3.54	8.45	3.54	7.36	3.54	3.81	5.45	3.81	9	41152.066	Actin-modulating protein EWAM-P4 OS=Lumbricus terrestris OX=6398 PE=2 SV=1
726	TRUE	R7TAQ3|R7TAQ3_CAPTE	CAPTEDRAFT_171381	42.927773	13.56	0.00	0.00	3.39	0.00	0.00	0.00	0.00	0.00	0.00	0.00	10.17	3	20553.717	Actin-related protein 2/3 complex subunit 3 OS=Capitella teleta OX=283909 GN=CAPTEDRAFT_171381 PE=3 SV=1
487	FALSE	A0A8S4NNF3|A0A8S4NNF3_OWEFU	OFUS_LOCUS9509	67.31143	14.81	0.00	0.00	14.81	0.00	0.00	0.00	0.00	0.00	0.00	0.00	4.76	3	21951.791	Actin-related protein 2/3 complex subunit 4 (Fragment) OS=Owenia fusiformis OX=6347 GN=OFUS_LOCUS9509 PE=3 SV=1
487	FALSE	R7UGT8|R7UGT8_CAPTE	CAPTEDRAFT_151285	39.11394	11.31	0.00	0.00	11.31	0.00	0.00	0.00	0.00	0.00	0.00	0.00	0.00	2	19578.12	Actin-related protein 2/3 complex subunit 4 OS=Capitella teleta OX=283909 GN=CAPTEDRAFT_151285 PE=3 SV=1
487	FALSE	T1F6L5|T1F6L5_HELRO	20204464	66.25175	16.67	0.00	0.00	16.67	0.00	0.00	0.00	0.00	0.00	0.00	0.00	5.36	3	19631.059	Actin-related protein 2/3 complex subunit 4 OS=Helobdella robusta OX=6412 GN=20204464 PE=3 SV=1
487	TRUE	O46159|O46159_LUMRU	arp	73.52488	21.43	0.00	0.00	21.43	0.00	0.00	0.00	0.00	0.00	0.00	0.00	5.36	4	19779.225	Actin-related protein 2/3 complex subunit 4 OS=Lumbricus rubellus OX=35632 GN=arp PE=2 SV=1
487	FALSE	A0AAD9NNE4|A0AAD9NNE4_RIDPI	NP493_642g00005	66.25175	18.79	0.00	0.00	18.79	0.00	0.00	0.00	0.00	0.00	0.00	0.00	6.04	3	17595.557	Actin-related protein 2/3 complex subunit 4 OS=Ridgeia piscesae OX=27915 GN=NP493_642g00005 PE=3 SV=1
526	TRUE	Q9GRJ2|Q9GRJ2_LUMRU	Arp2/3p16	69.018524	32.00	0.00	0.00	32.00	0.00	0.00	0.00	0.00	0.00	0.00	0.00	0.00	3	16526.67	Actin-related protein 2/3 complex subunit 5 OS=Lumbricus rubellus OX=35632 GN=Arp2/3p16 gene PE=2 SV=1
304	TRUE	A0AAD9JI61|A0AAD9JI61_9ANNE	LSH36_291g08063	77.97784	13.70	0.00	0.00	0.00	0.00	5.05	0.00	2.64	0.00	0.00	8.17	5.05	6	47180.94	Actin-related protein 3 OS=Paralvinella palmiformis OX=53620 GN=LSH36_291g08063 PE=3 SV=1
827	TRUE	R7UV00|R7UV00_CAPTE	CAPTEDRAFT_170886	41.746548	4.01	0.00	0.00	0.00	0.00	0.00	0.00	0.00	0.00	0.00	4.01	0.00	2	37991.42	Adenosine kinase OS=Capitella teleta OX=283909 GN=CAPTEDRAFT_170886 PE=3 SV=1
280	TRUE	A0AAD9UJU3|A0AAD9UJU3_RIDPI	AHCY	103.34506	16.18	0.00	11.69	0.00	0.00	2.70	4.49	2.70	0.00	2.70	14.16	8.99	8	48986.664	Adenosylhomocysteinase OS=Ridgeia piscesae OX=27915 GN=AHCY PE=3 SV=1
161	TRUE	T1FNM9|T1FNM9_HELRO	20210426	116.000626	56.91	0.00	8.84	56.91	0.00	0.00	0.00	0.00	0.00	5.52	0.00	27.07	11	20646.742	ADP-ribosylation factor OS=Helobdella robusta OX=6412 GN=20210426 PE=3 SV=1
182	TRUE	T1FXQ0|T1FXQ0_HELRO	20213598	109.5636	53.98	0.00	9.09	53.98	0.00	0.00	0.00	0.00	0.00	0.00	0.00	27.27	10	20043.156	ADP-ribosylation factor OS=Helobdella robusta OX=6412 GN=20213598 PE=3 SV=1
568	FALSE	A0A8S4PMP3|A0A8S4PMP3_OWEFU	OFUS_LOCUS19004	59.499744	2.84	0.00	0.00	0.00	2.40	2.40	2.40	2.40	0.00	2.84	2.40	0.00	2	50255.652	Alanine-glyoxylate aminotransferase (Fragment) OS=Owenia fusiformis OX=6347 GN=OFUS_LOCUS19004 PE=3 SV=1
568	FALSE	R7V4J0|R7V4J0_CAPTE	CAPTEDRAFT_178973	72.07381	2.90	0.00	0.00	0.00	2.28	2.28	2.28	2.28	0.00	2.90	2.28	0.00	3	52997.465	Alanine--glyoxylate aminotransferase 2-like OS=Capitella teleta OX=283909 GN=CAPTEDRAFT_178973 PE=3 SV=1
532	TRUE	T1ED23|T1ED23_HELRO	20194475	75.7398	3.28	3.28	0.00	0.00	1.50	1.59	3.28	0.00	0.00	0.00	0.00	0.00	4	119537.336	Alanine--tRNA ligase OS=Helobdella robusta OX=6412 GN=20194475 PE=3 SV=1
478	TRUE	A0AAD9K4S2|A0AAD9K4S2_9ANNE	LSH36_65g07022	86.5683	4.14	3.63	0.00	0.00	1.52	1.77	1.77	0.00	0.00	0.00	0.00	0.00	5	131945.78	Alanine--tRNA ligase OS=Paralvinella palmiformis OX=53620 GN=LSH36_65g07022 PE=3 SV=1
404	TRUE	T1EDZ8|T1EDZ8_HELRO	20194800	90.73917	8.06	0.81	0.00	0.00	2.19	5.07	5.18	0.00	0.00	0.00	0.00	0.00	6	99634.22	Alpha-1,4 glucan phosphorylase OS=Helobdella robusta OX=6412 GN=20194800 PE=3 SV=1
1060	TRUE	T1FFE4|T1FFE4_HELRO	20207543	46.265133	1.81	0.00	0.00	0.00	1.81	1.81	1.81	0.00	0.00	0.00	0.00	0.00	2	117557.92	Alpha-2-macroglobulin bait region domain-containing protein OS=Helobdella robusta OX=6412 GN=20207543 PE=3 SV=1
644	TRUE	T1G9I2|T1G9I2_HELRO	20217729	41.16832	2.37	0.79	0.00	0.00	0.00	0.00	2.37	0.00	0.00	0.00	0.00	0.00	3	103574.42	Alpha-actinin, sarcomeric OS=Helobdella robusta OX=6412 GN=20217729 PE=3 SV=1
816	TRUE	A0A8J1U5H0|A0A8J1U5H0_OWEFU	OFUS_LOCUS19253	39.571407	3.23	0.00	1.72	0.00	0.00	0.00	0.00	0.00	0.00	0.00	1.51	3.23	2	53359.133	alpha-L-fucosidase (Fragment) OS=Owenia fusiformis OX=6347 GN=OFUS_LOCUS19253 PE=3 SV=1
107	TRUE	O01357|O01357_LUMRU		132.05504	48.95	6.75	22.36	18.57	13.92	18.99	21.94	10.13	0.00	45.15	25.74	18.14	15	25384.02	Aminopeptidase (Fragment) OS=Lumbricus rubellus OX=35632 PE=2 SV=1
278	TRUE	R7UUZ8|R7UUZ8_CAPTE	CAPTEDRAFT_150577	91.213356	5.21	1.62	0.00	0.00	2.67	2.78	5.21	0.00	0.00	0.00	0.00	0.81	8	96628.45	Aminopeptidase OS=Capitella teleta OX=283909 GN=CAPTEDRAFT_150577 PE=3 SV=1
538	TRUE	A0A7I8W4Q4|A0A7I8W4Q4_9ANNE	DGYR_LOCUS11192	57.884026	2.91	0.00	0.00	0.00	1.98	0.70	2.91	0.00	0.00	0.00	0.00	0.00	3	97067.39	Aminopeptidase OS=Dimorphilus gyrociliatus OX=2664684 GN=DGYR_LOCUS11192 PE=3 SV=1
233	TRUE	T1F8Y4|T1F8Y4_HELRO	20205283	101.975105	5.94	0.00	0.00	0.00	4.23	3.77	5.49	0.00	0.00	0.00	0.00	0.00	9	99619.484	Aminopeptidase OS=Helobdella robusta OX=6412 GN=20205283 PE=3 SV=1
234	TRUE	A0AAD9K6L0|A0AAD9K6L0_9ANNE	LSH36_51g04005	86.97874	5.39	1.19	0.00	0.00	2.70	3.88	3.99	0.00	0.00	0.00	0.00	0.00	8	104448.11	Aminopeptidase OS=Paralvinella palmiformis OX=53620 GN=LSH36_51g04005 PE=3 SV=1
1115	TRUE	R7U294|R7U294_CAPTE	CAPTEDRAFT_158666	34.19272	2.18	0.00	0.00	0.00	0.00	0.00	0.00	0.00	0.00	1.25	0.00	2.18	2	71920.49	Annexin OS=Capitella teleta OX=283909 GN=CAPTEDRAFT_158666 PE=3 SV=1
663	TRUE	T1EF72|T1EF72_HELRO	20195224	53.260048	8.89	1.90	6.98	0.00	0.00	0.00	1.90	0.00	0.00	0.00	3.49	6.98	3	35489.668	Annexin OS=Helobdella robusta OX=6412 GN=20195224 PE=3 SV=1
694	TRUE	A0A088BZ09|A0A088BZ09_EISFE		66.54205	30.38	0.00	30.38	0.00	0.00	0.00	0.00	0.00	0.00	0.00	0.00	30.38	2	8160.473	Arginase (Fragment) OS=Eisenia fetida OX=6396 PE=2 SV=1
844	TRUE	A0AAD9JFN3|A0AAD9JFN3_9ANNE	LSH36_339g02003	31.347797	2.81	0.00	0.00	0.00	0.00	0.00	0.00	0.00	0.00	0.00	2.81	0.00	2	56663.758	Argininosuccinate synthase OS=Paralvinella palmiformis OX=53620 GN=LSH36_339g02003 PE=3 SV=1
256	TRUE	T1FP32|T1FP32_HELRO	20210579	99.08933	18.24	0.00	14.33	0.00	0.00	0.00	5.54	0.00	0.00	0.00	2.28	12.05	6	35609.95	Arp2/3 complex 34 kDa subunit OS=Helobdella robusta OX=6412 GN=20210579 PE=3 SV=1
269	TRUE	A0AAD9P4M9|A0AAD9P4M9_RIDPI	NP493_151g01031	94.745346	20.00	0.00	20.00	0.00	0.00	0.00	0.00	0.00	0.00	0.00	0.00	9.33	7	34820.81	Arp2/3 complex 34 kDa subunit OS=Ridgeia piscesae OX=27915 GN=NP493_151g01031 PE=3 SV=1
582	TRUE	T1EFX6|T1EFX6_HELRO	20195478	58.518425	7.26	0.00	0.00	0.00	0.00	0.00	0.00	0.00	0.00	7.26	0.00	0.00	4	47470.04	Arrestin C-terminal-like domain-containing protein OS=Helobdella robusta OX=6412 GN=20195478 PE=3 SV=1
738	FALSE	Q8I6N3|Q8I6N3_EISFE	arsp1	51.741447	10.66	0.00	0.00	10.66	0.00	0.00	0.00	0.00	0.00	0.00	0.00	0.00	2	25356.84	ARSP1 OS=Eisenia fetida OX=6396 GN=arsp1 PE=2 SV=1
1109	TRUE	R7TE83|R7TE83_CAPTE	CAPTEDRAFT_21487	43.68476	6.08	0.00	6.08	0.00	0.00	3.16	0.00	0.00	0.00	0.00	0.00	6.08	2	46197.566	Aspartate aminotransferase OS=Capitella teleta OX=283909 GN=CAPTEDRAFT_21487 PE=3 SV=1
744	TRUE	A0AAD9J1U0|A0AAD9J1U0_9ANNE	LSH36_788g03001	70.27414	6.85	0.00	5.38	0.00	0.00	4.89	0.00	0.00	0.00	0.00	0.00	6.85	3	46276.062	Aspartate aminotransferase OS=Paralvinella palmiformis OX=53620 GN=LSH36_788g03001 PE=3 SV=1
943	TRUE	A0AAD9JNK2|A0AAD9JNK2_9ANNE	LSH36_243g01054	37.970238	2.87	0.00	0.00	0.00	0.00	1.79	1.79	0.00	0.00	2.87	0.00	0.00	2	63514.492	Aspartate--tRNA ligase, cytoplasmic OS=Paralvinella palmiformis OX=53620 GN=LSH36_243g01054 PE=3 SV=1
339	TRUE	T1FM70|T1FM70_HELRO	20209919	79.83991	11.01	0.00	0.00	0.00	0.00	0.00	0.00	0.00	0.00	11.01	0.00	0.00	7	59741.113	ATP synthase subunit alpha OS=Helobdella robusta OX=6412 GN=20209919 PE=3 SV=1
333	TRUE	A0A286Q4U2|A0A286Q4U2_9ANNE		83.11039	11.41	0.00	0.00	0.00	0.00	0.00	0.00	0.00	0.00	11.41	0.00	0.00	7	59610.84	ATP synthase subunit alpha OS=Mesenchytraeus hydrius OX=1797137 PE=2 SV=1
518	FALSE	Q6PTR3|Q6PTR3_9ANNE		50.268612	4.68	0.00	0.00	0.00	0.00	0.00	0.00	0.00	0.00	4.68	0.00	0.00	2	46244.79	ATP synthase subunit beta (Fragment) OS=Chaetopterus sp. KJP-2000 OX=217366 PE=2 SV=1
518	TRUE	A0A286Q4T7|A0A286Q4T7_9ANNE		71.949394	8.72	0.00	0.00	0.00	0.00	0.00	0.00	2.75	0.00	8.72	0.00	0.00	4	46862.715	ATP synthase subunit beta (Fragment) OS=Enchytraeus albidus OX=6390 PE=2 SV=1
518	FALSE	E9KJM9|E9KJM9_9ANNE		50.268612	12.90	0.00	0.00	0.00	0.00	0.00	0.00	0.00	0.00	12.90	0.00	0.00	2	16448.053	ATP synthase subunit beta (Fragment) OS=Erpobdella octoculata OX=39305 PE=2 SV=1
518	FALSE	Q45Y84|Q45Y84_NERVE		57.565536	6.70	0.00	0.00	0.00	0.00	0.00	0.00	0.00	0.00	6.70	0.00	0.00	3	41626.46	ATP synthase subunit beta (Fragment) OS=Nereis vexillosa OX=335489 PE=2 SV=1
518	FALSE	E9KJN2|E9KJN2_9ANNE		50.268612	5.57	0.00	0.00	0.00	0.00	0.00	0.00	0.00	0.00	5.57	0.00	0.00	2	38617.812	ATP synthase subunit beta (Fragment) OS=Ophelia limacina OX=875966 PE=2 SV=1
518	FALSE	E9KJN3|E9KJN3_9ANNE		50.268612	6.73	0.00	0.00	0.00	0.00	0.00	0.00	0.00	0.00	6.73	0.00	0.00	2	31412.672	ATP synthase subunit beta (Fragment) OS=Scoloplos armiger OX=46605 PE=2 SV=1
518	TRUE	R7VGL7|R7VGL7_CAPTE	CAPTEDRAFT_157862	71.949394	7.22	0.00	0.00	0.00	0.00	0.00	0.00	2.28	0.00	7.22	0.00	0.00	4	56449.586	ATP synthase subunit beta OS=Capitella teleta OX=283909 GN=CAPTEDRAFT_157862 PE=3 SV=1
518	TRUE	A0A286Q4U1|A0A286Q4U1_9ANNE		71.949394	7.09	0.00	0.00	0.00	0.00	0.00	0.00	2.24	0.00	7.09	0.00	0.00	4	56993.434	ATP synthase subunit beta OS=Enchytraeus cf. crypticus SL-2017 OX=2052677 PE=2 SV=1
518	TRUE	T1FN01|T1FN01_HELRO	20210200	71.949394	7.28	0.00	0.00	0.00	0.00	0.00	0.00	2.30	0.00	7.28	0.00	0.00	4	56296.72	ATP synthase subunit beta OS=Helobdella robusta OX=6412 GN=20210200 PE=3 SV=1
518	TRUE	A0A286Q4U7|A0A286Q4U7_9ANNE		71.949394	7.17	0.00	0.00	0.00	0.00	0.00	0.00	2.26	0.00	7.17	0.00	0.00	4	56704.223	ATP synthase subunit beta OS=Mesenchytraeus antaeus OX=1797136 PE=2 SV=1
518	TRUE	A0A286Q4U0|A0A286Q4U0_9ANNE		71.949394	7.18	0.00	0.00	0.00	0.00	0.00	0.00	2.27	0.00	7.18	0.00	0.00	4	56495.95	ATP synthase subunit beta OS=Mesenchytraeus cf. gelidus SL-2017 OX=2052679 PE=2 SV=1
518	TRUE	A0A286Q4U6|A0A286Q4U6_9ANNE		71.949394	7.22	0.00	0.00	0.00	0.00	0.00	0.00	2.28	0.00	7.22	0.00	0.00	4	56239.645	ATP synthase subunit beta OS=Mesenchytraeus cf. pedatus SL-2017 OX=2052678 PE=2 SV=1
518	TRUE	A0A286Q4V0|A0A286Q4V0_9ANNE		71.949394	7.16	0.00	0.00	0.00	0.00	0.00	0.00	2.26	0.00	7.16	0.00	0.00	4	56902.477	ATP synthase subunit beta OS=Mesenchytraeus hydrius OX=1797137 PE=2 SV=1
518	TRUE	A0A286Q4W5|A0A286Q4W5_MESSO		71.949394	7.16	0.00	0.00	0.00	0.00	0.00	0.00	2.26	0.00	7.16	0.00	0.00	4	56643.312	ATP synthase subunit beta OS=Mesenchytraeus solifugus OX=223748 PE=2 SV=1
518	FALSE	A0AAD9MUW1|A0AAD9MUW1_9ANNE	LSH36_589g00020	37.45473	2.47	0.00	0.00	0.00	0.00	0.00	0.00	0.00	0.00	2.47	0.00	0.00	2	60871.492	ATP synthase subunit beta OS=Paralvinella palmiformis OX=53620 GN=LSH36_589g00020 PE=3 SV=1
518	FALSE	A0AAD9KZ15|A0AAD9KZ15_RIDPI	NP493_451g01016	57.565536	4.96	0.00	0.00	0.00	0.00	0.00	0.00	0.00	0.00	4.96	0.00	0.00	3	56335.566	ATP synthase subunit beta OS=Ridgeia piscesae OX=27915 GN=NP493_451g01016 PE=3 SV=1
518	FALSE	Q5MCG8|Q5MCG8_ENCBU		50.268612	10.00	0.00	0.00	0.00	0.00	0.00	0.00	0.00	0.00	10.00	0.00	0.00	2	21298.416	ATP synthase subunit beta, mitochondrial (Fragment) OS=Enchytraeus buchholzi OX=34589 PE=2 SV=1
518	FALSE	Q5MCG7|Q5MCG7_9ANNE		50.268612	15.27	0.00	0.00	0.00	0.00	0.00	0.00	0.00	0.00	15.27	0.00	0.00	2	13937.981	ATP synthase subunit beta, mitochondrial (Fragment) OS=Lumbriculus variegatus OX=61662 PE=2 SV=1
294	TRUE	A0AAD9MU99|A0AAD9MU99_9ANNE	LSH36_765g00021	104.579735	7.53	5.14	0.00	0.00	6.61	6.61	0.00	0.00	0.00	0.00	0.00	0.00	7	119675.98	ATP-citrate synthase OS=Paralvinella palmiformis OX=53620 GN=LSH36_765g00021 PE=3 SV=1
909	TRUE	T1FXU6|T1FXU6_HELRO	20213644	34.171303	6.35	0.00	0.00	0.00	0.00	0.00	0.00	0.00	0.00	0.00	3.17	6.35	2	28733.732	BAR domain-containing protein OS=Helobdella robusta OX=6412 GN=20213644 PE=4 SV=1
3	FALSE	E9KJS6|E9KJS6_9ANNE		218.84451	75.25	53.03	50.51	22.22	53.03	60.61	56.06	39.90	24.75	36.87	54.04	67.68	29	22137.252	Beta-actin (Fragment) OS=Lumbricus friendi OX=947006 PE=2 SV=1
873	TRUE	Q2I697|Q2I697_EISFE		59.9215	13.81	0.00	0.00	0.00	0.00	13.81	5.52	0.00	0.00	0.00	0.00	0.00	2	21337.627	Beta-adrenergic receptor kinase 1-4 (Fragment) OS=Eisenia fetida OX=6396 PE=2 SV=1
476	TRUE	T1FMQ2|T1FMQ2_HELRO	20210101	69.957855	2.77	0.92	0.00	0.00	1.97	0.92	2.77	0.00	0.00	0.00	0.00	0.00	4	97605.08	BRO1 domain-containing protein OS=Helobdella robusta OX=6412 GN=20210101 PE=4 SV=1
340	TRUE	A0AAD9JXM9|A0AAD9JXM9_9ANNE	LSH36_141g09036	79.137856	6.00	2.42	0.00	0.00	2.42	1.27	6.00	0.00	0.00	0.00	0.00	0.00	6	96132.86	BRO1 domain-containing protein OS=Paralvinella palmiformis OX=53620 GN=LSH36_141g09036 PE=4 SV=1
715	TRUE	T1FB33|T1FB33_HELRO	20206032	59.99085	2.64	1.49	0.00	0.00	1.49	2.64	1.49	0.00	0.00	0.00	0.00	0.00	3	99295.06	Calpain catalytic domain-containing protein OS=Helobdella robusta OX=6412 GN=20206032 PE=3 SV=1
1037	TRUE	A0AAD9J1T9|A0AAD9J1T9_9ANNE	LSH36_711g00022	36.2552	4.94	0.00	0.00	0.00	2.33	0.00	2.62	0.00	0.00	0.00	0.00	0.00	2	39475.53	Calpain catalytic domain-containing protein OS=Paralvinella palmiformis OX=53620 GN=LSH36_711g00022 PE=3 SV=1
188	TRUE	T1FP05|T1FP05_HELRO	20210552	125.314445	5.01	4.50	0.00	0.00	2.29	1.78	1.78	0.00	0.00	0.42	0.42	0.00	10	256082.58	Calponin-homology (CH) domain-containing protein OS=Helobdella robusta OX=6412 GN=20210552 PE=3 SV=1
563	TRUE	T1FP47|T1FP47_HELRO	20210594	91.213554	14.85	0.00	0.00	0.00	0.00	0.00	0.00	0.00	0.00	0.00	0.00	14.85	4	40825.062	Calponin-homology (CH) domain-containing protein OS=Helobdella robusta OX=6412 GN=20210594 PE=3 SV=1
127	TRUE	T1G147|T1G147_HELRO	20214795	123.27014	5.48	5.21	1.00	0.00	1.77	2.08	2.85	0.00	0.00	1.67	0.72	0.00	13	239898.36	Calponin-homology (CH) domain-containing protein OS=Helobdella robusta OX=6412 GN=20214795 PE=3 SV=1
151	FALSE	A0A8S4NWV2|A0A8S4NWV2_OWEFU	OFUS_LOCUS10603	125.30869	4.99	4.72	0.00	0.00	0.00	0.54	1.35	0.00	0.00	0.54	0.27	0.00	12	240431.11	Calponin-homology (CH) domain-containing protein OS=Owenia fusiformis OX=6347 GN=OFUS_LOCUS10603 PE=3 SV=1
165	TRUE	A0AAD9K9R3|A0AAD9K9R3_9ANNE	LSH36_30g01021	159.1158	5.03	4.07	0.00	0.00	2.00	0.80	1.84	0.00	0.00	0.00	0.24	0.00	10	268934.7	Calponin-homology (CH) domain-containing protein OS=Paralvinella palmiformis OX=53620 GN=LSH36_30g01021 PE=3 SV=1
519	TRUE	D1MJB0|D1MJB0_EISFE		75.41155	50.00	0.00	0.00	0.00	0.00	0.00	50.00	27.42	27.42	50.00	0.00	0.00	4	7138.704	Calreticulin (Fragment) OS=Eisenia fetida OX=6396 PE=2 SV=1
252	FALSE	A0AAD9UFJ8|A0AAD9UFJ8_RIDPI	NP493_163g04024	45.1874	3.10	0.00	0.00	0.00	0.00	0.00	1.45	1.45	0.00	3.10	0.00	0.00	2	56180.61	Calreticulin (Fragment) OS=Ridgeia piscesae OX=27915 GN=NP493_163g04024 PE=3 SV=1
252	TRUE	A1YB06|A1YB06_9ANNE		102.183205	18.50	0.00	0.00	0.00	0.00	2.58	4.92	3.28	1.64	18.50	0.00	0.00	9	49433.258	Calreticulin OS=Eisenia andrei OX=168636 PE=2 SV=1
252	FALSE	T1EGU5|T1EGU5_HELRO	20195795	45.1874	3.88	0.00	0.00	0.00	0.00	0.00	1.81	1.81	0.00	3.88	0.00	0.00	2	44512.914	Calreticulin OS=Helobdella robusta OX=6412 GN=20195795 PE=3 SV=1
78	TRUE	G3M459|G3M459_EISFE		149.3173	38.42	16.63	10.30	1.78	19.41	22.97	27.52	16.24	9.50	33.86	6.34	9.70	22	57824.188	Catalase OS=Eisenia fetida OX=6396 PE=2 SV=2
571	TRUE	A0A0A7CAN8|A0A0A7CAN8_PERAI		70.27043	6.72	1.58	1.58	0.00	3.75	3.75	1.58	1.58	1.58	3.75	1.58	6.72	3	58042.05	catalase OS=Perinereis aibuhitensis OX=126650 PE=2 SV=1
1026	TRUE	T1FMG6|T1FMG6_HELRO	20210015	40.691906	2.32	0.00	2.32	2.32	0.00	0.00	2.32	0.00	0.00	0.00	2.32	2.32	2	38698.473	Cathepsin L OS=Helobdella robusta OX=6412 GN=20210015 PE=3 SV=1
1026	TRUE	T1G9A2|T1G9A2_HELRO	20217649	40.691906	2.32	0.00	2.32	2.32	0.00	0.00	2.32	0.00	0.00	0.00	2.32	2.32	2	39336.47	Cathepsin L OS=Helobdella robusta OX=6412 GN=20217649 PE=3 SV=1
706	TRUE	A0A8S4P823|A0A8S4P823_OWEFU	OFUS_LOCUS15623	43.77967	3.68	0.00	1.91	1.77	0.00	0.00	0.00	0.00	0.00	0.00	0.00	0.00	3	76116.25	Cathepsin L OS=Owenia fusiformis OX=6347 GN=OFUS_LOCUS15623 PE=3 SV=1
372	TRUE	A0AAD9UIE9|A0AAD9UIE9_RIDPI	NP493_77g03066	72.69378	10.54	1.99	10.54	6.84	0.00	1.99	1.99	1.99	0.00	1.99	1.99	8.55	6	39218.312	Cathepsin L OS=Ridgeia piscesae OX=27915 GN=NP493_77g03066 PE=3 SV=1
433	TRUE	D0EVX9|D0EVX9_9ANNE	cdc42a	85.241905	29.32	0.00	8.90	29.32	0.00	0.00	0.00	0.00	0.00	0.00	0.00	0.00	5	21278.572	CDC42 small GTPase OS=Helobdella sp. DHK-2009 OX=681516 GN=cdc42a PE=2 SV=1
433	FALSE	D0EVY0|D0EVY0_9ANNE	cdc42b	62.303234	16.75	0.00	0.00	16.75	0.00	0.00	0.00	0.00	0.00	0.00	0.00	0.00	2	21268.602	CDC42 small GTPase OS=Helobdella sp. DHK-2009 OX=681516 GN=cdc42b PE=2 SV=1
433	FALSE	A0A8S4N4D3|A0A8S4N4D3_OWEFU	OFUS_LOCUS2686	49.94496	13.09	0.00	0.00	13.09	0.00	0.00	0.00	0.00	0.00	0.00	0.00	0.00	2	21146.473	Cell division control protein 42 homolog OS=Owenia fusiformis OX=6347 GN=OFUS_LOCUS2686 PE=3 SV=1
433	FALSE	A0AAD9K3Y4|A0AAD9K3Y4_9ANNE	LSH36_76g05006	80.44063	24.08	0.00	8.90	24.08	0.00	0.00	0.00	0.00	0.00	0.00	0.00	0.00	4	21379.758	Cell division control protein 42 homolog OS=Paralvinella palmiformis OX=53620 GN=LSH36_76g05006 PE=3 SV=1
433	FALSE	A0AAD9PFB5|A0AAD9PFB5_RIDPI	NP493_5g04031	49.94496	13.09	0.00	0.00	13.09	0.00	0.00	0.00	0.00	0.00	0.00	0.00	0.00	2	21300.646	Cell division control protein 42 homolog OS=Ridgeia piscesae OX=27915 GN=NP493_5g04031 PE=3 SV=1
863	TRUE	A0A8J1XYZ9|A0A8J1XYZ9_OWEFU	OFUS_LOCUS19458	44.795544	2.53	0.00	0.00	0.00	0.00	2.53	0.00	0.00	0.00	0.00	0.00	0.00	2	67982.49	cGMP-dependent protein kinase (Fragment) OS=Owenia fusiformis OX=6347 GN=OFUS_LOCUS19458 PE=3 SV=1
863	TRUE	A0A8J1XXE4|A0A8J1XXE4_OWEFU	OFUS_LOCUS19458	44.795544	2.59	0.00	0.00	0.00	0.00	2.59	0.00	0.00	0.00	0.00	0.00	0.00	2	66473.836	cGMP-dependent protein kinase (Fragment) OS=Owenia fusiformis OX=6347 GN=OFUS_LOCUS19458 PE=3 SV=1
779	TRUE	R7T3S0|R7T3S0_CAPTE	CAPTEDRAFT_168545	102.37241	16.89	0.00	7.31	0.00	0.00	0.00	0.00	0.00	0.00	0.00	9.59	16.89	3	24442.236	Charged multivesicular body protein 4b OS=Capitella teleta OX=283909 GN=CAPTEDRAFT_168545 PE=3 SV=1
181	TRUE	P83830|ICI_EISHO		85.3138	24.39	21.95	24.39	24.39	21.95	21.95	21.95	21.95	21.95	21.95	21.95	24.39	4	4501.074	Chymotrypsin inhibitor (Fragment) OS=Eisenia hortensis OX=265212 PE=1 SV=1
231	TRUE	T1FRD7|T1FRD7_HELRO	20211384	95.435646	3.90	3.90	0.00	0.00	0.00	0.00	0.00	0.00	0.00	0.00	0.00	0.00	8	208405.72	Clathrin heavy chain OS=Helobdella robusta OX=6412 GN=20211384 PE=3 SV=1
194	TRUE	B7SHS5|B7SHS5_EISFE		147.4753	55.94	13.99	38.46	50.35	6.29	0.00	0.00	0.00	0.00	13.99	14.69	18.88	9	15870.749	Coactosin-like protein OS=Eisenia fetida OX=6396 PE=2 SV=1
239	FALSE	A0A8J1TM26|A0A8J1TM26_OWEFU	OFUS_LOCUS1946	76.67158	3.99	3.99	0.00	0.00	0.00	0.00	0.00	0.00	0.00	0.00	0.00	0.00	6	137997.55	Coatomer subunit alpha OS=Owenia fusiformis OX=6347 GN=OFUS_LOCUS1946 PE=4 SV=1
239	FALSE	A0A8J1TP29|A0A8J1TP29_OWEFU	OFUS_LOCUS1946	76.67158	4.09	4.09	0.00	0.00	0.00	0.00	0.00	0.00	0.00	0.00	0.00	0.00	6	134233.97	Coatomer subunit alpha OS=Owenia fusiformis OX=6347 GN=OFUS_LOCUS1946 PE=4 SV=1
239	TRUE	A0AAD9IYX3|A0AAD9IYX3_9ANNE	LSH36_904g00077	95.402725	6.29	6.29	0.00	0.00	0.00	0.00	0.00	0.00	0.00	0.00	0.00	0.00	9	138176.5	Coatomer subunit alpha OS=Paralvinella palmiformis OX=53620 GN=LSH36_904g00077 PE=4 SV=1
491	TRUE	T1G9D6|T1G9D6_HELRO	20217683	79.46588	3.29	2.59	0.00	0.00	2.59	1.89	0.00	0.00	0.00	0.00	0.00	0.00	4	113985.37	Coatomer subunit beta' OS=Helobdella robusta OX=6412 GN=20217683 PE=3 SV=1
354	TRUE	T1ELN6|T1ELN6_HELRO	20197486	78.68708	5.84	0.00	0.00	0.00	0.00	0.00	5.84	0.00	0.00	0.00	0.00	0.00	6	95505.125	Coatomer subunit gamma OS=Helobdella robusta OX=6412 GN=20197486 PE=3 SV=1
992	TRUE	T1EF82|T1EF82_HELRO	20195234	49.53354	6.29	0.00	0.00	0.00	0.00	0.00	0.00	0.00	0.00	6.29	0.00	0.00	2	39666.02	Coiled-coil domain-containing protein 6 OS=Helobdella robusta OX=6412 GN=20195234 PE=4 SV=1
329	TRUE	T1FS57|T1FS57_HELRO	20211654	72.24544	14.18	0.00	0.00	0.00	0.00	0.00	0.00	0.00	0.00	0.00	1.47	12.71	6	46831.484	COP9 signalosome complex subunit 4 OS=Helobdella robusta OX=6412 GN=20211654 PE=3 SV=1
224	TRUE	A0AAD9KZI8|A0AAD9KZI8_RIDPI	NP493_454g04018	95.776505	16.82	0.00	0.00	0.00	0.00	1.66	1.66	0.00	0.00	0.00	3.08	15.40	8	48176.26	COP9 signalosome complex subunit 4 OS=Ridgeia piscesae OX=27915 GN=NP493_454g04018 PE=3 SV=1
658	TRUE	A0AAD9P878|A0AAD9P878_RIDPI	NP493_94g00032	53.62774	1.36	0.00	0.00	0.00	0.45	0.00	0.45	0.45	0.00	0.45	0.45	0.45	3	152322.78	Cyclic nucleotide-binding domain-containing protein OS=Ridgeia piscesae OX=27915 GN=NP493_94g00032 PE=3 SV=1
934	TRUE	T1G9K2|T1G9K2_HELRO	20217748	33.079803	2.70	0.00	0.00	0.00	0.00	2.70	0.77	0.00	0.00	0.00	0.00	0.00	2	89264.61	Cysteine--tRNA ligase, cytoplasmic OS=Helobdella robusta OX=6412 GN=20217748 PE=3 SV=1
671	TRUE	X1ZCN5|X1ZCN5_CAPTE		42.66259	7.65	1.91	0.00	3.44	0.00	0.00	0.00	2.29	0.00	0.00	1.91	0.00	3	55777.953	Cytosol aminopeptidase domain-containing protein OS=Capitella teleta OX=283909 PE=3 SV=1
1090	TRUE	A0AAD9NES7|A0AAD9NES7_9ANNE	LSH36_29g08016	48.31155	3.16	0.00	0.00	0.00	0.00	0.00	0.00	1.97	0.00	3.16	0.00	0.00	2	54918.203	Cytosol aminopeptidase domain-containing protein OS=Paralvinella palmiformis OX=53620 GN=LSH36_29g08016 PE=3 SV=1
206	FALSE	A0A7I8W0K8|A0A7I8W0K8_9ANNE	DGYR_LOCUS9916	88.7768	31.22	0.00	20.81	21.72	0.00	0.00	0.00	0.00	0.00	0.00	0.00	16.29	8	24321.48	DgyrCDS10514 OS=Dimorphilus gyrociliatus OX=2664684 GN=DGYR_LOCUS9916 PE=4 SV=1
741	TRUE	A0A7I8W3P9|A0A7I8W3P9_9ANNE	DGYR_LOCUS10303	71.80146	3.11	1.86	0.00	0.00	1.86	3.11	3.11	0.00	0.00	0.00	0.00	0.00	3	71520.95	DgyrCDS10925 OS=Dimorphilus gyrociliatus OX=2664684 GN=DGYR_LOCUS10303 PE=3 SV=1
366	FALSE	A0A7I8W7L5|A0A7I8W7L5_9ANNE	DGYR_LOCUS11365	51.87092	15.10	0.00	6.25	15.10	0.00	0.00	0.00	0.00	0.00	0.00	0.00	0.00	2	21512.13	DgyrCDS12039 OS=Dimorphilus gyrociliatus OX=2664684 GN=DGYR_LOCUS11365 PE=4 SV=1
843	TRUE	A0A7I8W949|A0A7I8W949_9ANNE	DGYR_LOCUS12168	32.65351	1.51	0.00	0.00	0.00	0.00	0.00	0.53	0.00	0.00	0.00	0.00	0.98	2	126539.2	DgyrCDS12921 OS=Dimorphilus gyrociliatus OX=2664684 GN=DGYR_LOCUS12168 PE=4 SV=1
191	FALSE	A0A7I8VAJ5|A0A7I8VAJ5_9ANNE	DGYR_LOCUS1736	88.10849	28.12	0.00	8.85	10.42	0.00	0.00	0.00	0.00	0.00	0.00	0.00	11.98	5	21782.246	DgyrCDS1843 OS=Dimorphilus gyrociliatus OX=2664684 GN=DGYR_LOCUS1736 PE=4 SV=1
698	FALSE	A0A7I8VBD3|A0A7I8VBD3_9ANNE	DGYR_LOCUS2601	51.126026	12.35	0.00	7.41	12.35	0.00	0.00	0.00	0.00	0.00	0.00	0.00	0.00	2	18545.787	DgyrCDS2807 OS=Dimorphilus gyrociliatus OX=2664684 GN=DGYR_LOCUS2601 PE=3 SV=1
889	TRUE	A0A7I8VH14|A0A7I8VH14_9ANNE	DGYR_LOCUS3526	54.71798	9.82	0.00	9.82	4.73	0.00	0.00	4.73	0.00	0.00	0.00	0.00	4.73	2	30344.836	DgyrCDS3745 OS=Dimorphilus gyrociliatus OX=2664684 GN=DGYR_LOCUS3526 PE=3 SV=1
662	TRUE	A0A7I8VFU2|A0A7I8VFU2_9ANNE	DGYR_LOCUS3836	62.697945	9.27	0.00	9.27	0.00	0.00	0.00	0.00	0.00	0.00	0.00	0.00	0.00	3	34734.133	DgyrCDS4076 OS=Dimorphilus gyrociliatus OX=2664684 GN=DGYR_LOCUS3836 PE=4 SV=1
837	TRUE	A0A7I8VG32|A0A7I8VG32_9ANNE	DGYR_LOCUS4064	55.592335	5.88	0.00	0.00	0.00	0.00	0.00	0.00	0.00	0.00	0.00	0.00	5.88	2	37212.72	DgyrCDS4300 OS=Dimorphilus gyrociliatus OX=2664684 GN=DGYR_LOCUS4064 PE=3 SV=1
191	FALSE	A0A7I8VI41|A0A7I8VI41_9ANNE	DGYR_LOCUS4081	101.02279	36.98	0.00	16.15	22.40	0.00	0.00	0.00	0.00	0.00	0.00	0.00	13.54	7	21850.19	DgyrCDS4312 OS=Dimorphilus gyrociliatus OX=2664684 GN=DGYR_LOCUS4081 PE=4 SV=1
107	FALSE	A0A7I8VIZ5|A0A7I8VIZ5_9ANNE	DGYR_LOCUS4885	45.700516	1.79	0.00	1.79	1.79	1.54	1.79	1.79	1.54	0.00	1.79	1.79	1.79	2	45454.996	DgyrCDS5155 OS=Dimorphilus gyrociliatus OX=2664684 GN=DGYR_LOCUS4885 PE=4 SV=1
518	FALSE	A0A7I8VL57|A0A7I8VL57_9ANNE	DGYR_LOCUS5602	50.268612	9.57	0.00	0.00	0.00	0.00	0.00	0.00	0.00	0.00	9.57	0.00	0.00	2	21846.887	DgyrCDS5859 OS=Dimorphilus gyrociliatus OX=2664684 GN=DGYR_LOCUS5602 PE=3 SV=1
825	TRUE	A0A7I8VPC9|A0A7I8VPC9_9ANNE	DGYR_LOCUS5856	53.39736	1.90	1.01	0.00	0.00	0.00	1.01	1.01	0.00	0.00	0.89	0.00	0.00	2	101183.08	DgyrCDS6105 OS=Dimorphilus gyrociliatus OX=2664684 GN=DGYR_LOCUS5856 PE=4 SV=1
917	TRUE	A0A7I8VR20|A0A7I8VR20_9ANNE	DGYR_LOCUS7038	48.924194	3.79	2.13	0.00	0.00	0.00	0.00	3.79	0.00	0.00	3.79	0.00	0.00	2	47443.234	DgyrCDS7389 OS=Dimorphilus gyrociliatus OX=2664684 GN=DGYR_LOCUS7038 PE=3 SV=1
191	FALSE	A0A7I8VS71|A0A7I8VS71_9ANNE	DGYR_LOCUS7452	112.75565	25.31	0.00	9.69	16.56	0.00	0.00	0.00	0.00	0.00	0.00	0.00	8.12	9	36272.58	DgyrCDS7807 OS=Dimorphilus gyrociliatus OX=2664684 GN=DGYR_LOCUS7452 PE=4 SV=1
334	FALSE	A0A7I8VUN8|A0A7I8VUN8_9ANNE	DGYR_LOCUS7674	40.920475	0.98	0.98	0.00	0.00	0.00	0.00	0.00	0.00	0.00	0.00	0.00	0.00	2	107822.58	DgyrCDS8039 OS=Dimorphilus gyrociliatus OX=2664684 GN=DGYR_LOCUS7674 PE=3 SV=1
423	TRUE	A0A7I8W0T2|A0A7I8W0T2_9ANNE	DGYR_LOCUS8472	103.42361	3.88	2.78	0.00	0.00	3.04	1.94	0.00	0.00	0.00	0.00	0.00	0.00	4	133150.39	DgyrCDS8938 OS=Dimorphilus gyrociliatus OX=2664684 GN=DGYR_LOCUS8472 PE=3 SV=1
139	FALSE	A0A7I8W0L8|A0A7I8W0L8_9ANNE	DGYR_LOCUS9343	35.04943	0.57	0.00	0.00	0.00	0.00	0.48	0.57	0.48	0.00	0.00	0.00	0.00	2	142384.6	DgyrCDS9905 OS=Dimorphilus gyrociliatus OX=2664684 GN=DGYR_LOCUS9343 PE=4 SV=1
879	TRUE	A0A7I8VYM0|A0A7I8VYM0_9ANNE	DGYR_LOCUS9391	54.20339	18.90	0.00	0.00	18.90	0.00	0.00	0.00	0.00	0.00	0.00	0.00	0.00	2	14304.324	DgyrCDS9946 OS=Dimorphilus gyrociliatus OX=2664684 GN=DGYR_LOCUS9391 PE=4 SV=1
879	TRUE	A0A7I8VZZ1|A0A7I8VZZ1_9ANNE	DGYR_LOCUS9391	54.20339	13.87	0.00	0.00	13.87	0.00	0.00	0.00	0.00	0.00	0.00	0.00	0.00	2	19416.082	DgyrCDS9947 OS=Dimorphilus gyrociliatus OX=2664684 GN=DGYR_LOCUS9391 PE=4 SV=1
573	TRUE	A0AAD9L2R9|A0AAD9L2R9_RIDPI	NP493_372g03000	72.90891	11.72	0.00	11.72	0.00	0.00	0.00	0.00	0.00	0.00	0.00	0.00	4.48	3	31732.312	Dimethylargininase OS=Ridgeia piscesae OX=27915 GN=NP493_372g03000 PE=3 SV=1
807	TRUE	T1FNJ2|T1FNJ2_HELRO	20210389	43.98092	5.94	0.00	0.00	0.00	0.00	0.00	0.00	0.00	0.00	0.00	0.00	5.94	2	34254.977	DNA repair nuclease/redox regulator APEX1 OS=Helobdella robusta OX=6412 GN=20210389 PE=3 SV=1
683	FALSE	A0A8J1T6Q1|A0A8J1T6Q1_OWEFU	OFUS_LOCUS10195	50.97087	2.16	1.38	0.00	0.00	2.16	1.38	0.00	0.00	0.00	0.00	0.00	0.00	2	113680.055	E1 ubiquitin-activating enzyme OS=Owenia fusiformis OX=6347 GN=OFUS_LOCUS10195 PE=3 SV=1
661	TRUE	A0AAD9KBJ7|A0AAD9KBJ7_9ANNE	LSH36_18g05069	70.691055	2.86	1.90	0.00	0.00	2.00	2.00	1.05	0.00	0.00	0.00	0.00	0.00	3	117507.02	E1 ubiquitin-activating enzyme OS=Paralvinella palmiformis OX=53620 GN=LSH36_18g05069 PE=3 SV=1
683	TRUE	A0AAD9P834|A0AAD9P834_RIDPI	NP493_95g08061	64.926445	2.84	2.08	0.00	0.00	2.84	2.08	0.76	0.00	0.00	0.00	0.00	0.00	3	118124.71	E1 ubiquitin-activating enzyme OS=Ridgeia piscesae OX=27915 GN=NP493_95g08061 PE=3 SV=1
479	TRUE	A0AAD9L3H4|A0AAD9L3H4_RIDPI	NP493_382g02016	72.33954	4.29	1.96	0.00	0.00	0.74	2.94	2.09	0.00	0.00	0.00	0.00	0.00	5	90107.55	Echinoderm microtubule-associated protein-like 2 OS=Ridgeia piscesae OX=27915 GN=NP493_382g02016 PE=3 SV=1
590	TRUE	T1FS58|T1FS58_HELRO	20211655	66.29276	16.50	0.00	4.50	16.50	0.00	0.00	0.00	0.00	0.00	0.00	0.00	4.00	4	23608.84	EF-hand domain-containing protein OS=Helobdella robusta OX=6412 GN=20211655 PE=4 SV=1
879	TRUE	A0A8S4PFK4|A0A8S4PFK4_OWEFU	OFUS_LOCUS16830	54.20339	14.12	0.00	0.00	14.12	0.00	0.00	0.00	0.00	0.00	0.00	0.00	0.00	2	19105.72	EF-hand domain-containing protein OS=Owenia fusiformis OX=6347 GN=OFUS_LOCUS16830 PE=4 SV=1
782	TRUE	A0A8S4PGC3|A0A8S4PGC3_OWEFU	OFUS_LOCUS17571	31.344135	7.84	0.00	2.94	4.90	0.00	0.00	0.00	0.00	0.00	0.00	0.00	0.00	2	23321.217	EF-hand domain-containing protein OS=Owenia fusiformis OX=6347 GN=OFUS_LOCUS17571 PE=3 SV=1
175	TRUE	A0A8S4N3B1|A0A8S4N3B1_OWEFU	OFUS_LOCUS2341	91.22756	4.12	0.00	4.12	4.12	0.00	0.00	0.00	0.00	0.00	0.00	0.00	4.12	4	31221.498	EF-hand domain-containing protein OS=Owenia fusiformis OX=6347 GN=OFUS_LOCUS2341 PE=4 SV=1
879	TRUE	A0AAD9KDC7|A0AAD9KDC7_9ANNE	LSH36_17g11006	54.20339	12.77	0.00	0.00	12.77	0.00	0.00	0.00	0.00	0.00	0.00	0.00	0.00	2	20790.086	EF-hand domain-containing protein OS=Paralvinella palmiformis OX=53620 GN=LSH36_17g11006 PE=4 SV=1
432	TRUE	A0AAD9JH27|A0AAD9JH27_9ANNE	LSH36_310g00062	104.074394	42.42	0.00	0.00	42.42	0.00	0.00	0.00	0.00	0.00	0.00	0.00	0.00	4	11552.9	EF-hand domain-containing protein OS=Paralvinella palmiformis OX=53620 GN=LSH36_310g00062 PE=4 SV=1
549	TRUE	A0AAD9N1G8|A0AAD9N1G8_9ANNE	LSH36_359g02019	74.947136	22.51	0.00	0.00	22.51	0.00	0.00	0.00	0.00	0.00	0.00	0.00	0.00	4	22087.945	EF-hand domain-containing protein OS=Paralvinella palmiformis OX=53620 GN=LSH36_359g02019 PE=3 SV=1
879	TRUE	A0AAD9UK27|A0AAD9UK27_RIDPI	NP493_31g04008	54.20339	14.12	0.00	0.00	14.12	0.00	0.00	0.00	0.00	0.00	0.00	0.00	0.00	2	19051.87	EF-hand domain-containing protein OS=Ridgeia piscesae OX=27915 GN=NP493_31g04008 PE=4 SV=1
432	FALSE	A0AAD9KXT3|A0AAD9KXT3_RIDPI	NP493_478g01035	85.459366	12.79	0.00	0.00	12.79	0.00	0.00	0.00	0.00	0.00	0.00	0.00	0.00	2	19810.148	EF-hand domain-containing protein OS=Ridgeia piscesae OX=27915 GN=NP493_478g01035 PE=4 SV=1
982	TRUE	Q5D2M9|Q5D2M9_9ANNE		47.77286	10.26	0.00	10.26	0.00	0.00	0.00	0.00	0.00	0.00	0.00	0.00	0.00	2	17270.41	Eisenstasin I OS=Eisenia andrei OX=168636 PE=2 SV=1
68	FALSE	A0AAD9IMR8|A0AAD9IMR8_RIDPI	NP493_8486g00003	102.26727	12.45	11.00	0.00	0.00	11.00	11.00	12.45	0.00	0.00	0.00	0.00	0.00	7	53377.62	Elongation factor 2 OS=Ridgeia piscesae OX=27915 GN=NP493_8486g00003 PE=4 SV=1
722	TRUE	R7UES3|R7UES3_CAPTE	CAPTEDRAFT_162548	67.331	25.83	0.00	0.00	25.83	0.00	0.00	0.00	0.00	0.00	0.00	0.00	0.00	3	13472.309	Elongin-C OS=Capitella teleta OX=283909 GN=CAPTEDRAFT_162548 PE=3 SV=1
172	TRUE	A0AAD9NB54|A0AAD9NB54_9ANNE	LSH36_77g06026	109.97574	25.86	4.12	1.37	2.75	13.04	9.61	11.90	11.90	0.00	5.49	6.86	9.84	11	47370.656	Enolase OS=Paralvinella palmiformis OX=53620 GN=LSH36_77g06026 PE=3 SV=1
637	TRUE	A0A410RH42|A0A410RH42_9ANNE		57.607357	8.24	0.00	6.59	8.24	0.00	0.00	0.00	0.00	0.00	6.59	0.00	0.00	2	20618.709	Erythrocruorin (Fragment) OS=Bimastos eiseni OX=320977 PE=2 SV=1
655	TRUE	A0A410RH77|A0A410RH77_9ANNE		69.56079	24.53	0.00	0.00	24.53	0.00	0.00	0.00	0.00	0.00	0.00	0.00	0.00	3	18297.697	Erythrocruorin (Fragment) OS=Bimastos eiseni OX=320977 PE=2 SV=1
152	TRUE	A0A410RH35|A0A410RH35_9ANNE		129.88376	62.50	6.25	25.00	62.50	6.25	6.25	6.25	6.25	0.00	18.12	12.50	25.00	11	17986.365	Erythrocruorin (Fragment) OS=Bimastos eiseni OX=320977 PE=2 SV=1
142	TRUE	A0A410RGS5|A0A410RGS5_9ANNE		125.56938	48.52	18.34	25.44	48.52	12.43	12.43	18.34	0.00	0.00	18.34	18.34	31.95	11	18871.03	Erythrocruorin (Fragment) OS=Bimastos eiseni OX=320977 PE=2 SV=1
367	TRUE	A0AAD9MNS1|A0AAD9MNS1_9ANNE	LSH36_3146g00001	59.79872	15.07	0.00	0.00	0.00	0.00	0.00	2.05	10.96	0.00	6.85	2.05	4.11	4	33139.594	ethanolamine-phosphate cytidylyltransferase (Fragment) OS=Paralvinella palmiformis OX=53620 GN=LSH36_3146g00001 PE=3 SV=1
216	TRUE	T1EEC9|T1EEC9_HELRO	20194931	124.301605	21.28	5.13	11.28	0.00	5.64	14.87	9.23	15.64	3.08	12.82	18.46	19.74	8	44124.156	ethanolamine-phosphate cytidylyltransferase OS=Helobdella robusta OX=6412 GN=20194931 PE=3 SV=1
367	TRUE	A0AAD9IWN0|A0AAD9IWN0_9ANNE	LSH36_1018g01003	59.79872	12.09	0.00	0.00	0.00	0.00	0.00	1.65	8.79	0.00	5.49	1.65	3.30	4	41527.234	ethanolamine-phosphate cytidylyltransferase OS=Paralvinella palmiformis OX=53620 GN=LSH36_1018g01003 PE=3 SV=1
367	TRUE	A0AAD9IW23|A0AAD9IW23_9ANNE	LSH36_1159g00000	59.79872	11.70	0.00	0.00	0.00	0.00	0.00	1.60	8.51	0.00	5.32	1.60	3.19	4	42927.734	ethanolamine-phosphate cytidylyltransferase OS=Paralvinella palmiformis OX=53620 GN=LSH36_1159g00000 PE=3 SV=1
367	FALSE	A0AAD9MQZ2|A0AAD9MQZ2_9ANNE	LSH36_1221g00000	48.17505	8.15	0.00	0.00	0.00	0.00	0.00	1.63	4.89	0.00	1.63	1.63	3.26	3	41932.6	ethanolamine-phosphate cytidylyltransferase OS=Paralvinella palmiformis OX=53620 GN=LSH36_1221g00000 PE=3 SV=1
367	TRUE	A0AAD9JWF0|A0AAD9JWF0_9ANNE	LSH36_131g05023	59.79872	11.70	0.00	0.00	0.00	0.00	0.00	1.60	8.51	0.00	5.32	1.60	3.19	4	42879.65	ethanolamine-phosphate cytidylyltransferase OS=Paralvinella palmiformis OX=53620 GN=LSH36_131g05023 PE=3 SV=1
367	FALSE	A0AAD9IRZ6|A0AAD9IRZ6_9ANNE	LSH36_1619g00006	59.79872	11.70	0.00	0.00	0.00	0.00	0.00	1.60	4.79	0.00	5.32	1.60	3.19	4	42867.637	ethanolamine-phosphate cytidylyltransferase OS=Paralvinella palmiformis OX=53620 GN=LSH36_1619g00006 PE=3 SV=1
367	FALSE	A0AAD9JQW0|A0AAD9JQW0_9ANNE	LSH36_194g05085	54.286106	11.70	0.00	0.00	0.00	0.00	0.00	1.60	8.51	0.00	1.60	1.60	3.19	4	42879.69	ethanolamine-phosphate cytidylyltransferase OS=Paralvinella palmiformis OX=53620 GN=LSH36_194g05085 PE=3 SV=1
367	TRUE	A0AAD9JQC5|A0AAD9JQC5_9ANNE	LSH36_201g03037	59.79872	12.83	0.00	0.00	0.00	0.00	0.00	1.75	9.33	0.00	5.83	1.75	3.50	4	39088.43	ethanolamine-phosphate cytidylyltransferase OS=Paralvinella palmiformis OX=53620 GN=LSH36_201g03037 PE=3 SV=1
367	FALSE	A0AAD9IRI9|A0AAD9IRI9_9ANNE	LSH36_2074g00003	44.134964	12.04	0.00	0.00	0.00	0.00	0.00	0.00	6.48	0.00	6.48	0.00	5.56	2	24538.938	ethanolamine-phosphate cytidylyltransferase OS=Paralvinella palmiformis OX=53620 GN=LSH36_2074g00003 PE=3 SV=1
367	FALSE	A0AAD9JNX1|A0AAD9JNX1_9ANNE	LSH36_211g03000	48.17505	3.59	0.00	0.00	0.00	0.00	0.00	0.72	2.16	0.00	0.72	0.72	1.44	3	93350.86	ethanolamine-phosphate cytidylyltransferase OS=Paralvinella palmiformis OX=53620 GN=LSH36_211g03000 PE=3 SV=1
367	FALSE	A0AAD9JMX2|A0AAD9JMX2_9ANNE	LSH36_223g03004	53.457413	8.51	0.00	0.00	0.00	0.00	0.00	1.60	8.51	0.00	5.32	1.60	0.00	3	42881.62	ethanolamine-phosphate cytidylyltransferase OS=Paralvinella palmiformis OX=53620 GN=LSH36_223g03004 PE=3 SV=1
367	FALSE	A0AAD9JMV5|A0AAD9JMV5_9ANNE	LSH36_242g08059	48.17505	11.32	0.00	0.00	0.00	0.00	0.00	2.26	6.79	0.00	2.26	2.26	4.53	3	30278.719	ethanolamine-phosphate cytidylyltransferase OS=Paralvinella palmiformis OX=53620 GN=LSH36_242g08059 PE=3 SV=1
367	TRUE	A0AAD9IP56|A0AAD9IP56_9ANNE	LSH36_2839g00000	59.79872	14.06	0.00	0.00	0.00	0.00	0.00	1.92	10.22	0.00	6.39	1.92	3.83	4	35753.652	ethanolamine-phosphate cytidylyltransferase OS=Paralvinella palmiformis OX=53620 GN=LSH36_2839g00000 PE=3 SV=1
367	FALSE	A0AAD9N3F5|A0AAD9N3F5_9ANNE	LSH36_291g00074	48.17505	7.98	0.00	0.00	0.00	0.00	0.00	1.60	4.79	0.00	1.60	1.60	3.19	3	42866.71	ethanolamine-phosphate cytidylyltransferase OS=Paralvinella palmiformis OX=53620 GN=LSH36_291g00074 PE=3 SV=1
367	TRUE	A0AAD9MTY3|A0AAD9MTY3_9ANNE	LSH36_474g02017	59.79872	11.70	0.00	0.00	0.00	0.00	0.00	1.60	8.51	0.00	5.32	1.60	3.19	4	42851.637	ethanolamine-phosphate cytidylyltransferase OS=Paralvinella palmiformis OX=53620 GN=LSH36_474g02017 PE=3 SV=1
367	TRUE	A0AAD9J801|A0AAD9J801_9ANNE	LSH36_530g03004	59.79872	14.81	0.00	0.00	0.00	0.00	0.00	2.02	10.77	0.00	6.73	2.02	4.04	4	33810.4	ethanolamine-phosphate cytidylyltransferase OS=Paralvinella palmiformis OX=53620 GN=LSH36_530g03004 PE=3 SV=1
367	FALSE	A0AAD9J6Y8|A0AAD9J6Y8_9ANNE	LSH36_543g01054	48.17505	7.98	0.00	0.00	0.00	0.00	0.00	1.60	4.79	0.00	1.60	1.60	3.19	3	42877.67	ethanolamine-phosphate cytidylyltransferase OS=Paralvinella palmiformis OX=53620 GN=LSH36_543g01054 PE=3 SV=1
367	TRUE	A0AAD9J535|A0AAD9J535_9ANNE	LSH36_596g00009	59.79872	15.83	0.00	0.00	0.00	0.00	0.00	2.16	11.51	0.00	7.19	2.16	4.32	4	31482.564	ethanolamine-phosphate cytidylyltransferase OS=Paralvinella palmiformis OX=53620 GN=LSH36_596g00009 PE=3 SV=1
367	FALSE	A0AAD9J2Q1|A0AAD9J2Q1_9ANNE	LSH36_716g01008	53.83312	10.11	0.00	0.00	0.00	0.00	0.00	0.00	6.91	0.00	3.72	0.00	3.19	3	42865.664	ethanolamine-phosphate cytidylyltransferase OS=Paralvinella palmiformis OX=53620 GN=LSH36_716g01008 PE=3 SV=1
367	TRUE	A0AAD9J1W5|A0AAD9J1W5_9ANNE	LSH36_726g00011	59.79872	12.75	0.00	0.00	0.00	0.00	0.00	1.74	9.28	0.00	5.80	1.74	3.48	4	39508.082	ethanolamine-phosphate cytidylyltransferase OS=Paralvinella palmiformis OX=53620 GN=LSH36_726g00011 PE=3 SV=1
367	FALSE	A0AAD9MRB7|A0AAD9MRB7_9ANNE	LSH36_933g00052	44.134964	12.32	0.00	0.00	0.00	0.00	0.00	0.00	6.64	0.00	6.64	0.00	5.69	2	24108.55	ethanolamine-phosphate cytidylyltransferase OS=Paralvinella palmiformis OX=53620 GN=LSH36_933g00052 PE=3 SV=1
958	TRUE	R7UPQ0|R7UPQ0_CAPTE	CAPTEDRAFT_181922	34.101486	5.83	0.00	0.00	0.00	0.00	0.00	0.00	0.00	0.00	0.00	2.15	3.68	2	37145.152	Eukaryotic translation initiation factor 2 subunit 1 OS=Capitella teleta OX=283909 GN=CAPTEDRAFT_181922 PE=3 SV=1
529	FALSE	R7UBC4|R7UBC4_CAPTE	CAPTEDRAFT_162196	49.5514	1.41	1.41	0.00	0.00	0.00	0.00	0.00	0.00	0.00	0.00	0.00	0.00	2	142644.81	Eukaryotic translation initiation factor 3 subunit A OS=Capitella teleta OX=283909 GN=CAPTEDRAFT_162196 PE=3 SV=1
529	TRUE	T1FXH0|T1FXH0_HELRO	20213518	72.18593	4.10	4.10	0.00	0.00	0.00	0.00	0.00	0.00	0.00	0.00	0.00	0.00	4	98523.305	Eukaryotic translation initiation factor 3 subunit A OS=Helobdella robusta OX=6412 GN=20213518 PE=3 SV=1
529	FALSE	A0A8S4NW28|A0A8S4NW28_OWEFU	OFUS_LOCUS10797	48.01509	1.33	1.33	0.00	0.00	0.00	0.00	0.00	0.00	0.00	0.00	0.00	0.00	2	140749.86	Eukaryotic translation initiation factor 3 subunit A OS=Owenia fusiformis OX=6347 GN=OFUS_LOCUS10797 PE=3 SV=1
529	TRUE	A0AAD9MVL8|A0AAD9MVL8_9ANNE	LSH36_571g03027	72.18593	2.80	2.80	0.00	0.00	0.00	0.00	0.00	0.00	0.00	0.00	0.00	0.00	4	145393.88	Eukaryotic translation initiation factor 3 subunit A OS=Paralvinella palmiformis OX=53620 GN=LSH36_571g03027 PE=3 SV=1
529	TRUE	A0AAD9NTU3|A0AAD9NTU3_RIDPI	NP493_443g06025	72.18593	2.62	2.62	0.00	0.00	0.00	0.00	0.00	0.00	0.00	0.00	0.00	0.00	4	154298.67	Eukaryotic translation initiation factor 3 subunit A OS=Ridgeia piscesae OX=27915 GN=NP493_443g06025 PE=3 SV=1
922	TRUE	T1FMX8|T1FMX8_HELRO	20210177	46.988995	5.33	0.00	0.00	0.00	0.00	0.00	0.00	0.00	0.00	0.00	5.33	0.00	2	32967.227	Eukaryotic translation initiation factor 3 subunit G OS=Helobdella robusta OX=6412 GN=20210177 PE=3 SV=1
678	TRUE	T1F743|T1F743_HELRO	20204642	70.721725	23.17	0.00	15.85	23.17	0.00	0.00	0.00	0.00	0.00	0.00	0.00	0.00	3	17912.357	Eukaryotic translation initiation factor 5A OS=Helobdella robusta OX=6412 GN=20204642 PE=3 SV=1
783	TRUE	A0A410RGW2|A0A410RGW2_AXIRU		38.24552	7.60	0.00	0.00	7.60	0.00	0.00	0.00	0.00	0.00	0.00	0.00	0.00	2	19279.697	Extracellular globin (Fragment) OS=Axiothella rubrocincta OX=61847 PE=2 SV=1
142	FALSE	A0A410RHS2|A0A410RHS2_9ANNE		61.74888	6.98	0.00	6.40	6.98	0.00	0.00	0.00	0.00	0.00	0.00	0.00	6.40	2	19081.08	Extracellular globin (Fragment) OS=Propappus volki OX=251477 PE=2 SV=1
507	TRUE	P02218|GLB2_LUMTE		105.87895	34.48	6.90	14.48	34.48	6.90	6.90	6.90	6.90	6.90	13.79	13.79	14.48	5	16254.229	Extracellular globin-2 OS=Lumbricus terrestris OX=6398 PE=1 SV=2
438	TRUE	P13579|GLB4_LUMTE		88.8322	25.83	5.30	25.83	25.83	0.00	0.00	0.00	0.00	0.00	5.30	0.00	19.87	5	17524.867	Extracellular globin-4 OS=Lumbricus terrestris OX=6398 PE=1 SV=1
620	TRUE	T1G6D3|T1G6D3_HELRO	20216630	71.39609	10.51	0.00	10.51	0.00	0.00	0.00	0.00	0.00	0.00	0.00	0.00	8.33	3	30841.691	F-actin-capping protein subunit beta OS=Helobdella robusta OX=6412 GN=20216630 PE=3 SV=1
555	TRUE	T1FNB1|T1FNB1_HELRO	20210308	58.188313	6.11	0.00	0.00	0.00	3.05	1.91	0.00	1.15	0.00	4.96	1.15	0.00	4	58630.72	Fascin domain-containing protein OS=Helobdella robusta OX=6412 GN=20210308 PE=3 SV=1
1043	TRUE	R7VE03|R7VE03_CAPTE	CAPTEDRAFT_158885	47.43019	3.58	0.00	0.00	0.00	3.58	1.59	1.59	1.59	0.00	3.58	3.58	0.00	2	56974.793	Fascin OS=Capitella teleta OX=283909 GN=CAPTEDRAFT_158885 PE=3 SV=1
555	FALSE	A0A8J1XZR5|A0A8J1XZR5_OWEFU	OFUS_LOCUS19325	40.898235	3.17	0.00	0.00	0.00	3.17	1.98	0.00	1.19	0.00	1.98	1.19	0.00	2	57138.816	Fascin OS=Owenia fusiformis OX=6347 GN=OFUS_LOCUS19325 PE=3 SV=1
160	TRUE	R7UYN1|R7UYN1_CAPTE	CAPTEDRAFT_171233	113.579704	15.30	3.66	0.00	0.00	5.39	13.15	12.72	3.66	1.72	0.00	0.00	1.94	10	54995.64	FERM domain-containing protein (Fragment) OS=Capitella teleta OX=283909 GN=CAPTEDRAFT_171233 PE=4 SV=1
139	TRUE	T1EMA7|T1EMA7_HELRO	20197707	111.76317	14.49	4.19	1.75	0.00	4.19	12.57	11.69	6.46	1.40	0.00	0.00	1.57	11	67469.7	FERM domain-containing protein OS=Helobdella robusta OX=6412 GN=20197707 PE=4 SV=1
141	TRUE	T1FMK3|T1FMK3_HELRO	20210052	116.330185	14.46	4.01	0.00	0.00	8.19	12.54	8.89	5.40	1.39	0.00	0.00	1.57	12	67865.055	FERM domain-containing protein OS=Helobdella robusta OX=6412 GN=20210052 PE=4 SV=1
149	TRUE	A0A8J1TEA2|A0A8J1TEA2_OWEFU	OFUS_LOCUS22754	116.63899	14.80	2.89	0.00	0.00	6.97	14.63	10.20	2.89	1.36	0.00	0.00	1.53	9	69262.62	FERM domain-containing protein OS=Owenia fusiformis OX=6347 GN=OFUS_LOCUS22754 PE=4 SV=1
149	TRUE	A0A8J1XJX7|A0A8J1XJX7_OWEFU	OFUS_LOCUS22754	116.63899	15.29	2.99	0.00	0.00	7.21	15.11	10.54	2.99	1.41	0.00	0.00	1.58	9	67110.31	FERM domain-containing protein OS=Owenia fusiformis OX=6347 GN=OFUS_LOCUS22754 PE=4 SV=1
263	TRUE	T1EG43|T1EG43_HELRO	20195545	96.59439	17.46	4.44	13.91	0.00	0.00	2.37	4.44	0.00	0.00	4.44	4.44	17.46	7	37053.656	fructose-bisphosphatase OS=Helobdella robusta OX=6412 GN=20195545 PE=3 SV=1
485	TRUE	A0AAD9JSR4|A0AAD9JSR4_9ANNE	LSH36_180g01050	75.36974	11.73	0.00	8.14	0.00	0.00	0.00	0.00	0.00	0.00	0.00	0.00	11.73	3	33747.78	fructose-bisphosphatase OS=Paralvinella palmiformis OX=53620 GN=LSH36_180g01050 PE=3 SV=1
320	TRUE	C7SP17|C7SP17_9ANNE		101.70021	26.02	3.06	6.63	0.00	0.00	0.00	3.06	0.00	0.00	0.00	0.00	22.96	7	21532.451	fructose-bisphosphate aldolase (Fragment) OS=Oligochaeta sp. MR-2009 OX=662525 PE=2 SV=1
492	TRUE	R7VBN9|R7VBN9_CAPTE	CAPTEDRAFT_220433	78.44953	11.85	2.48	5.51	0.00	2.48	5.79	2.48	2.48	0.00	2.48	2.48	11.85	5	39078.47	Fructose-bisphosphate aldolase OS=Capitella teleta OX=283909 GN=CAPTEDRAFT_220433 PE=3 SV=1
513	TRUE	A0A7I8VYI6|A0A7I8VYI6_9ANNE	DGYR_LOCUS8975	71.651985	3.67	0.89	2.78	1.34	0.89	0.89	2.12	0.00	0.00	0.89	0.89	3.56	5	98510.53	Fructose-bisphosphate aldolase OS=Dimorphilus gyrociliatus OX=2664684 GN=DGYR_LOCUS8975 PE=3 SV=1
483	TRUE	A0AAD9N4S1|A0AAD9N4S1_9ANNE	LSH36_206g00022	114.16634	25.51	9.31	16.19	0.00	9.31	9.31	9.31	0.00	0.00	3.24	3.24	25.51	5	26586.26	Fructose-bisphosphate aldolase OS=Paralvinella palmiformis OX=53620 GN=LSH36_206g00022 PE=3 SV=1
837	TRUE	A0A8F3BZR8|A0A8F3BZR8_PLADU		55.592335	5.85	0.00	0.00	0.00	0.00	0.00	0.00	0.00	0.00	0.00	0.00	5.85	2	37429.96	G protein subunit beta OS=Platynereis dumerilii OX=6359 PE=2 SV=1
241	TRUE	R7U815|R7U815_CAPTE	CAPTEDRAFT_154247	116.69481	14.25	6.30	7.67	7.67	3.29	6.30	6.85	5.21	3.29	8.22	8.22	7.67	7	40764.836	Gelsolin-like domain-containing protein OS=Capitella teleta OX=283909 GN=CAPTEDRAFT_154247 PE=4 SV=1
351	TRUE	T1FMK6|T1FMK6_HELRO	20210055	99.92687	13.66	0.00	4.92	0.00	0.00	7.65	0.00	0.00	0.00	0.00	8.47	10.93	6	41539.688	Gelsolin-like domain-containing protein OS=Helobdella robusta OX=6412 GN=20210055 PE=4 SV=1
665	TRUE	T1G5T3|T1G5T3_HELRO	20216430	59.907715	7.12	5.48	5.48	5.48	5.48	2.47	2.47	5.48	5.48	4.11	7.12	5.48	3	41405.18	Gelsolin-like domain-containing protein OS=Helobdella robusta OX=6412 GN=20216430 PE=4 SV=1
77	TRUE	Q7JQD3|GELS1_LUMTE	AM	184.19922	29.43	10.63	26.98	18.26	10.63	20.71	14.71	8.45	6.54	14.99	22.89	27.79	19	41635.93	Gelsolin-like protein 1 OS=Lumbricus terrestris OX=6398 GN=AM PE=1 SV=1
359	TRUE	T1G1B0|T1G1B0_HELRO	20214858	84.91145	9.20	0.00	0.00	0.00	4.89	3.13	9.20	7.83	3.13	7.44	0.00	0.00	6	59010.773	Glucose-6-phosphate 1-dehydrogenase OS=Helobdella robusta OX=6412 GN=20214858 PE=3 SV=1
353	TRUE	A0AAD9UK97|A0AAD9UK97_RIDPI	NP493_29g02000	91.77826	2.82	2.50	0.00	0.00	0.57	0.31	0.78	0.00	0.00	0.00	0.00	0.00	6	211332.19	glutamate synthase (NADH) OS=Ridgeia piscesae OX=27915 GN=NP493_29g02000 PE=3 SV=1
600	FALSE	A0A8S4NS91|A0A8S4NS91_OWEFU	OFUS_LOCUS9666	59.28898	2.69	2.69	0.00	0.00	1.15	2.69	2.69	0.00	0.00	0.00	0.00	0.00	2	88852.75	glutamine--tRNA ligase (Fragment) OS=Owenia fusiformis OX=6347 GN=OFUS_LOCUS9666 PE=3 SV=1
600	TRUE	T1FXK3|T1FXK3_HELRO	20213551	82.41303	5.13	2.70	0.00	0.00	1.16	3.85	5.13	0.00	0.00	0.00	0.00	0.00	4	89599.68	glutamine--tRNA ligase OS=Helobdella robusta OX=6412 GN=20213551 PE=3 SV=1
120	TRUE	A0A2I7YV07|A0A2I7YV07_EISFE		115.26289	30.92	7.73	21.26	30.92	7.73	7.73	12.08	0.00	0.00	4.35	0.00	15.46	8	23590.107	glutathione transferase OS=Eisenia fetida OX=6396 PE=2 SV=1
70	TRUE	E9NPR7|E9NPR7_EISFE		212.89636	47.57	7.77	34.95	47.57	7.77	7.77	12.14	0.00	0.00	4.37	0.00	31.07	18	23559.92	glutathione transferase OS=Eisenia fetida OX=6396 PE=2 SV=1
235	FALSE	H9MEL4|H9MEL4_EISFE		83.744934	41.18	41.18	41.18	41.18	41.18	41.18	41.18	41.18	19.61	41.18	41.18	41.18	4	5611.49	Glutathione-S-transferase (Fragment) OS=Eisenia fetida OX=6396 PE=2 SV=1
133	TRUE	A0A2I7YV10|A0A2I7YV10_EISFE		129.7722	29.94	6.59	17.37	4.49	4.49	6.59	9.28	4.49	4.49	6.59	8.38	25.75	14	36216.055	Glyceraldehyde-3-phosphate dehydrogenase OS=Eisenia fetida OX=6396 PE=2 SV=1
129	TRUE	A0A286Q4Y0|A0A286Q4Y0_9ANNE		120.384186	21.43	7.14	16.96	0.00	2.38	7.14	9.52	0.00	0.00	4.46	9.52	17.26	12	36275.406	Glyceraldehyde-3-phosphate dehydrogenase OS=Enchytraeus albidus OX=6390 PE=2 SV=1
129	FALSE	A0A286Q508|A0A286Q508_9ANNE		113.81596	16.96	5.06	12.50	0.00	2.38	5.06	5.06	0.00	0.00	2.38	5.06	12.80	10	36311.473	Glyceraldehyde-3-phosphate dehydrogenase OS=Enchytraeus cf. crypticus SL-2017 OX=2052677 PE=2 SV=1
144	TRUE	A0AAT9FG52|A0AAT9FG52_9ANNE	Ej-GAPDH	124.28728	23.75	5.00	10.94	0.00	0.00	5.00	5.62	0.00	0.00	2.19	6.88	21.25	12	34777.707	Glyceraldehyde-3-phosphate dehydrogenase OS=Enchytraeus japonensis OX=228735 GN=Ej-GAPDH PE=2 SV=1
129	FALSE	T1F731|T1F731_HELRO	20204630	53.40757	5.34	2.37	2.37	0.00	2.37	2.37	2.37	0.00	0.00	2.37	2.37	5.34	3	36874.03	Glyceraldehyde-3-phosphate dehydrogenase OS=Helobdella robusta OX=6412 GN=20204630 PE=3 SV=1
996	TRUE	A0AAD9JW06|A0AAD9JW06_9ANNE	LSH36_141g02022	55.051765	4.90	0.00	0.00	0.00	0.00	0.00	0.00	0.00	0.00	0.00	0.00	4.90	2	54449.348	Glycerol-3-phosphate dehydrogenase [NAD(+)] OS=Paralvinella palmiformis OX=53620 GN=LSH36_141g02022 PE=3 SV=1
544	TRUE	T1ELF2|T1ELF2_HELRO	20197402	76.364685	5.29	0.00	0.00	0.00	0.00	5.29	1.47	0.00	0.00	0.00	0.00	0.00	4	77312.7	Glycine--tRNA ligase OS=Helobdella robusta OX=6412 GN=20197402 PE=3 SV=1
787	TRUE	R7VAM8|R7VAM8_CAPTE	CAPTEDRAFT_167487	50.155006	6.96	0.00	0.00	0.00	0.00	0.00	0.00	0.00	0.00	0.00	0.00	6.96	2	30039.71	GRAM domain-containing protein OS=Capitella teleta OX=283909 GN=CAPTEDRAFT_167487 PE=4 SV=1
362	TRUE	T1FN60|T1FN60_HELRO	20210258	96.71765	21.86	0.00	21.86	18.60	0.00	0.00	5.12	0.00	0.00	0.00	0.00	21.86	6	24447.023	GTP-binding nuclear protein OS=Helobdella robusta OX=6412 GN=20210258 PE=3 SV=1
837	TRUE	A0AAD9JS62|A0AAD9JS62_9ANNE	LSH36_188g09042	55.592335	6.29	0.00	0.00	0.00	0.00	0.00	0.00	0.00	0.00	0.00	0.00	6.29	2	34710.973	Guanine nucleotide-binding protein subunit beta OS=Paralvinella palmiformis OX=53620 GN=LSH36_188g09042 PE=3 SV=1
319	TRUE	R7V2Q5|R7V2Q5_CAPTE	CAPTEDRAFT_152363	93.665855	10.63	1.29	0.00	0.00	1.45	4.67	8.70	1.29	0.00	0.00	0.00	0.00	7	68812.32	H(+)-transporting two-sector ATPase OS=Capitella teleta OX=283909 GN=CAPTEDRAFT_152363 PE=3 SV=1
406	TRUE	T1EMC4|T1EMC4_HELRO	20197724	79.33813	10.14	0.00	0.00	0.00	1.63	3.99	7.79	0.00	0.00	0.00	0.00	0.00	6	61475.492	H(+)-transporting two-sector ATPase OS=Helobdella robusta OX=6412 GN=20197724 PE=3 SV=1
95	TRUE	R7THL5|R7THL5_CAPTE	CAPTEDRAFT_159224	143.92517	26.73	11.21	7.07	0.00	13.52	19.35	23.04	8.91	7.83	10.60	9.22	5.84	21	71102.38	Heat shock protein 70 OS=Capitella teleta OX=283909 GN=CAPTEDRAFT_159224 PE=3 SV=1
31	TRUE	E9NPR6|E9NPR6_EISFE		207.39514	49.31	27.48	9.92	0.00	28.24	47.18	34.96	15.11	17.56	13.74	13.59	7.33	38	72992.7	Heat shock protein 70 OS=Eisenia fetida OX=6396 PE=2 SV=1
54	TRUE	T1FP41|T1FP41_HELRO	20210588	191.04439	33.95	11.67	6.14	0.00	17.36	31.64	26.88	13.21	13.06	7.99	8.60	4.92	28	71311.664	Heat shock protein 70 OS=Helobdella robusta OX=6412 GN=20210588 PE=3 SV=1
106	TRUE	A0A2I7YV74|A0A2I7YV74_EISFE		167.84303	22.91	16.51	0.00	0.00	20.81	14.42	5.23	0.00	0.00	0.00	0.00	0.00	18	96292.016	Heat Shock Protein 70KDa cognate 4 OS=Eisenia fetida OX=6396 PE=2 SV=1
36	TRUE	A0A8U0ASE2|A0A8U0ASE2_SIPNU	hsp90	184.34346	29.28	18.25	0.00	0.00	22.21	26.73	27.58	4.95	6.36	9.48	3.39	1.98	27	81185.81	Heat shock protein 90 (Fragment) OS=Sipunculus nudus OX=6446 GN=hsp90 PE=2 SV=1
988	TRUE	T1G9H7|T1G9H7_HELRO	20217724	40.302307	3.62	1.57	0.00	0.00	0.00	3.62	3.62	0.00	0.00	0.00	0.00	0.00	2	70090.39	HELP domain-containing protein OS=Helobdella robusta OX=6412 GN=20217724 PE=3 SV=1
892	TRUE	A0A1S6QCS2|A0A1S6QCS2_9ANNE		42.87471	12.50	0.00	0.00	6.67	0.00	0.00	0.00	0.00	0.00	5.83	0.00	0.00	2	13608.503	Hemerythrin OS=Aphrodita japonica OX=1964452 PE=2 SV=1
892	TRUE	A0A1S6QCN4|A0A1S6QCN4_HALBR		42.87471	12.50	0.00	0.00	6.67	0.00	0.00	0.00	0.00	0.00	5.83	0.00	0.00	2	13608.503	Hemerythrin OS=Halosydna brevisetosa OX=328596 PE=2 SV=1
892	TRUE	A0A1S6QCM0|A0A1S6QCM0_9ANNE		42.87471	12.50	0.00	0.00	6.67	0.00	0.00	0.00	0.00	0.00	5.83	0.00	0.00	2	13574.486	Hemerythrin OS=Magelona berkeleyi OX=1490213 PE=2 SV=1
892	TRUE	A0A1S6QCS6|A0A1S6QCS6_9ANNE		42.87471	12.50	0.00	0.00	6.67	0.00	0.00	0.00	0.00	0.00	5.83	0.00	0.00	2	13739.626	Hemerythrin OS=Ninoe sp. EP-2017 OX=1964457 PE=2 SV=1
892	TRUE	A0A1S6QCQ8|A0A1S6QCQ8_9ANNE		42.87471	12.40	0.00	0.00	6.61	0.00	0.00	0.00	0.00	0.00	5.79	0.00	0.00	2	13633.543	Hemerythrin OS=Oenone fulgida OX=318792 PE=2 SV=1
892	TRUE	A0A286RT92|A0A286RT92_9ANNE		42.87471	12.50	0.00	0.00	6.67	0.00	0.00	0.00	0.00	0.00	5.83	0.00	0.00	2	13634.574	Hemerythrin OS=Palola sp. Palola2 OX=2032696 PE=2 SV=1
892	TRUE	A0A1S6QCS8|A0A1S6QCS8_PARJE		42.87471	12.50	0.00	0.00	6.67	0.00	0.00	0.00	0.00	0.00	5.83	0.00	0.00	2	13608.503	Hemerythrin OS=Paramphinome jeffreysii OX=222009 PE=2 SV=1
892	TRUE	A0A1S6QD29|A0A1S6QD29_PECGU		42.87471	12.50	0.00	0.00	6.67	0.00	0.00	0.00	0.00	0.00	5.83	0.00	0.00	2	13608.503	Hemerythrin OS=Pectinaria gouldii OX=260746 PE=2 SV=1
892	TRUE	A0A1S6QD39|A0A1S6QD39_9ANNE		42.87471	12.50	0.00	0.00	6.67	0.00	0.00	0.00	0.00	0.00	5.83	0.00	0.00	2	13608.503	Hemerythrin OS=Sparganophilus sp. EP-2017 OX=1964458 PE=2 SV=1
176	TRUE	A0A410RFC9|A0A410RFC9_9ANNE		120.61753	30.89	10.81	22.39	0.00	0.00	6.56	15.44	0.00	0.00	6.95	15.44	30.89	10	29053.795	Hemoglobin linker chain (Fragment) OS=Bimastos eiseni OX=320977 PE=2 SV=1
599	TRUE	A0A410RF39|A0A410RF39_9ANNE		86.712746	15.45	0.00	2.85	6.10	0.00	0.00	0.00	0.00	0.00	0.00	0.00	15.45	4	27558.514	Hemoglobin linker chain (Fragment) OS=Bimastos eiseni OX=320977 PE=2 SV=1
279	TRUE	T1EM75|T1EM75_HELRO	20197675	94.070274	9.92	0.00	0.00	0.00	5.43	0.00	9.92	0.00	0.00	0.00	0.00	0.00	8	84661.19	Histidine kinase/HSP90-like ATPase domain-containing protein OS=Helobdella robusta OX=6412 GN=20197675 PE=3 SV=1
33	TRUE	T1EMI8|T1EMI8_HELRO	20197788	194.92426	36.63	22.91	0.00	0.00	22.36	32.78	33.74	7.00	6.45	8.23	3.29	0.00	35	83869.71	Histidine kinase/HSP90-like ATPase domain-containing protein OS=Helobdella robusta OX=6412 GN=20197788 PE=3 SV=1
111	TRUE	A0AAD9KGD6|A0AAD9KGD6_9ANNE	LSH36_1g18074	151.86865	19.48	7.04	0.00	0.00	9.00	14.89	18.00	3.44	2.29	3.93	3.93	0.00	14	69658.28	Histidine kinase/HSP90-like ATPase domain-containing protein OS=Paralvinella palmiformis OX=53620 GN=LSH36_1g18074 PE=3 SV=1
498	TRUE	R7T577|R7T577_CAPTE	CAPTEDRAFT_183902	80.53629	7.65	2.55	1.18	0.00	4.71	4.71	4.71	2.55	2.55	6.47	2.55	0.00	4	57470.375	histidine--tRNA ligase OS=Capitella teleta OX=283909 GN=CAPTEDRAFT_183902 PE=3 SV=1
222	FALSE	R7UHB3|R7UHB3_CAPTE	CAPTEDRAFT_103422	67.29205	46.81	0.00	15.96	46.81	0.00	0.00	0.00	0.00	0.00	0.00	0.00	0.00	4	10219.877	Histone H2A (Fragment) OS=Capitella teleta OX=283909 GN=CAPTEDRAFT_103422 PE=3 SV=1
222	FALSE	R7UD67|R7UD67_CAPTE	CAPTEDRAFT_125227	72.95966	46.90	0.00	21.24	46.90	0.00	0.00	0.00	0.00	0.00	7.96	0.00	7.96	5	12158.187	Histone H2A (Fragment) OS=Capitella teleta OX=283909 GN=CAPTEDRAFT_125227 PE=3 SV=1
222	FALSE	A0A8J1UBS0|A0A8J1UBS0_OWEFU	OFUS_LOCUS26802	67.44164	38.02	0.00	14.05	38.02	0.00	0.00	0.00	0.00	0.00	7.44	0.00	7.44	4	13126.341	Histone H2A (Fragment) OS=Owenia fusiformis OX=6347 GN=OFUS_LOCUS26802 PE=3 SV=1
222	FALSE	R7TW75|R7TW75_CAPTE	CAPTEDRAFT_111354	72.95966	42.74	0.00	19.35	42.74	0.00	0.00	0.00	0.00	0.00	7.26	0.00	7.26	5	13261.451	Histone H2A OS=Capitella teleta OX=283909 GN=CAPTEDRAFT_111354 PE=3 SV=1
222	FALSE	R7TJA7|R7TJA7_CAPTE	CAPTEDRAFT_128452	72.95966	42.74	0.00	19.35	42.74	0.00	0.00	0.00	0.00	0.00	7.26	0.00	7.26	5	13275.478	Histone H2A OS=Capitella teleta OX=283909 GN=CAPTEDRAFT_128452 PE=3 SV=1
222	FALSE	R7VKN6|R7VKN6_CAPTE	CAPTEDRAFT_137819	72.95966	42.74	0.00	19.35	42.74	0.00	0.00	0.00	0.00	0.00	7.26	0.00	7.26	5	13259.479	Histone H2A OS=Capitella teleta OX=283909 GN=CAPTEDRAFT_137819 PE=3 SV=1
222	FALSE	R7TNM4|R7TNM4_CAPTE	CAPTEDRAFT_203037	72.95966	42.74	0.00	19.35	42.74	0.00	0.00	0.00	0.00	0.00	7.26	0.00	7.26	5	13245.451	Histone H2A OS=Capitella teleta OX=283909 GN=CAPTEDRAFT_203037 PE=3 SV=1
222	FALSE	A0A7I8WC92|A0A7I8WC92_9ANNE	DGYR_LOCUS13117	72.95966	42.40	0.00	19.20	42.40	0.00	0.00	0.00	0.00	0.00	7.20	0.00	7.20	5	13400.623	Histone H2A OS=Dimorphilus gyrociliatus OX=2664684 GN=DGYR_LOCUS13117 PE=3 SV=1
222	FALSE	A0A7I8W1Y9|A0A7I8W1Y9_9ANNE	DGYR_LOCUS9591	72.95966	42.40	0.00	19.20	42.40	0.00	0.00	0.00	0.00	0.00	7.20	0.00	7.20	5	13256.487	Histone H2A OS=Dimorphilus gyrociliatus OX=2664684 GN=DGYR_LOCUS9591 PE=3 SV=1
222	FALSE	T1EHB8|T1EHB8_HELRO	20195968	72.95966	38.13	0.00	17.27	38.13	0.00	0.00	0.00	0.00	0.00	6.47	0.00	6.47	5	14452.755	Histone H2A OS=Helobdella robusta OX=6412 GN=20195968 PE=3 SV=1
222	FALSE	T1EK33|T1EK33_HELRO	20196934	67.38819	51.14	0.00	18.18	51.14	0.00	0.00	0.00	0.00	0.00	10.23	0.00	10.23	4	9748.372	Histone H2A OS=Helobdella robusta OX=6412 GN=20196934 PE=3 SV=1
222	FALSE	A0A8J1Y5L4|A0A8J1Y5L4_OWEFU	OFUS_LOCUS17823	67.44164	38.02	0.00	14.05	38.02	0.00	0.00	0.00	0.00	0.00	7.44	0.00	7.44	4	13135.397	Histone H2A OS=Owenia fusiformis OX=6347 GN=OFUS_LOCUS17823 PE=3 SV=1
222	FALSE	P19178|H2A_PLADU		72.95966	42.74	0.00	19.35	42.74	0.00	0.00	0.00	0.00	0.00	7.26	0.00	7.26	5	13309.62	Histone H2A OS=Platynereis dumerilii OX=6359 PE=3 SV=2
222	FALSE	A0AAD9P3G8|A0AAD9P3G8_RIDPI	NP493_164g02002	72.95966	43.09	0.00	19.51	43.09	0.00	0.00	0.00	0.00	0.00	7.32	0.00	7.32	5	13234.426	Histone H2A OS=Ridgeia piscesae OX=27915 GN=NP493_164g02002 PE=3 SV=1
222	FALSE	A0AAD9IRX3|A0AAD9IRX3_RIDPI	NP493_3093g00004	72.95966	42.74	0.00	19.35	42.74	0.00	0.00	0.00	0.00	0.00	7.26	0.00	7.26	5	13354.582	Histone H2A OS=Ridgeia piscesae OX=27915 GN=NP493_3093g00004 PE=3 SV=1
222	FALSE	A0AAD9IU20|A0AAD9IU20_RIDPI	NP493_5684g00017	72.95966	42.74	0.00	19.35	42.74	0.00	0.00	0.00	0.00	0.00	7.26	0.00	7.26	5	13346.684	Histone H2A OS=Ridgeia piscesae OX=27915 GN=NP493_5684g00017 PE=3 SV=1
222	FALSE	A0AAD9NLW3|A0AAD9NLW3_RIDPI	NP493_901g00009	72.95966	42.74	0.00	19.35	42.74	0.00	0.00	0.00	0.00	0.00	7.26	0.00	7.26	5	13353.595	Histone H2A OS=Ridgeia piscesae OX=27915 GN=NP493_901g00009 PE=3 SV=1
222	FALSE	A0AAD9KLY8|A0AAD9KLY8_RIDPI	NP493_901g00010	72.95966	42.74	0.00	19.35	42.74	0.00	0.00	0.00	0.00	0.00	7.26	0.00	7.26	5	13323.568	Histone H2A OS=Ridgeia piscesae OX=27915 GN=NP493_901g00010 PE=3 SV=1
222	TRUE	R7T426|R7T426_CAPTE	CAPTEDRAFT_198869	100.7476	40.09	4.31	18.10	40.09	0.00	0.00	0.00	0.00	0.00	3.88	0.00	11.64	9	25272.584	Histone H4 OS=Capitella teleta OX=283909 GN=CAPTEDRAFT_198869 PE=3 SV=1
222	TRUE	R7UGD5|R7UGD5_CAPTE	CAPTEDRAFT_205827	100.7476	40.09	4.31	18.10	40.09	0.00	0.00	0.00	0.00	0.00	3.88	0.00	11.64	9	25233.549	Histone H4 OS=Capitella teleta OX=283909 GN=CAPTEDRAFT_205827 PE=3 SV=1
998	TRUE	R7V598|R7V598_CAPTE	CAPTEDRAFT_158220	38.73771	4.04	0.00	3.54	4.04	0.00	0.00	0.00	0.00	0.00	0.00	0.00	0.00	2	23053.064	HMG box domain-containing protein OS=Capitella teleta OX=283909 GN=CAPTEDRAFT_158220 PE=3 SV=1
504	FALSE	T1EMH1|T1EMH1_HELRO	20197771	66.14851	6.83	0.00	6.34	6.83	0.00	0.00	0.00	0.00	0.00	0.00	0.00	0.00	3	23551.207	HMG box domain-containing protein OS=Helobdella robusta OX=6412 GN=20197771 PE=3 SV=1
504	TRUE	T1G6V9|T1G6V9_HELRO	20216806	80.42819	20.71	0.00	15.38	20.71	0.00	0.00	0.00	0.00	0.00	0.00	0.00	7.69	5	19302.285	HMG box domain-containing protein OS=Helobdella robusta OX=6412 GN=20216806 PE=3 SV=1
32	TRUE	A0A8A2HCV5|A0A8A2HCV5_WHIPI		193.35298	37.12	19.25	0.00	0.00	21.33	33.10	32.27	6.09	6.51	7.34	3.32	0.00	34	82892.91	HSP83 OS=Whitmania pigra OX=486152 PE=2 SV=1
826	TRUE	A0AAD9K532|A0AAD9K532_9ANNE	LSH36_68g01018	49.72186	4.25	0.00	0.00	0.00	0.00	0.00	0.00	0.00	0.00	2.23	4.25	0.00	2	54593.727	Hydroxymethylglutaryl-CoA synthase OS=Paralvinella palmiformis OX=53620 GN=LSH36_68g01018 PE=3 SV=1
106	FALSE	T1EDZ2|T1EDZ2_HELRO	20194794	93.694916	3.78	1.65	0.00	0.00	3.78	2.48	0.00	0.00	0.00	0.00	0.00	0.00	3	95327.82	Ig-like domain-containing protein OS=Helobdella robusta OX=6412 GN=20194794 PE=3 SV=1
1053	TRUE	A0AAD9JCV1|A0AAD9JCV1_9ANNE	LSH36_409g02056	55.190258	4.33	0.00	4.33	0.00	0.00	0.00	0.00	0.00	0.00	0.00	0.00	2.64	2	46010.3	inorganic diphosphatase OS=Paralvinella palmiformis OX=53620 GN=LSH36_409g02056 PE=3 SV=1
839	TRUE	A0AAD9K9C1|A0AAD9K9C1_9ANNE	LSH36_39g02052	48.15597	2.13	1.33	0.00	0.00	1.33	1.33	0.00	0.00	0.00	0.00	0.80	0.00	2	86593.06	Insulin-degrading enzyme OS=Paralvinella palmiformis OX=53620 GN=LSH36_39g02052 PE=4 SV=1
39	TRUE	I1VH49|I1VH49_9ANNE		166.46887	36.97	8.43	0.00	0.00	30.00	12.70	32.81	0.00	0.00	0.00	0.00	0.00	32	97954.055	Iron regulatory protein OS=Eisenia andrei OX=168636 PE=2 SV=1
809	TRUE	R7TMI2|R7TMI2_CAPTE	CAPTEDRAFT_226043	31.986591	1.20	1.20	0.00	0.00	0.00	0.00	0.00	0.00	0.00	0.00	0.00	0.00	2	134257.19	isoleucine--tRNA ligase OS=Capitella teleta OX=283909 GN=CAPTEDRAFT_226043 PE=3 SV=1
809	TRUE	T1G4E0|T1G4E0_HELRO	20215938	31.986591	1.64	1.64	0.00	0.00	0.00	0.00	0.00	0.00	0.00	0.00	0.00	0.00	2	99941.66	isoleucine--tRNA ligase OS=Helobdella robusta OX=6412 GN=20215938 PE=3 SV=1
809	TRUE	A0A8J1XGP0|A0A8J1XGP0_OWEFU	OFUS_LOCUS10196	31.986591	1.19	1.19	0.00	0.00	0.00	0.00	0.00	0.00	0.00	0.00	0.00	0.00	2	135258.39	isoleucine--tRNA ligase OS=Owenia fusiformis OX=6347 GN=OFUS_LOCUS10196 PE=3 SV=1
809	TRUE	A0A8J1T716|A0A8J1T716_OWEFU	OFUS_LOCUS10196	31.986591	1.13	1.13	0.00	0.00	0.00	0.00	0.00	0.00	0.00	0.00	0.00	0.00	2	142459.62	isoleucine--tRNA ligase OS=Owenia fusiformis OX=6347 GN=OFUS_LOCUS10196 PE=3 SV=1
895	TRUE	R7TKQ5|R7TKQ5_CAPTE	CAPTEDRAFT_141157	48.074764	7.28	3.16	3.16	0.00	0.00	3.16	3.16	0.00	0.00	3.16	3.16	7.28	2	34194.293	Ketimine reductase mu-crystallin OS=Capitella teleta OX=283909 GN=CAPTEDRAFT_141157 PE=3 SV=1
895	TRUE	R7TF64|R7TF64_CAPTE	CAPTEDRAFT_182856	48.074764	7.23	3.14	3.14	0.00	0.00	3.14	3.14	0.00	0.00	3.14	3.14	7.23	2	34641.523	Ketimine reductase mu-crystallin OS=Capitella teleta OX=283909 GN=CAPTEDRAFT_182856 PE=3 SV=1
337	FALSE	O46157|RL13_LUMRU	RPL13	80.85975	17.02	0.00	12.77	9.57	0.00	0.00	0.00	0.00	0.00	0.00	0.00	17.02	4	21376.057	Large ribosomal subunit protein eL13 OS=Lumbricus rubellus OX=35632 GN=RPL13 PE=2 SV=1
804	TRUE	T1FHU5|T1FHU5_HELRO	20208394	48.190712	22.61	0.00	0.00	22.61	0.00	0.00	0.00	0.00	0.00	0.00	0.00	0.00	2	12770.884	Large ribosomal subunit protein eL30 OS=Helobdella robusta OX=6412 GN=20208394 PE=3 SV=1
954	TRUE	A8U9X2|A8U9X2_SIPNU		46.253647	12.59	0.00	0.00	12.59	0.00	0.00	0.00	0.00	0.00	0.00	0.00	0.00	2	15256.883	Large ribosomal subunit protein eL33 (Fragment) OS=Sipunculus nudus OX=6446 PE=2 SV=1
954	TRUE	A0AAD9KZS7|A0AAD9KZS7_RIDPI	NP493_466g00017	46.253647	13.71	0.00	0.00	13.71	0.00	0.00	0.00	0.00	0.00	0.00	0.00	0.00	2	14274.835	Large ribosomal subunit protein eL33 OS=Ridgeia piscesae OX=27915 GN=NP493_466g00017 PE=3 SV=1
622	TRUE	T1FN32|T1FN32_HELRO	20210231	59.92169	9.23	0.00	3.69	0.00	0.00	0.00	0.00	0.00	0.00	0.00	0.00	9.23	3	29436.197	Large ribosomal subunit protein uL10 OS=Helobdella robusta OX=6412 GN=20210231 PE=3 SV=1
795	TRUE	C9E3A2|C9E3A2_9ANNE		59.562103	14.55	0.00	14.55	14.55	0.00	0.00	0.00	0.00	0.00	0.00	0.00	9.09	2	17815.57	Large ribosomal subunit protein uL11 OS=Phragmatopoma lapidosa OX=341668 PE=2 SV=1
712	TRUE	T1FP03|T1FP03_HELRO	20210550	63.192505	17.69	0.00	0.00	17.69	0.00	0.00	0.00	0.00	0.00	0.00	0.00	0.00	3	16704.467	Large ribosomal subunit protein uL15 OS=Helobdella robusta OX=6412 GN=20210550 PE=3 SV=1
818	TRUE	A4VB15|A4VB15_PLADU		35.17141	18.52	0.00	8.15	18.52	0.00	0.00	0.00	0.00	0.00	0.00	0.00	0.00	2	15278.17	Large ribosomal subunit protein uL15/eL18 domain-containing protein (Fragment) OS=Platynereis dumerilii OX=6359 PE=2 SV=1
699	TRUE	A0A7I8VCC3|A0A7I8VCC3_9ANNE	DGYR_LOCUS2358	59.459732	5.77	0.00	5.77	0.00	0.00	0.00	0.00	0.00	0.00	0.00	5.77	5.77	3	28371.996	Large ribosomal subunit protein uL2 OS=Dimorphilus gyrociliatus OX=2664684 GN=DGYR_LOCUS2358 PE=3 SV=1
743	TRUE	R7VBM3|R7VBM3_CAPTE	CAPTEDRAFT_159705	73.70261	24.36	0.00	24.36	24.36	0.00	0.00	0.00	0.00	0.00	0.00	0.00	24.36	3	8583.765	LIM zinc-binding domain-containing protein OS=Capitella teleta OX=283909 GN=CAPTEDRAFT_159705 PE=4 SV=1
810	TRUE	T1FSY4|T1FSY4_HELRO	20211931	54.242836	4.84	0.00	0.00	0.00	0.00	4.84	0.00	0.00	0.00	0.00	0.00	0.00	2	62816.113	LIM zinc-binding domain-containing protein OS=Helobdella robusta OX=6412 GN=20211931 PE=4 SV=1
525	TRUE	R7VFV1|R7VFV1_CAPTE	CAPTEDRAFT_134102	75.37123	9.37	0.00	0.00	0.00	0.00	0.00	0.00	0.00	0.00	0.00	0.00	9.37	3	36011.42	L-lactate dehydrogenase OS=Capitella teleta OX=283909 GN=CAPTEDRAFT_134102 PE=3 SV=1
364	TRUE	T1EG84|T1EG84_HELRO	20195586	76.07306	14.97	0.00	3.29	0.00	0.00	0.00	0.00	0.00	0.00	0.00	0.00	14.97	5	36453.28	L-lactate dehydrogenase OS=Helobdella robusta OX=6412 GN=20195586 PE=3 SV=1
281	TRUE	O15991|KLOM_EISFE		111.78245	22.91	0.00	0.00	0.00	0.00	1.62	0.00	0.00	0.00	0.00	1.62	21.29	8	41780.785	Lombricine kinase OS=Eisenia fetida OX=6396 PE=1 SV=1
281	FALSE	I0E0A8|I0E0A8_9ANNE		55.775127	4.04	0.00	0.00	0.00	0.00	1.62	0.00	0.00	0.00	0.00	1.62	2.43	2	41875.953	Lombricine kinase OS=Enchytraeus sp. CD-2012 OX=1174486 PE=2 SV=1
281	FALSE	B0FYX1|B0FYX1_9ANNE		65.20153	7.88	0.00	0.00	0.00	0.00	0.00	0.00	0.00	0.00	0.00	0.00	7.88	2	41437.367	Lombricine kinase OS=Lumbriculus variegatus OX=61662 PE=2 SV=2
281	FALSE	I0E0A7|I0E0A7_9ANNE		56.452328	6.79	0.00	0.00	0.00	0.00	1.63	0.00	0.00	0.00	0.00	1.63	5.16	2	41859.758	Lombricine kinase OS=Stylaria sp. CD-2012 OX=1174487 PE=2 SV=1
281	FALSE	C8CG36|C8CG36_TUBTU		65.344864	7.34	0.00	0.00	0.00	0.00	1.63	0.00	0.00	0.00	0.00	1.63	5.71	3	41648.723	Lombricine kinase OS=Tubifex tubifex OX=6386 PE=2 SV=1
281	FALSE	Q8T6T7|Q8T6T7_URECA		50.3358	4.37	0.00	0.00	0.00	0.00	1.64	0.00	0.00	0.00	0.00	1.64	2.73	2	40940.516	Lombricine kinase OS=Urechis caupo OX=6431 PE=1 SV=1
738	FALSE	A8ILP4|A8ILP4_EISFE		56.90342	13.87	0.00	0.00	13.87	0.00	0.00	0.00	0.00	0.00	0.00	0.00	0.00	2	24699.188	Lumbrokinase (Fragment) OS=Eisenia fetida OX=6396 PE=2 SV=1
738	FALSE	Q6T375|Q6T375_EISFE		56.90342	13.52	0.00	0.00	13.52	0.00	0.00	0.00	0.00	0.00	0.00	0.00	0.00	2	25422.941	Lumbrokinase-4 OS=Eisenia fetida OX=6396 PE=2 SV=1
738	TRUE	B8ZZ02|B8ZZ02_LUMRU		66.1382	16.79	0.00	0.00	16.79	0.00	0.00	0.00	0.00	0.00	0.00	0.00	0.00	3	28755.92	Lumbrokinase-7T2 (Fragment) OS=Lumbricus rubellus OX=35632 PE=4 SV=1
2	TRUE	O18423|TXL_EISFE		418.6927	90.91	70.37	87.21	49.16	60.27	64.98	61.95	40.07	35.02	46.80	70.03	90.91	140	33440.66	Lysenin OS=Eisenia fetida OX=6396 PE=1 SV=1
27	TRUE	A0A2D1PJH7|A0A2D1PJH7_9ANNE		253.91856	94.62	67.69	86.15	50.00	55.38	63.08	63.08	21.54	17.69	23.08	56.92	94.62	50	14460.2705	Lysenin-like protein (Fragment) OS=Eisenia andrei OX=168636 PE=2 SV=1
59	TRUE	O18424|TXLR1_EISFE		147.55489	28.33	13.67	14.00	0.00	7.33	9.33	9.67	7.00	2.67	9.33	9.67	28.33	19	33913.3	Lysenin-related protein 1 OS=Eisenia fetida OX=6396 PE=1 SV=1
1	TRUE	O18425|TXLR2_EISFE		410.33597	90.67	73.67	84.00	50.33	61.33	70.33	68.00	49.67	40.67	51.67	65.33	90.67	156	34142.535	Lysenin-related protein 2 OS=Eisenia fetida OX=6396 PE=2 SV=1
23	TRUE	Q3LX99|TXLR3_EISFE		227.92601	37.00	20.00	22.33	7.33	18.00	20.00	12.33	8.00	6.00	8.00	18.67	35.33	35	33841.24	Lysenin-related protein 3 OS=Eisenia fetida OX=6396 PE=2 SV=1
730	TRUE	P61626|LYSC_HUMAN	LYZ	63.808556	12.84	12.84	0.00	0.00	0.00	0.00	0.00	0.00	0.00	0.00	0.00	0.00	3	16537.014	Lysozyme C OS=Homo sapiens OX=9606 GN=LYZ PE=1 SV=1
848	TRUE	A0AAD9NUX2|A0AAD9NUX2_RIDPI	NP493_393g04003	35.46457	3.79	3.79	0.00	0.00	3.79	3.79	0.00	0.00	0.00	0.00	0.00	0.00	2	23441.361	Macro domain-containing protein OS=Ridgeia piscesae OX=27915 GN=NP493_393g04003 PE=4 SV=1
208	TRUE	R7UMK0|R7UMK0_CAPTE	CAPTEDRAFT_152289	122.72466	9.03	1.76	0.00	0.00	7.03	3.28	7.39	0.00	0.00	0.00	0.00	0.00	9	95266.555	Major vault protein OS=Capitella teleta OX=283909 GN=CAPTEDRAFT_152289 PE=4 SV=1
242	TRUE	T1EDD2|T1EDD2_HELRO	20194584	101.82862	8.00	3.59	0.00	0.00	6.49	6.14	8.00	0.00	0.00	0.00	0.00	0.00	8	96760.14	Major vault protein OS=Helobdella robusta OX=6412 GN=20194584 PE=4 SV=1
261	TRUE	A0A8S4QDA7|A0A8S4QDA7_OWEFU	OFUS_LOCUS25807	99.50097	7.27	1.85	0.00	0.00	5.54	6.11	6.23	0.00	0.00	0.00	0.00	0.00	7	97288.46	Major vault protein OS=Owenia fusiformis OX=6347 GN=OFUS_LOCUS25807 PE=4 SV=1
261	TRUE	A0A8J1XLV6|A0A8J1XLV6_OWEFU	OFUS_LOCUS25807	99.50097	7.11	1.81	0.00	0.00	5.42	5.98	6.09	0.00	0.00	0.00	0.00	0.00	7	99480.83	Major vault protein OS=Owenia fusiformis OX=6347 GN=OFUS_LOCUS25807 PE=4 SV=1
204	TRUE	A0AAD9N606|A0AAD9N606_9ANNE	LSH36_236g03015	116.35126	9.98	2.09	0.00	0.00	9.98	3.60	9.98	0.00	0.00	0.00	0.00	0.00	10	97185.04	Major vault protein OS=Paralvinella palmiformis OX=53620 GN=LSH36_236g03015 PE=4 SV=1
1112	TRUE	T1EE59|T1EE59_HELRO	20194861	53.39332	5.83	0.00	0.00	0.00	0.00	0.00	0.00	0.00	0.00	0.00	0.00	5.83	2	40000.508	mannose-1-phosphate guanylyltransferase OS=Helobdella robusta OX=6412 GN=20194861 PE=3 SV=1
515	TRUE	T1G7G1|T1G7G1_HELRO	20217008	78.32387	11.18	0.00	5.75	0.00	0.00	0.00	0.00	0.00	0.00	0.00	0.00	11.18	4	35541.848	mitogen-activated protein kinase kinase OS=Helobdella robusta OX=6412 GN=20217008 PE=3 SV=1
597	TRUE	T1FNZ3|T1FNZ3_HELRO	20210540	86.41693	12.46	0.00	9.35	0.00	0.00	0.00	0.00	0.00	0.00	0.00	0.00	12.46	4	40633.85	mitogen-activated protein kinase OS=Helobdella robusta OX=6412 GN=20210540 PE=3 SV=1
830	TRUE	A0AAD9NYH8|A0AAD9NYH8_RIDPI	NP493_253g01008	32.860977	1.13	0.00	0.00	1.13	0.00	1.13	1.13	0.00	0.00	1.13	1.13	1.13	2	69941.94	Mitogen-activated protein kinase OS=Ridgeia piscesae OX=27915 GN=NP493_253g01008 PE=3 SV=1
198	FALSE	B0B069|B0B069_9ANNE		99.80938	59.21	39.47	51.32	39.47	39.47	39.47	39.47	31.58	23.68	39.47	39.47	59.21	6	8524.775	Monoubiquitin (Fragment) OS=Alvinella pompejana OX=6376 PE=4 SV=1
662	TRUE	R7ULP6|R7ULP6_CAPTE	CAPTEDRAFT_179690	62.697945	9.29	0.00	9.29	0.00	0.00	0.00	0.00	0.00	0.00	0.00	0.00	0.00	3	34673.074	MPN domain-containing protein OS=Capitella teleta OX=283909 GN=CAPTEDRAFT_179690 PE=4 SV=1
342	TRUE	T1FMG4|T1FMG4_HELRO	20210013	94.08708	18.21	0.00	10.15	0.00	0.00	0.00	0.00	0.00	0.00	0.00	0.00	18.21	7	37818.1	MPN domain-containing protein OS=Helobdella robusta OX=6412 GN=20210013 PE=3 SV=1
662	FALSE	T1FN40|T1FN40_HELRO	20210238	53.962944	6.43	0.00	6.43	0.00	0.00	0.00	0.00	0.00	0.00	0.00	0.00	0.00	2	34631.957	MPN domain-containing protein OS=Helobdella robusta OX=6412 GN=20210238 PE=4 SV=1
740	TRUE	T1G9Q0|T1G9Q0_HELRO	20217796	79.14	10.42	0.00	0.00	0.00	0.00	0.00	2.98	0.00	0.00	0.00	2.98	10.42	3	37822.164	MPN domain-containing protein OS=Helobdella robusta OX=6412 GN=20217796 PE=3 SV=1
662	TRUE	A0AAD9JP92|A0AAD9JP92_9ANNE	LSH36_235g01029	62.697945	9.32	0.00	9.32	0.00	0.00	0.00	0.00	0.00	0.00	0.00	0.00	0.00	3	34652.13	MPN domain-containing protein OS=Paralvinella palmiformis OX=53620 GN=LSH36_235g01029 PE=4 SV=1
662	FALSE	A0AAD9KDQ0|A0AAD9KDQ0_RIDPI	NP493_1197g00042	53.962944	6.41	0.00	6.41	0.00	0.00	0.00	0.00	0.00	0.00	0.00	0.00	0.00	2	34750.965	MPN domain-containing protein OS=Ridgeia piscesae OX=27915 GN=NP493_1197g00042 PE=4 SV=1
670	TRUE	A0AAD9J5B3|A0AAD9J5B3_RIDPI	NP493_272g02036	53.585762	14.94	14.94	0.00	0.00	0.00	0.00	3.45	0.00	0.00	0.00	0.00	0.00	3	19757.668	Myosin heavy chain OS=Ridgeia piscesae OX=27915 GN=NP493_272g02036 PE=3 SV=1
490	TRUE	A0AAD9NXI0|A0AAD9NXI0_RIDPI	NP493_272g02025	77.358765	2.65	2.65	0.00	0.00	0.00	0.00	0.00	0.00	0.00	0.00	0.00	0.00	5	206284.23	Myosin motor domain-containing protein OS=Ridgeia piscesae OX=27915 GN=NP493_272g02025 PE=3 SV=1
1106	TRUE	A0AAD9JUU4|A0AAD9JUU4_9ANNE	LSH36_145g04079	35.785976	1.00	0.00	0.50	0.00	0.00	0.00	0.00	0.00	0.00	0.00	0.00	0.50	2	158270.67	NACHT domain-containing protein OS=Paralvinella palmiformis OX=53620 GN=LSH36_145g04079 PE=4 SV=1
169	TRUE	A0A088BZM2|A0A088BZM2_EISFE		102.24358	50.63	39.24	40.51	50.63	0.00	22.78	16.46	0.00	0.00	30.38	22.78	40.51	5	8883.92	Neurocalcin-like protein (Fragment) OS=Eisenia fetida OX=6396 PE=2 SV=1
681	TRUE	T1EFI8|T1EFI8_HELRO	20195340	49.07488	3.29	0.00	0.00	0.00	0.00	0.00	0.00	2.19	2.19	3.29	0.00	0.00	2	61260.31	Nicotinate phosphoribosyltransferase OS=Helobdella robusta OX=6412 GN=20195340 PE=3 SV=1
535	TRUE	R7TH15|R7TH15_CAPTE	CAPTEDRAFT_21725	54.763832	13.17	0.00	0.00	13.17	0.00	0.00	0.00	0.00	0.00	0.00	0.00	5.99	2	18784.723	Nucleoside diphosphate kinase OS=Capitella teleta OX=283909 GN=CAPTEDRAFT_21725 PE=3 SV=1
139	FALSE	A0A8S4PYC3|A0A8S4PYC3_OWEFU	OFUS_LOCUS21997	35.04676	1.56	0.00	0.00	0.00	0.00	1.34	1.56	0.00	0.00	0.00	0.00	0.00	2	52425.664	Nucleotide-diphospho-sugar transferase domain-containing protein OS=Owenia fusiformis OX=6347 GN=OFUS_LOCUS21997 PE=4 SV=1
629	TRUE	T1FP89|T1FP89_HELRO	20210636	62.283062	5.51	0.00	0.00	0.00	0.00	0.00	0.00	0.00	0.00	0.00	5.51	2.26	3	45062.85	Obg-like ATPase 1 OS=Helobdella robusta OX=6412 GN=20210636 PE=3 SV=1
281	FALSE	A0A8D6MQ80|A0A8D6MQ80_9ANNE	OK	50.3358	4.29	0.00	0.00	0.00	0.00	1.61	0.00	0.00	0.00	0.00	1.61	2.68	2	41722.742	Opheline kinase OS=Thoracophelia sp. 1 KU-2021 OX=2866647 GN=OK PE=2 SV=1
1101	TRUE	A0AAD9JL40|A0AAD9JL40_9ANNE	LSH36_274g01052	46.375896	6.51	0.00	0.00	6.51	0.00	0.00	0.00	0.00	0.00	0.00	0.00	4.19	2	23640.21	oxaloacetate tautomerase OS=Paralvinella palmiformis OX=53620 GN=LSH36_274g01052 PE=3 SV=1
801	TRUE	A0AAD9PEQ2|A0AAD9PEQ2_RIDPI	NP493_13g07006	51.659485	8.06	0.00	8.06	0.00	0.00	0.00	0.00	0.00	0.00	0.00	0.00	2.82	2	26807.498	Oxidoreductase HTATIP2 OS=Ridgeia piscesae OX=27915 GN=NP493_13g07006 PE=4 SV=1
285	TRUE	I3NNU8|I3NNU8_9ANNE		104.578804	25.32	0.00	3.16	0.00	0.00	0.00	0.00	0.00	0.00	0.00	0.00	25.32	8	34427.867	p43 OS=Eisenia andrei OX=168636 PE=2 SV=1
575	TRUE	T1FM84|T1FM84_HELRO	20209933	60.58093	7.47	0.00	0.00	0.00	0.00	0.00	1.81	1.81	0.00	4.52	7.47	0.00	4	51459.535	PCI domain-containing protein OS=Helobdella robusta OX=6412 GN=20209933 PE=4 SV=1
646	TRUE	A0AAD9L063|A0AAD9L063_RIDPI	NP493_439g02016	69.80276	6.21	2.14	0.00	0.00	2.91	5.05	6.21	0.00	0.00	2.14	0.00	0.00	3	59254.996	PCI domain-containing protein OS=Ridgeia piscesae OX=27915 GN=NP493_439g02016 PE=3 SV=1
705	TRUE	A0AAD9NBP4|A0AAD9NBP4_9ANNE	LSH36_68g04044	44.23018	7.28	0.00	0.00	0.00	0.00	0.00	1.90	0.00	0.00	0.00	0.00	5.38	3	34248.08	PDZ domain-containing protein OS=Paralvinella palmiformis OX=53620 GN=LSH36_68g04044 PE=4 SV=1
1026	TRUE	T1EVZ1|T1EVZ1_HELRO	20200741	40.691906	3.24	0.00	3.24	3.24	0.00	0.00	3.24	0.00	0.00	0.00	3.24	3.24	2	28788.229	Peptidase C1A papain C-terminal domain-containing protein OS=Helobdella robusta OX=6412 GN=20200741 PE=3 SV=1
1050	TRUE	R7TVL6|R7TVL6_CAPTE	CAPTEDRAFT_161403	38.41292	1.93	0.00	0.00	0.00	1.10	1.93	1.93	0.00	0.00	0.00	0.00	0.00	2	82156.99	Peptidase M3A/M3B catalytic domain-containing protein OS=Capitella teleta OX=283909 GN=CAPTEDRAFT_161403 PE=3 SV=1
523	TRUE	Q0Q596|Q0Q596_EISFE		82.20749	46.15	7.69	33.33	46.15	0.00	0.00	19.23	0.00	0.00	19.23	11.54	33.33	4	8302.329	Peptidyl-prolyl cis-trans isomerase (Fragment) OS=Eisenia fetida OX=6396 PE=2 SV=1
427	TRUE	R7UMG2|R7UMG2_CAPTE	CAPTEDRAFT_153839	126.99856	12.71	0.00	9.62	10.65	0.00	0.00	0.00	0.00	0.00	2.41	0.00	2.41	4	32230.166	Peptidyl-prolyl cis-trans isomerase E OS=Capitella teleta OX=283909 GN=CAPTEDRAFT_153839 PE=3 SV=1
970	TRUE	T1FY27|T1FY27_HELRO	20213725	51.863922	13.29	0.00	0.00	13.29	0.00	0.00	0.00	0.00	0.00	0.00	0.00	0.00	2	18925.746	Peptidyl-prolyl cis-trans isomerase OS=Helobdella robusta OX=6412 GN=20213725 PE=3 SV=1
497	TRUE	Q1AN22|Q1AN22_AREMA	Prdx6	87.086555	22.73	0.00	22.73	19.09	0.00	0.00	0.00	0.00	0.00	0.00	10.45	13.64	5	24298.111	Peroxiredoxin 6 OS=Arenicola marina OX=6344 GN=Prdx6 PE=1 SV=1
407	FALSE	R7TUT9|R7TUT9_CAPTE	CAPTEDRAFT_152474	44.55396	3.55	0.00	0.00	0.00	0.00	2.20	2.37	2.54	0.00	2.37	0.00	1.35	3	65322.617	Phosphatase PP2A regulatory subunit A/Splicing factor 3B subunit 1-like HEAT repeat domain-containing protein OS=Capitella teleta OX=283909 GN=CAPTEDRAFT_152474 PE=4 SV=1
407	FALSE	A0A8J1XTR3|A0A8J1XTR3_OWEFU	OFUS_LOCUS20848	44.55396	3.55	0.00	0.00	0.00	0.00	2.20	2.36	2.53	0.00	2.36	0.00	1.35	3	65177.6	Phosphatase PP2A regulatory subunit A/Splicing factor 3B subunit 1-like HEAT repeat domain-containing protein OS=Owenia fusiformis OX=6347 GN=OFUS_LOCUS20848 PE=3 SV=1
407	FALSE	A0A8J1TV32|A0A8J1TV32_OWEFU	OFUS_LOCUS20848	44.55396	3.55	0.00	0.00	0.00	0.00	2.20	2.36	2.53	0.00	2.36	0.00	1.35	3	65357.633	Phosphatase PP2A regulatory subunit A/Splicing factor 3B subunit 1-like HEAT repeat domain-containing protein OS=Owenia fusiformis OX=6347 GN=OFUS_LOCUS20848 PE=3 SV=1
407	TRUE	A0AAD9JE38|A0AAD9JE38_9ANNE	LSH36_361g00019	67.522125	7.24	1.10	0.00	0.00	0.94	5.98	2.20	3.31	0.00	3.15	0.00	1.26	6	71090.12	Phosphatase PP2A regulatory subunit A/Splicing factor 3B subunit 1-like HEAT repeat domain-containing protein OS=Paralvinella palmiformis OX=53620 GN=LSH36_361g00019 PE=3 SV=1
407	FALSE	A0AAD9NY70|A0AAD9NY70_RIDPI	NP493_256g03023	63.15499	6.77	1.18	0.00	0.00	0.00	5.41	2.37	2.54	0.00	2.37	0.00	1.35	5	65648.86	Phosphatase PP2A regulatory subunit A/Splicing factor 3B subunit 1-like HEAT repeat domain-containing protein OS=Ridgeia piscesae OX=27915 GN=NP493_256g03023 PE=3 SV=1
682	FALSE	A0AAD9MWN9|A0AAD9MWN9_9ANNE	LSH36_508g00002	47.260857	3.33	0.00	3.33	3.33	0.00	0.00	0.00	0.00	0.00	0.00	0.00	3.33	2	23628.896	Phosphatidylethanolamine-binding protein OS=Paralvinella palmiformis OX=53620 GN=LSH36_508g00002 PE=4 SV=1
229	TRUE	T1EE02|T1EE02_HELRO	20194804	108.59171	12.13	8.19	0.00	0.00	7.56	12.13	9.29	5.98	1.57	2.52	1.57	1.57	8	71723.805	phosphoenolpyruvate carboxykinase (GTP) OS=Helobdella robusta OX=6412 GN=20194804 PE=3 SV=1
557	TRUE	A0AAD9N6E3|A0AAD9N6E3_9ANNE	LSH36_196g04056	74.376366	5.87	2.14	2.14	0.00	5.87	5.87	5.87	5.87	5.87	5.87	2.14	0.00	3	61431.043	phosphoglucomutase (alpha-D-glucose-1,6-bisphosphate-dependent) OS=Paralvinella palmiformis OX=53620 GN=LSH36_196g04056 PE=3 SV=1
309	TRUE	T1EMC7|T1EMC7_HELRO	20197727	101.538704	28.00	0.00	22.40	22.40	0.00	0.00	0.00	0.00	0.00	0.00	0.00	16.80	6	28514.824	Phosphoglycerate mutase OS=Helobdella robusta OX=6412 GN=20197727 PE=3 SV=1
511	TRUE	A0AAD9NJH6|A0AAD9NJH6_RIDPI	NP493_946g00005	79.96234	16.00	0.00	16.00	8.00	0.00	0.00	0.00	0.00	0.00	0.00	0.00	8.00	4	28625.92	Phosphoglycerate mutase OS=Ridgeia piscesae OX=27915 GN=NP493_946g00005 PE=3 SV=1
691	FALSE	R7TKZ9|R7TKZ9_CAPTE	CAPTEDRAFT_221704	42.323566	8.37	0.00	2.79	0.00	0.00	0.00	0.00	0.00	0.00	0.00	0.00	5.58	2	28166.885	Phosphomannomutase OS=Capitella teleta OX=283909 GN=CAPTEDRAFT_221704 PE=3 SV=1
691	TRUE	T1EMB4|T1EMB4_HELRO	20197714	49.10408	13.42	0.00	3.03	4.33	0.00	0.00	0.00	0.00	0.00	0.00	0.00	6.06	3	26340.154	Phosphomannomutase OS=Helobdella robusta OX=6412 GN=20197714 PE=3 SV=1
235	TRUE	D0EP16|D0EP16_EISFE		96.91807	46.15	23.08	23.08	46.15	23.08	23.08	23.08	23.08	10.99	23.08	23.08	30.77	7	10023.744	Pi-class glutathione S-transferase (Fragment) OS=Eisenia fetida OX=6396 PE=2 SV=1
564	TRUE	T1EDU2|T1EDU2_HELRO	20194744	62.946068	4.83	0.00	0.00	0.00	0.00	1.93	2.90	2.90	1.45	0.00	0.00	0.00	3	69699.68	Plastin-2 OS=Helobdella robusta OX=6412 GN=20194744 PE=4 SV=1
198	FALSE	B0B067|B0B067_9ANNE		99.80938	14.80	9.87	12.83	9.87	9.87	9.87	9.87	7.89	5.92	9.87	9.87	14.80	6	34003.074	Polyubiquitin (Fragment) OS=Paralvinella grasslei OX=61270 PE=4 SV=1
321	TRUE	R7VCM8|R7VCM8_CAPTE	CAPTEDRAFT_221097	89.381615	12.11	0.00	9.47	0.00	0.00	2.37	2.37	2.37	0.00	2.11	9.47	12.11	5	41734.41	PPM-type phosphatase domain-containing protein OS=Capitella teleta OX=283909 GN=CAPTEDRAFT_221097 PE=3 SV=1
697	FALSE	A0A7I8VM07|A0A7I8VM07_9ANNE	DGYR_LOCUS4336	54.5495	7.31	0.00	5.00	0.00	0.00	0.00	0.00	0.00	0.00	0.00	0.00	7.31	2	28586.477	Proliferating cell nuclear antigen OS=Dimorphilus gyrociliatus OX=2664684 GN=DGYR_LOCUS4336 PE=3 SV=1
697	TRUE	A0AAD9NAN4|A0AAD9NAN4_9ANNE	LSH36_120g16066	61.822296	9.54	0.00	4.96	0.00	0.00	0.00	0.00	0.00	0.00	0.00	0.00	9.54	3	28868.807	Proliferating cell nuclear antigen OS=Paralvinella palmiformis OX=53620 GN=LSH36_120g16066 PE=3 SV=1
697	FALSE	R4ZGQ7|R4ZGQ7_PLADU	pcna	54.5495	7.25	0.00	4.96	0.00	0.00	0.00	0.00	0.00	0.00	0.00	0.00	7.25	2	28806.91	Proliferating cell nuclear antigen OS=Platynereis dumerilii OX=6359 GN=pcna PE=2 SV=1
477	FALSE	A0A8J1Y9W8|A0A8J1Y9W8_OWEFU	OFUS_LOCUS363	73.459946	10.00	0.00	10.00	10.00	0.00	0.00	0.00	0.00	0.00	0.00	0.00	0.00	3	26830.578	Proteasome subunit alpha type (Fragment) OS=Owenia fusiformis OX=6347 GN=OFUS_LOCUS363 PE=3 SV=1
477	FALSE	R7TIB8|R7TIB8_CAPTE	CAPTEDRAFT_154995	50.813644	5.53	0.00	5.53	5.53	0.00	0.00	0.00	0.00	0.00	0.00	0.00	0.00	2	26210.717	Proteasome subunit alpha type OS=Capitella teleta OX=283909 GN=CAPTEDRAFT_154995 PE=3 SV=1
868	TRUE	A0A7I8W6Q1|A0A7I8W6Q1_9ANNE	DGYR_LOCUS11034	67.95494	11.02	0.00	11.02	0.00	0.00	0.00	0.00	0.00	0.00	0.00	0.00	3.54	2	27906.537	Proteasome subunit alpha type OS=Dimorphilus gyrociliatus OX=2664684 GN=DGYR_LOCUS11034 PE=3 SV=1
477	TRUE	A0A7I8WAW3|A0A7I8WAW3_9ANNE	DGYR_LOCUS12664	84.46482	16.60	0.00	16.60	16.60	0.00	0.00	0.00	0.00	0.00	0.00	0.00	0.00	4	26038.553	Proteasome subunit alpha type OS=Dimorphilus gyrociliatus OX=2664684 GN=DGYR_LOCUS12664 PE=3 SV=1
394	TRUE	A0A7I8VC30|A0A7I8VC30_9ANNE	DGYR_LOCUS2226	94.859566	20.65	0.00	7.97	0.00	0.00	0.00	0.00	0.00	0.00	0.00	0.00	20.65	6	30552.596	Proteasome subunit alpha type OS=Dimorphilus gyrociliatus OX=2664684 GN=DGYR_LOCUS2226 PE=3 SV=1
746	TRUE	T1FML3|T1FML3_HELRO	20210062	45.969513	10.59	0.00	10.59	7.45	0.00	0.00	0.00	0.00	0.00	0.00	0.00	7.06	3	28658.693	Proteasome subunit alpha type OS=Helobdella robusta OX=6412 GN=20210062 PE=3 SV=1
477	FALSE	A0AAD9K728|A0AAD9K728_9ANNE	LSH36_42g08028	73.557396	9.92	0.00	9.92	9.92	0.00	0.00	0.00	0.00	0.00	0.00	0.00	0.00	3	27006.7	Proteasome subunit alpha type OS=Paralvinella palmiformis OX=53620 GN=LSH36_42g08028 PE=3 SV=1
868	TRUE	A0AAD9NXP7|A0AAD9NXP7_RIDPI	NP493_269g00002	67.95494	11.02	0.00	11.02	0.00	0.00	0.00	0.00	0.00	0.00	0.00	0.00	3.54	2	28090.727	Proteasome subunit alpha type OS=Ridgeia piscesae OX=27915 GN=NP493_269g00002 PE=3 SV=1
746	FALSE	A0AAD9L4E0|A0AAD9L4E0_RIDPI	NP493_326g02010	38.678123	6.59	0.00	6.59	3.49	0.00	0.00	0.00	0.00	0.00	0.00	0.00	3.10	2	28867.049	Proteasome subunit alpha type OS=Ridgeia piscesae OX=27915 GN=NP493_326g02010 PE=3 SV=1
477	FALSE	A0AAD9PA51|A0AAD9PA51_RIDPI	NP493_69g01032	50.813644	5.53	0.00	5.53	5.53	0.00	0.00	0.00	0.00	0.00	0.00	0.00	0.00	2	26083.678	Proteasome subunit alpha type OS=Ridgeia piscesae OX=27915 GN=NP493_69g01032 PE=3 SV=1
1092	TRUE	A0A7I8WAE8|A0A7I8WAE8_9ANNE	DGYR_LOCUS12525	53.68847	12.29	0.00	8.47	8.47	0.00	0.00	0.00	0.00	0.00	0.00	0.00	3.81	2	26275.85	Proteasome subunit beta OS=Dimorphilus gyrociliatus OX=2664684 GN=DGYR_LOCUS12525 PE=3 SV=1
607	TRUE	A0A8J1TW82|A0A8J1TW82_OWEFU	OFUS_LOCUS6272	66.64498	14.49	0.00	10.14	14.49	0.00	0.00	0.00	0.00	0.00	0.00	0.00	0.00	4	30469.307	Proteasome subunit beta OS=Owenia fusiformis OX=6347 GN=OFUS_LOCUS6272 PE=3 SV=1
725	TRUE	A0A7I8WD44|A0A7I8WD44_9ANNE	DGYR_LOCUS13386	48.36503	5.80	0.00	0.00	0.00	0.00	0.00	0.00	1.60	0.00	5.80	0.00	0.00	3	56647.98	Protein disulfide-isomerase OS=Dimorphilus gyrociliatus OX=2664684 GN=DGYR_LOCUS13386 PE=3 SV=1
628	TRUE	T1EDN0|T1EDN0_HELRO	20194682	47.50027	5.14	0.00	0.00	0.00	0.00	0.00	0.00	1.58	0.00	5.14	0.00	0.00	3	57096.758	Protein disulfide-isomerase OS=Helobdella robusta OX=6412 GN=20194682 PE=3 SV=1
708	TRUE	T1G058|T1G058_HELRO	20214456	45.98002	4.29	0.00	0.00	0.00	0.00	0.00	0.00	0.00	0.00	4.29	0.00	0.00	3	55145.848	Protein disulfide-isomerase OS=Helobdella robusta OX=6412 GN=20214456 PE=3 SV=1
481	TRUE	T1FBL9|T1FBL9_HELRO	20206218	130.52379	25.68	0.00	14.86	0.00	0.00	0.00	0.00	0.00	0.00	0.00	4.50	25.68	5	25806.588	Protein SET OS=Helobdella robusta OX=6412 GN=20206218 PE=3 SV=1
969	TRUE	R7VAJ2|R7VAJ2_CAPTE	CAPTEDRAFT_179168	35.279755	3.39	0.00	0.00	0.00	0.00	0.00	0.00	0.00	0.00	0.00	3.39	0.00	2	51322.836	protein-synthesizing GTPase OS=Capitella teleta OX=283909 GN=CAPTEDRAFT_179168 PE=3 SV=1
969	TRUE	T1EM70|T1EM70_HELRO	20197670	35.279755	3.43	0.00	0.00	0.00	0.00	0.00	0.00	0.00	0.00	0.00	3.43	0.00	2	51126.445	protein-synthesizing GTPase OS=Helobdella robusta OX=6412 GN=20197670 PE=3 SV=1
795	TRUE	A8U9Q8|A8U9Q8_SIPNU		59.562103	26.97	0.00	26.97	26.97	0.00	0.00	0.00	0.00	0.00	0.00	0.00	16.85	2	9467.229	Putative ribosomal protein L12 (Fragment) OS=Sipunculus nudus OX=6446 PE=2 SV=1
198	TRUE	D3UA40|D3UA40_HYDEL		108.06474	67.78	51.11	61.11	51.11	51.11	51.11	51.11	26.67	20.00	51.11	51.11	67.78	7	10221.888	Putative ubiquitin (Fragment) OS=Hydroides elegans OX=216498 PE=2 SV=1
1000	TRUE	R7TJM9|R7TJM9_CAPTE	CAPTEDRAFT_183253	45.97068	3.47	0.00	0.00	0.00	0.00	0.00	0.00	1.98	0.00	3.47	3.47	0.00	2	46666.8	PX domain-containing protein (Fragment) OS=Capitella teleta OX=283909 GN=CAPTEDRAFT_183253 PE=3 SV=1
645	TRUE	Q2I698|Q2I698_EISFE		60.91149	22.03	22.03	0.00	0.00	0.00	0.00	0.00	0.00	0.00	0.00	0.00	0.00	3	12965.989	Pyruvate carboxylase (Fragment) OS=Eisenia fetida OX=6396 PE=2 SV=1
317	TRUE	A0AAD9N5T7|A0AAD9N5T7_9ANNE	LSH36_211g02050	74.814224	8.16	6.86	0.00	0.00	4.45	3.71	8.16	8.16	4.45	5.57	0.00	0.00	5	58461.805	Pyruvate kinase OS=Paralvinella palmiformis OX=53620 GN=LSH36_211g02050 PE=3 SV=1
271	TRUE	A0A7I8VI77|A0A7I8VI77_9ANNE	DGYR_LOCUS4609	114.12321	14.67	7.45	14.67	0.00	11.29	11.29	7.45	7.45	0.00	7.45	10.84	14.67	7	49996.336	Rab GDP dissociation inhibitor OS=Dimorphilus gyrociliatus OX=2664684 GN=DGYR_LOCUS4609 PE=3 SV=1
341	TRUE	T1ELI8|T1ELI8_HELRO	20197438	101.350845	23.12	4.52	19.60	0.00	12.06	15.58	15.58	4.52	0.00	4.52	15.58	23.12	5	22719.26	Rab GDP dissociation inhibitor OS=Helobdella robusta OX=6412 GN=20197438 PE=3 SV=1
214	TRUE	T1G3V0|T1G3V0_HELRO	20215748	113.22947	16.74	5.88	13.12	0.00	9.73	9.73	7.24	5.88	0.00	5.88	12.90	13.12	9	49299.082	Rab GDP dissociation inhibitor OS=Helobdella robusta OX=6412 GN=20215748 PE=3 SV=1
366	FALSE	I7K141|I7K141_PLADU	rac	51.87092	15.10	0.00	6.25	15.10	0.00	0.00	0.00	0.00	0.00	0.00	0.00	0.00	2	21336.893	Rac GTPase protein OS=Platynereis dumerilii OX=6359 GN=rac PE=4 SV=1
366	TRUE	D0EVY1|D0EVY1_9ANNE	rac1	73.0401	26.56	0.00	10.42	26.56	0.00	0.00	0.00	0.00	0.00	0.00	0.00	4.17	4	21407.97	Rac small GTPase OS=Helobdella sp. DHK-2009 OX=681516 GN=rac1 PE=2 SV=1
366	FALSE	D0EVY2|D0EVY2_9ANNE	rac2	66.19033	22.51	0.00	6.28	22.51	0.00	0.00	0.00	0.00	0.00	0.00	0.00	0.00	3	21110.639	Rac small GTPase OS=Helobdella sp. DHK-2009 OX=681516 GN=rac2 PE=2 SV=1
191	FALSE	R7T8F8|R7T8F8_CAPTE	CAPTEDRAFT_176229	114.662865	40.10	0.00	8.85	25.52	0.00	0.00	0.00	0.00	0.00	0.00	0.00	13.54	9	21732.104	Ras-like GTP-binding protein Rho1 OS=Capitella teleta OX=283909 GN=CAPTEDRAFT_176229 PE=4 SV=1
191	TRUE	T1FZ83|T1FZ83_HELRO	20214131	118.87206	47.40	0.00	16.15	32.81	0.00	0.00	0.00	0.00	0.00	0.00	0.00	13.54	10	21660.088	Ras-like GTP-binding protein Rho1 OS=Helobdella robusta OX=6412 GN=20214131 PE=4 SV=1
366	FALSE	R7V9W6|R7V9W6_CAPTE	CAPTEDRAFT_171205	66.19033	22.40	0.00	6.25	22.40	0.00	0.00	0.00	0.00	0.00	0.00	0.00	0.00	3	21337.02	Ras-related C3 botulinum toxin substrate 1 OS=Capitella teleta OX=283909 GN=CAPTEDRAFT_171205 PE=4 SV=1
366	FALSE	A0AAD9L3B6|A0AAD9L3B6_RIDPI	NP493_369g00000	61.00394	19.27	0.00	10.42	19.27	0.00	0.00	0.00	0.00	0.00	0.00	0.00	4.17	3	21343.973	Ras-related C3 botulinum toxin substrate 1 OS=Ridgeia piscesae OX=27915 GN=NP493_369g00000 PE=4 SV=1
690	TRUE	T1ERD1|T1ERD1_HELRO	20199131	49.591118	15.76	0.00	5.42	15.76	0.00	0.00	0.00	0.00	0.00	0.00	0.00	0.00	3	22733.955	Ras-related protein Rab-18 OS=Helobdella robusta OX=6412 GN=20199131 PE=4 SV=1
206	FALSE	R7TL07|R7TL07_CAPTE	CAPTEDRAFT_177262	91.89599	37.38	0.00	26.21	27.18	0.00	0.00	0.00	0.00	0.00	0.00	0.00	17.48	9	22792.824	Ras-related protein Rab-1A OS=Capitella teleta OX=283909 GN=CAPTEDRAFT_177262 PE=4 SV=1
206	FALSE	T1FNG8|T1FNG8_HELRO	20210365	83.30037	25.49	0.00	22.55	15.20	0.00	0.00	0.00	0.00	0.00	0.00	0.00	17.65	7	22720.777	Ras-related protein Rab-1A OS=Helobdella robusta OX=6412 GN=20210365 PE=4 SV=1
206	TRUE	A0AAD9PBY8|A0AAD9PBY8_RIDPI	NP493_42g09060	104.26954	41.95	0.00	30.73	35.12	0.00	0.00	0.00	0.00	0.00	0.00	0.00	25.37	10	22844.912	Ras-related protein Rab-1A OS=Ridgeia piscesae OX=27915 GN=NP493_42g09060 PE=4 SV=1
191	FALSE	I7KTB3|I7KTB3_PLADU	rho	112.75565	42.19	0.00	16.15	27.60	0.00	0.00	0.00	0.00	0.00	0.00	0.00	13.54	9	21779.148	Rho GTPase protein OS=Platynereis dumerilii OX=6359 GN=rho PE=2 SV=1
198	FALSE	F1DB71|F1DB71_GLYTI		57.721245	66.67	66.67	66.67	66.67	66.67	66.67	66.67	0.00	0.00	66.67	66.67	66.67	2	3719.3445	Ribosomal protein rps27 (Fragment) OS=Glycera tridactyla OX=104710 PE=2 SV=1
198	FALSE	A8UES9|A8UES9_AREMA		99.80938	28.66	19.11	24.84	19.11	19.11	19.11	19.11	15.29	11.46	19.11	19.11	28.66	6	18064.027	Ribosomal protein rps27a OS=Arenicola marina OX=6344 PE=2 SV=1
464	TRUE	A0A1B1LTY7|A0A1B1LTY7_9ANNE		79.21935	52.58	0.00	0.00	52.58	0.00	0.00	0.00	0.00	0.00	0.00	0.00	0.00	5	10719.663	Ribosomal protein S13 (Fragment) OS=Aporrectodea caliginosa OX=302032 PE=2 SV=1
464	FALSE	A0A2D1PJF7|A0A2D1PJF7_9ANNE		58.865524	53.06	0.00	0.00	53.06	0.00	0.00	0.00	0.00	0.00	0.00	0.00	0.00	3	5461.348	Ribosomal protein S13 (Fragment) OS=Eisenia andrei OX=168636 PE=2 SV=1
979	TRUE	A0AAD9N4X4|A0AAD9N4X4_9ANNE	LSH36_247g02042	39.358578	7.11	0.00	7.11	0.00	0.00	0.00	0.00	0.00	0.00	0.00	0.00	3.16	2	28890.531	Ribosome maturation protein SBDS OS=Paralvinella palmiformis OX=53620 GN=LSH36_247g02042 PE=3 SV=1
693	TRUE	A0A8S4MW15|A0A8S4MW15_OWEFU	OFUS_LOCUS578	45.663166	4.17	0.00	0.89	0.00	0.00	0.00	3.28	0.00	0.00	0.00	0.00	0.00	3	70192.37	RNA helicase (Fragment) OS=Owenia fusiformis OX=6347 GN=OFUS_LOCUS578 PE=3 SV=1
399	FALSE	R7UQ86|R7UQ86_CAPTE	CAPTEDRAFT_157543	79.12079	12.20	3.79	0.00	0.00	0.00	5.96	9.76	4.34	0.00	10.57	2.17	0.00	5	42048.53	RNA helicase OS=Capitella teleta OX=283909 GN=CAPTEDRAFT_157543 PE=3 SV=1
399	FALSE	R7UU25|R7UU25_CAPTE	CAPTEDRAFT_170898	73.09083	9.51	3.60	0.00	0.00	0.00	3.60	7.20	2.06	0.00	7.97	0.00	0.00	4	44377.934	RNA helicase OS=Capitella teleta OX=283909 GN=CAPTEDRAFT_170898 PE=3 SV=1
399	FALSE	R7TG66|R7TG66_CAPTE	CAPTEDRAFT_186607	66.764786	7.46	3.60	0.00	0.00	0.00	3.60	5.14	0.00	0.00	5.91	0.00	0.00	3	44325.914	RNA helicase OS=Capitella teleta OX=283909 GN=CAPTEDRAFT_186607 PE=3 SV=1
399	FALSE	R7TK02|R7TK02_CAPTE	CAPTEDRAFT_190362	73.09083	8.98	3.40	0.00	0.00	0.00	3.40	6.80	1.94	0.00	7.52	0.00	0.00	4	46742.332	RNA helicase OS=Capitella teleta OX=283909 GN=CAPTEDRAFT_190362 PE=3 SV=1
399	FALSE	A0A7I8VJK9|A0A7I8VJK9_9ANNE	DGYR_LOCUS5080	74.08054	9.02	3.41	0.00	0.00	0.00	5.37	6.83	1.95	0.00	7.56	1.95	0.00	4	46629.418	RNA helicase OS=Dimorphilus gyrociliatus OX=2664684 GN=DGYR_LOCUS5080 PE=3 SV=1
399	FALSE	A0A7I8VPF3|A0A7I8VPF3_9ANNE	DGYR_LOCUS5080	74.08054	8.49	3.21	0.00	0.00	0.00	5.05	6.42	1.83	0.00	7.11	1.83	0.00	4	49755.215	RNA helicase OS=Dimorphilus gyrociliatus OX=2664684 GN=DGYR_LOCUS5080 PE=3 SV=1
399	FALSE	A0A7I8VMA1|A0A7I8VMA1_9ANNE	DGYR_LOCUS5080	74.08054	9.87	3.73	0.00	0.00	0.00	5.87	7.47	2.13	0.00	8.27	2.13	0.00	4	42936.203	RNA helicase OS=Dimorphilus gyrociliatus OX=2664684 GN=DGYR_LOCUS5080 PE=3 SV=1
906	TRUE	T1EDM7|T1EDM7_HELRO	20194679	39.305138	3.68	0.00	0.00	0.00	0.00	0.00	0.00	0.00	0.00	3.68	0.00	0.00	2	55569.37	RNA helicase OS=Helobdella robusta OX=6412 GN=20194679 PE=3 SV=1
389	TRUE	T1EFM4|T1EFM4_HELRO	20195376	90.18898	11.57	0.00	0.00	0.00	0.00	5.90	3.49	3.49	0.00	7.42	1.75	0.00	6	52147.195	RNA helicase OS=Helobdella robusta OX=6412 GN=20195376 PE=3 SV=1
399	FALSE	T1FN29|T1FN29_HELRO	20210228	79.12079	10.18	3.17	0.00	0.00	0.00	4.98	8.14	3.62	0.00	8.82	1.81	0.00	5	50590.332	RNA helicase OS=Helobdella robusta OX=6412 GN=20210228 PE=3 SV=1
906	TRUE	A0AAD9JMT9|A0AAD9JMT9_9ANNE	LSH36_225g02027	39.305138	3.81	0.00	0.00	0.00	0.00	0.00	0.00	0.00	0.00	3.81	0.00	0.00	2	53746.74	RNA helicase OS=Paralvinella palmiformis OX=53620 GN=LSH36_225g02027 PE=3 SV=1
399	TRUE	A0AAD9NLY5|A0AAD9NLY5_RIDPI	NP493_893g01081	83.60795	11.46	3.15	0.00	0.00	0.00	6.29	8.09	3.60	0.00	8.76	1.80	0.00	6	50850.758	RNA helicase OS=Ridgeia piscesae OX=27915 GN=NP493_893g01081 PE=3 SV=1
803	TRUE	A0AAD9PCQ1|A0AAD9PCQ1_RIDPI	NP493_35g02012	45.577988	5.82	0.00	2.12	0.00	0.00	0.00	2.12	0.00	0.00	2.12	2.12	5.82	2	40052.23	S-(hydroxymethyl)glutathione dehydrogenase OS=Ridgeia piscesae OX=27915 GN=NP493_35g02012 PE=3 SV=1
312	TRUE	C7SP27|C7SP27_9ANNE		97.76747	21.45	0.00	7.96	0.00	8.30	8.30	11.76	8.30	0.00	21.45	14.53	5.19	6	31385.078	S-adenosylmethionine synthase (Fragment) OS=Oligochaeta sp. MR-2009 OX=662525 PE=2 SV=1
34	TRUE	A0A088BZ83|A0A088BZ83_EISFE		186.99203	70.00	21.67	48.33	58.33	35.00	35.00	21.67	10.00	0.00	27.50	27.50	60.00	22	13835.363	SCBP2-like protein (Fragment) OS=Eisenia fetida OX=6396 PE=2 SV=1
554	TRUE	T1FM67|T1FM67_HELRO	20209916	123.96516	10.91	1.78	0.00	0.00	0.00	3.81	3.81	1.78	0.00	1.78	1.78	8.88	4	43312.207	Selenide, water dikinase OS=Helobdella robusta OX=6412 GN=20209916 PE=4 SV=1
365	TRUE	T1FNY8|T1FNY8_HELRO	20210535	82.33591	11.68	0.00	0.00	0.00	0.00	0.00	0.00	0.00	0.00	9.25	0.00	2.43	5	46601.324	Serine/threonine specific protein phosphatases domain-containing protein OS=Helobdella robusta OX=6412 GN=20210535 PE=4 SV=1
652	TRUE	R7V4C6|R7V4C6_CAPTE	CAPTEDRAFT_150639	78.47807	10.03	0.00	6.99	0.00	0.00	0.00	0.00	0.00	0.00	0.00	0.00	10.03	3	37507.29	Serine/threonine-protein phosphatase OS=Capitella teleta OX=283909 GN=CAPTEDRAFT_150639 PE=3 SV=1
652	TRUE	R7TZG7|R7TZG7_CAPTE	CAPTEDRAFT_154549	78.47807	10.09	0.00	7.03	0.00	0.00	0.00	0.00	0.00	0.00	0.00	0.00	10.09	3	37162.71	Serine/threonine-protein phosphatase OS=Capitella teleta OX=283909 GN=CAPTEDRAFT_154549 PE=3 SV=1
612	TRUE	R7UPA2|R7UPA2_CAPTE	CAPTEDRAFT_227677	48.909065	6.15	0.00	6.15	0.00	0.00	0.00	0.00	0.00	0.00	0.00	0.00	6.15	2	35457.01	Serine/threonine-protein phosphatase OS=Capitella teleta OX=283909 GN=CAPTEDRAFT_227677 PE=3 SV=1
612	TRUE	A0A7I8W9Y7|A0A7I8W9Y7_9ANNE	DGYR_LOCUS12418	48.909065	6.13	0.00	6.13	0.00	0.00	0.00	0.00	0.00	0.00	0.00	0.00	6.13	2	35588.184	Serine/threonine-protein phosphatase OS=Dimorphilus gyrociliatus OX=2664684 GN=DGYR_LOCUS12418 PE=3 SV=1
652	TRUE	A0A7I8W168|A0A7I8W168_9ANNE	DGYR_LOCUS9796	78.47807	9.68	0.00	6.74	0.00	0.00	0.00	0.00	0.00	0.00	0.00	0.00	9.68	3	39120.914	Serine/threonine-protein phosphatase OS=Dimorphilus gyrociliatus OX=2664684 GN=DGYR_LOCUS9796 PE=3 SV=1
652	TRUE	T1EF23|T1EF23_HELRO	20195175	78.47807	10.25	0.00	7.14	0.00	0.00	0.00	0.00	0.00	0.00	0.00	0.00	10.25	3	36822.35	Serine/threonine-protein phosphatase OS=Helobdella robusta OX=6412 GN=20195175 PE=3 SV=1
652	TRUE	T1FP14|T1FP14_HELRO	20210561	78.47807	10.03	0.00	6.99	0.00	0.00	0.00	0.00	0.00	0.00	0.00	0.00	10.03	3	37356.117	Serine/threonine-protein phosphatase OS=Helobdella robusta OX=6412 GN=20210561 PE=3 SV=1
612	TRUE	T1G9N0|T1G9N0_HELRO	20217776	48.909065	6.13	0.00	6.13	0.00	0.00	0.00	0.00	0.00	0.00	0.00	0.00	6.13	2	35410.938	Serine/threonine-protein phosphatase OS=Helobdella robusta OX=6412 GN=20217776 PE=3 SV=1
652	TRUE	A0A8J1U1H5|A0A8J1U1H5_OWEFU	OFUS_LOCUS16825	78.47807	10.22	0.00	7.12	0.00	0.00	0.00	0.00	0.00	0.00	0.00	0.00	10.22	3	36695.156	Serine/threonine-protein phosphatase OS=Owenia fusiformis OX=6347 GN=OFUS_LOCUS16825 PE=3 SV=1
612	TRUE	A0A8S4PGT8|A0A8S4PGT8_OWEFU	OFUS_LOCUS18440	48.909065	2.14	0.00	2.14	0.00	0.00	0.00	0.00	0.00	0.00	0.00	0.00	2.14	2	102021.59	Serine/threonine-protein phosphatase OS=Owenia fusiformis OX=6347 GN=OFUS_LOCUS18440 PE=3 SV=1
652	TRUE	A0A8S4Q758|A0A8S4Q758_OWEFU	OFUS_LOCUS25755	78.47807	10.09	0.00	7.03	0.00	0.00	0.00	0.00	0.00	0.00	0.00	0.00	10.09	3	37111.832	Serine/threonine-protein phosphatase OS=Owenia fusiformis OX=6347 GN=OFUS_LOCUS25755 PE=3 SV=1
612	TRUE	A0AAD9KD04|A0AAD9KD04_9ANNE	LSH36_10g13042	48.909065	6.15	0.00	6.15	0.00	0.00	0.00	0.00	0.00	0.00	0.00	0.00	6.15	2	35556.156	Serine/threonine-protein phosphatase OS=Paralvinella palmiformis OX=53620 GN=LSH36_10g13042 PE=3 SV=1
652	TRUE	A0AAD9KE90|A0AAD9KE90_9ANNE	LSH36_8g12002	78.47807	10.12	0.00	7.06	0.00	0.00	0.00	0.00	0.00	0.00	0.00	0.00	10.12	3	37140.652	Serine/threonine-protein phosphatase OS=Paralvinella palmiformis OX=53620 GN=LSH36_8g12002 PE=3 SV=1
421	TRUE	A0AAD9UEA5|A0AAD9UEA5_RIDPI	NP493_207g03058	81.213196	9.35	0.00	0.00	0.00	0.00	0.00	0.00	0.00	0.00	7.32	0.00	2.03	5	56126.48	Serine/threonine-protein phosphatase OS=Ridgeia piscesae OX=27915 GN=NP493_207g03058 PE=3 SV=1
652	TRUE	A0AAD9L2R1|A0AAD9L2R1_RIDPI	NP493_359g10013	78.47807	11.07	0.00	7.72	0.00	0.00	0.00	0.00	0.00	0.00	0.00	0.00	11.07	3	33989.125	Serine/threonine-protein phosphatase OS=Ridgeia piscesae OX=27915 GN=NP493_359g10013 PE=3 SV=1
612	TRUE	A0AAD9UHT4|A0AAD9UHT4_RIDPI	NP493_89g02069	48.909065	6.13	0.00	6.13	0.00	0.00	0.00	0.00	0.00	0.00	0.00	0.00	6.13	2	35623.2	Serine/threonine-protein phosphatase OS=Ridgeia piscesae OX=27915 GN=NP493_89g02069 PE=3 SV=1
652	TRUE	A0AAD9KKL8|A0AAD9KKL8_RIDPI	NP493_913g00009	78.47807	10.03	0.00	6.99	0.00	0.00	0.00	0.00	0.00	0.00	0.00	0.00	10.03	3	37478.176	Serine/threonine-protein phosphatase OS=Ridgeia piscesae OX=27915 GN=NP493_913g00009 PE=3 SV=1
851	TRUE	A0AAD9UD14|A0AAD9UD14_RIDPI	NP493_248g00013	55.826912	6.59	0.00	0.00	0.00	0.00	3.59	0.00	0.00	0.00	2.99	0.00	0.00	2	56744.582	serine--tRNA ligase OS=Ridgeia piscesae OX=27915 GN=NP493_248g00013 PE=3 SV=1
703	TRUE	T1EUB7|T1EUB7_HELRO	20200167	56.655525	13.85	0.00	7.79	6.06	0.00	0.00	0.00	0.00	0.00	0.00	0.00	0.00	3	25883.527	SGNH hydrolase-type esterase domain-containing protein OS=Helobdella robusta OX=6412 GN=20200167 PE=3 SV=1
56	TRUE	T1ELU5|T1ELU5_HELRO	20197545	190.3758	14.10	13.56	0.00	0.00	3.86	2.03	3.03	0.00	0.00	0.00	0.00	0.00	34	279631.34	SH3 domain-containing protein OS=Helobdella robusta OX=6412 GN=20197545 PE=3 SV=1
431	TRUE	T1ERD9|T1ERD9_HELRO	20199139	83.47369	7.53	0.00	0.00	0.00	0.00	7.53	7.53	0.00	0.00	0.00	0.00	0.00	5	52687.48	SH3 domain-containing protein OS=Helobdella robusta OX=6412 GN=20199139 PE=3 SV=1
722	FALSE	R7UE05|R7UE05_CAPTE	CAPTEDRAFT_128856	56.70131	30.99	0.00	0.00	30.99	0.00	0.00	0.00	0.00	0.00	0.00	0.00	0.00	2	7858.7754	SKP1 component POZ domain-containing protein OS=Capitella teleta OX=283909 GN=CAPTEDRAFT_128856 PE=4 SV=1
941	TRUE	A0A8J1Y9I2|A0A8J1Y9I2_OWEFU	OFUS_LOCUS6815	35.007847	24.44	0.00	0.00	24.44	0.00	0.00	0.00	0.00	0.00	0.00	0.00	0.00	2	14348.526	Small nuclear ribonucleoprotein Sm D1 OS=Owenia fusiformis OX=6347 GN=OFUS_LOCUS6815 PE=3 SV=1
550	TRUE	T1FNE5|T1FNE5_HELRO	20210342	79.90492	12.60	0.00	12.60	0.00	0.00	3.82	0.00	0.00	0.00	0.00	12.60	9.54	4	29606.498	Small ribosomal subunit protein eS1 OS=Helobdella robusta OX=6412 GN=20210342 PE=3 SV=1
874	TRUE	O77302|RS10_LUMRU	RPS10	49.383392	14.74	0.00	0.00	14.74	0.00	0.00	0.00	0.00	0.00	0.00	0.00	0.00	2	18054.584	Small ribosomal subunit protein eS10 OS=Lumbricus rubellus OX=35632 GN=RPS10 PE=2 SV=1
688	TRUE	T1EEB5|T1EEB5_HELRO	20194917	58.111046	10.17	0.00	10.17	0.00	0.00	0.00	0.00	0.00	0.00	0.00	0.00	4.75	3	33093.95	Small ribosomal subunit protein eS6 OS=Helobdella robusta OX=6412 GN=20194917 PE=3 SV=1
593	FALSE	A0A222NUS1|A0A222NUS1_9ANNE		49.170845	5.41	0.00	5.41	0.00	0.00	0.00	0.00	0.00	0.00	0.00	0.00	1.99	2	39844.105	Small ribosomal subunit protein RACK1 (Fragment) OS=Acromegalomma interruptum OX=2023653 PE=2 SV=1
593	FALSE	R7UQG5|R7UQG5_CAPTE	CAPTEDRAFT_227676	56.078472	7.30	0.00	3.81	0.00	0.00	0.00	0.00	0.00	0.00	0.00	0.00	3.49	2	34875.348	Small ribosomal subunit protein RACK1 OS=Capitella teleta OX=283909 GN=CAPTEDRAFT_227676 PE=3 SV=1
593	FALSE	A0A7I8W421|A0A7I8W421_9ANNE	DGYR_LOCUS10983	49.170845	6.01	0.00	6.01	0.00	0.00	0.00	0.00	0.00	0.00	0.00	0.00	2.22	2	34990.58	Small ribosomal subunit protein RACK1 OS=Dimorphilus gyrociliatus OX=2664684 GN=DGYR_LOCUS10983 PE=3 SV=1
593	TRUE	T1FNG6|T1FNG6_HELRO	20210363	81.90892	13.65	0.00	6.03	0.00	0.00	0.00	0.00	0.00	0.00	0.00	0.00	9.84	4	35031.625	Small ribosomal subunit protein RACK1 OS=Helobdella robusta OX=6412 GN=20210363 PE=3 SV=1
593	FALSE	A0AAD9KD27|A0AAD9KD27_9ANNE	LSH36_10g13045	49.170845	5.97	0.00	5.97	0.00	0.00	0.00	0.00	0.00	0.00	0.00	0.00	2.20	2	35108.707	Small ribosomal subunit protein RACK1 OS=Paralvinella palmiformis OX=53620 GN=LSH36_10g13045 PE=3 SV=1
593	FALSE	D2D3S7|D2D3S7_PLADU	RACK1	49.170845	5.97	0.00	5.97	0.00	0.00	0.00	0.00	0.00	0.00	0.00	0.00	2.20	2	35058.7	Small ribosomal subunit protein RACK1 OS=Platynereis dumerilii OX=6359 GN=RACK1 PE=2 SV=1
593	FALSE	A0AAD9UHX6|A0AAD9UHX6_RIDPI	NP493_89g02046	49.170845	5.97	0.00	5.97	0.00	0.00	0.00	0.00	0.00	0.00	0.00	0.00	2.20	2	35309.93	Small ribosomal subunit protein RACK1 OS=Ridgeia piscesae OX=27915 GN=NP493_89g02046 PE=3 SV=1
747	FALSE	R7UIQ3|R7UIQ3_CAPTE	CAPTEDRAFT_155210	48.322296	12.59	0.00	0.00	12.59	0.00	0.00	0.00	0.00	0.00	0.00	0.00	0.00	2	16148.817	Small ribosomal subunit protein uS12 OS=Capitella teleta OX=283909 GN=CAPTEDRAFT_155210 PE=3 SV=1
747	FALSE	T1FU68|T1FU68_HELRO	20212364	56.10045	15.38	0.00	0.00	15.38	0.00	0.00	0.00	0.00	0.00	0.00	0.00	0.00	2	16041.746	Small ribosomal subunit protein uS12 OS=Helobdella robusta OX=6412 GN=20212364 PE=3 SV=1
747	TRUE	Q9GRJ3|RS23_LUMRU	RPS23	63.705284	20.28	0.00	0.00	20.28	0.00	0.00	0.00	0.00	0.00	0.00	0.00	0.00	3	16105.836	Small ribosomal subunit protein uS12 OS=Lumbricus rubellus OX=35632 GN=RPS23 PE=2 SV=1
747	FALSE	E9LR69|E9LR69_PECGU		49.05018	12.59	0.00	0.00	12.59	0.00	0.00	0.00	0.00	0.00	0.00	0.00	0.00	2	16093.822	Small ribosomal subunit protein uS12 OS=Pectinaria gouldii OX=260746 PE=2 SV=1
747	FALSE	A0A0A0R3C6|A0A0A0R3C6_9ANNE		49.05018	12.59	0.00	0.00	12.59	0.00	0.00	0.00	0.00	0.00	0.00	0.00	0.00	2	16093.822	Small ribosomal subunit protein uS12 OS=Phragmatopoma lapidosa OX=341668 PE=2 SV=1
464	FALSE	A8UEK6|A8UEK6_AREMA		61.780678	19.21	0.00	0.00	19.21	0.00	0.00	0.00	0.00	0.00	0.00	0.00	0.00	3	17179.234	Small ribosomal subunit protein uS15 OS=Arenicola marina OX=6344 PE=2 SV=1
464	FALSE	R7VFB9|R7VFB9_CAPTE	CAPTEDRAFT_149191	54.25259	14.57	0.00	0.00	14.57	0.00	0.00	0.00	0.00	0.00	0.00	0.00	0.00	2	17203.285	Small ribosomal subunit protein uS15 OS=Capitella teleta OX=283909 GN=CAPTEDRAFT_149191 PE=3 SV=1
464	FALSE	A0A7I8WBY6|A0A7I8WBY6_9ANNE	DGYR_LOCUS12980	61.780678	19.21	0.00	0.00	19.21	0.00	0.00	0.00	0.00	0.00	0.00	0.00	0.00	3	17206.312	Small ribosomal subunit protein uS15 OS=Dimorphilus gyrociliatus OX=2664684 GN=DGYR_LOCUS12980 PE=3 SV=1
464	FALSE	T1FX82|T1FX82_HELRO	20213430	48.89823	12.58	0.00	0.00	12.58	0.00	0.00	0.00	0.00	0.00	0.00	0.00	0.00	2	17149.24	Small ribosomal subunit protein uS15 OS=Helobdella robusta OX=6412 GN=20213430 PE=3 SV=1
464	TRUE	O77303|RS13_LUMRU	RPS13	79.21935	33.77	0.00	0.00	33.77	0.00	0.00	0.00	0.00	0.00	0.00	0.00	0.00	5	17115.28	Small ribosomal subunit protein uS15 OS=Lumbricus rubellus OX=35632 GN=RPS13 PE=2 SV=3
464	FALSE	A0A8J1XWD8|A0A8J1XWD8_OWEFU	OFUS_LOCUS12570	61.780678	19.21	0.00	0.00	19.21	0.00	0.00	0.00	0.00	0.00	0.00	0.00	0.00	3	17344.506	Small ribosomal subunit protein uS15 OS=Owenia fusiformis OX=6347 GN=OFUS_LOCUS12570 PE=3 SV=1
464	FALSE	A0AAD9N2C3|A0AAD9N2C3_9ANNE	LSH36_275g03034	61.780678	27.36	0.00	0.00	27.36	0.00	0.00	0.00	0.00	0.00	0.00	0.00	0.00	3	12057.053	Small ribosomal subunit protein uS15 OS=Paralvinella palmiformis OX=53620 GN=LSH36_275g03034 PE=3 SV=1
464	FALSE	A0A0A0QXK5|A0A0A0QXK5_9ANNE		61.780678	19.21	0.00	0.00	19.21	0.00	0.00	0.00	0.00	0.00	0.00	0.00	0.00	3	17223.338	Small ribosomal subunit protein uS15 OS=Phragmatopoma lapidosa OX=341668 PE=2 SV=1
464	FALSE	A0AAD9P4P0|A0AAD9P4P0_RIDPI	NP493_144g05000	54.25259	14.57	0.00	0.00	14.57	0.00	0.00	0.00	0.00	0.00	0.00	0.00	0.00	2	17284.434	Small ribosomal subunit protein uS15 OS=Ridgeia piscesae OX=27915 GN=NP493_144g05000 PE=3 SV=1
355	TRUE	T1FNP6|T1FNP6_HELRO	20210443	67.60725	18.02	0.00	15.55	2.47	0.00	0.00	0.00	0.00	0.00	0.00	0.00	4.59	6	30620.521	Small ribosomal subunit protein uS5 OS=Helobdella robusta OX=6412 GN=20210443 PE=3 SV=1
765	TRUE	T1FN36|T1FN36_HELRO	20210234	68.782745	12.87	0.00	7.92	12.87	0.00	0.00	0.00	0.00	0.00	0.00	0.00	7.92	3	22781.246	Small ribosomal subunit protein uS7 domain-containing protein OS=Helobdella robusta OX=6412 GN=20210234 PE=3 SV=1
866	TRUE	R7TGV2|R7TGV2_CAPTE	CAPTEDRAFT_228522	37.59978	8.90	0.00	8.90	0.00	0.00	0.00	0.00	0.00	0.00	0.00	0.00	0.00	2	31217.91	S-methyl-5'-thioadenosine phosphorylase OS=Capitella teleta OX=283909 GN=CAPTEDRAFT_228522 PE=3 SV=1
447	TRUE	A0AAD9MST9|A0AAD9MST9_9ANNE	LSH36_782g05038	93.725716	30.86	0.00	0.00	30.86	0.00	0.00	0.00	0.00	0.00	0.00	0.00	0.00	5	18696.37	Sorting nexin-3 OS=Paralvinella palmiformis OX=53620 GN=LSH36_782g05038 PE=3 SV=1
91	TRUE	A0AAD9K9H4|A0AAD9K9H4_RIDPI	NP493_1273g01026	169.73149	9.40	9.40	0.00	0.00	1.57	1.74	2.90	0.00	0.00	0.00	0.00	0.00	24	279465.88	Spectrin alpha chain OS=Ridgeia piscesae OX=27915 GN=NP493_1273g01026 PE=3 SV=1
318	TRUE	R7TST9|R7TST9_CAPTE	CAPTEDRAFT_148581	95.5424	2.95	2.69	0.26	0.00	0.00	0.26	0.56	0.26	0.00	0.26	0.26	0.26	7	271043.28	Spectrin beta chain OS=Capitella teleta OX=283909 GN=CAPTEDRAFT_148581 PE=3 SV=1
311	TRUE	T1ED35|T1ED35_HELRO	20194487	81.97509	2.57	2.57	0.00	0.00	0.39	0.00	0.70	0.00	0.00	0.00	0.00	0.00	7	266563.22	Spectrin beta chain OS=Helobdella robusta OX=6412 GN=20194487 PE=3 SV=1
311	FALSE	T1EDY8|T1EDY8_HELRO	20194790	49.183434	0.68	0.68	0.00	0.00	0.00	0.00	0.00	0.00	0.00	0.00	0.00	0.00	2	272860.28	Spectrin beta chain OS=Helobdella robusta OX=6412 GN=20194790 PE=3 SV=1
698	TRUE	A0AAD9KGT0|A0AAD9KGT0_RIDPI	NP493_1118g00011	59.313137	17.28	0.00	12.35	12.35	0.00	0.00	0.00	0.00	4.94	4.94	4.94	4.94	3	18545.867	S-phase kinase-associated protein 1 OS=Ridgeia piscesae OX=27915 GN=NP493_1118g00011 PE=3 SV=1
771	TRUE	A0AAD9JUG5|A0AAD9JUG5_9ANNE	LSH36_154g04030	46.52465	3.80	0.00	1.09	0.00	0.00	1.27	0.00	1.45	0.00	1.45	0.00	2.72	3	62266.637	Stress-induced-phosphoprotein 1 OS=Paralvinella palmiformis OX=53620 GN=LSH36_154g04030 PE=4 SV=1
196	FALSE	Q2I6A4|Q2I6A4_EISFE		79.94903	30.19	0.00	30.19	24.53	0.00	0.00	0.00	0.00	0.00	0.00	5.66	24.53	4	11143.204	Superoxide dismutase (Fragment) OS=Eisenia fetida OX=6396 PE=2 SV=1
196	FALSE	B9TY04|B9TY04_LUMRU		87.15787	43.00	0.00	43.00	43.00	0.00	0.00	0.00	0.00	0.00	0.00	0.00	43.00	4	10600.608	Superoxide dismutase (Fragment) OS=Lumbricus rubellus OX=35632 PE=2 SV=1
196	FALSE	B9TY06|B9TY06_LUMTE		87.17989	40.57	0.00	40.57	40.57	0.00	0.00	0.00	0.00	0.00	0.00	0.00	40.57	4	11156.246	Superoxide dismutase (Fragment) OS=Lumbricus terrestris OX=6398 PE=2 SV=1
196	FALSE	F1AGC6|F1AGC6_TUBTU		91.93831	47.12	0.00	47.12	41.35	0.00	0.00	0.00	0.00	0.00	0.00	5.77	41.35	5	10858.805	Superoxide dismutase (Fragment) OS=Tubifex tubifex OX=6386 PE=2 SV=1
196	TRUE	A0A0M5M0K4|A0A0M5M0K4_9ANNE	CuZnSOD	125.56428	52.26	11.61	49.68	48.39	11.61	11.61	5.81	0.00	0.00	18.06	15.48	39.35	9	15952.842	Superoxide dismutase [Cu-Zn] OS=Eisenia andrei OX=168636 GN=CuZnSOD PE=2 SV=1
196	TRUE	A0A2I7YV68|A0A2I7YV68_EISFE		125.56428	52.26	11.61	49.68	48.39	11.61	11.61	5.81	0.00	0.00	18.06	15.48	39.35	9	15952.842	Superoxide dismutase [Cu-Zn] OS=Eisenia fetida OX=6396 PE=2 SV=1
196	FALSE	G3LY18|G3LY18_EISFE		114.41034	35.48	5.81	32.90	31.61	5.81	5.81	5.81	0.00	0.00	12.26	9.68	22.58	7	15976.907	Superoxide dismutase [Cu-Zn] OS=Eisenia fetida OX=6396 PE=2 SV=1
265	TRUE	A0A166AJ53|A0A166AJ53_9ANNE	MnSOD	104.832245	38.22	0.00	26.67	38.22	0.00	0.00	0.00	0.00	0.00	0.00	0.00	8.00	8	25114.611	Superoxide dismutase OS=Eisenia andrei OX=168636 GN=MnSOD PE=2 SV=2
265	FALSE	T1G7C2|T1G7C2_HELRO	20216969	82.88466	23.65	0.00	10.84	23.65	0.00	0.00	0.00	0.00	0.00	0.00	0.00	4.43	5	22718.816	Superoxide dismutase OS=Helobdella robusta OX=6412 GN=20216969 PE=3 SV=1
265	FALSE	D2J0B2|D2J0B2_9ANNE	Mn-SOD	56.495007	7.52	0.00	3.54	7.52	0.00	0.00	0.00	0.00	0.00	0.00	0.00	3.98	2	25154.342	Superoxide dismutase OS=Phascolosoma esculenta OX=419950 GN=Mn-SOD PE=2 SV=1
328	TRUE	A0AAD9KDJ1|A0AAD9KDJ1_RIDPI	NP493_1199g02046	89.00531	11.43	7.68	0.00	0.00	5.00	5.18	1.07	0.00	0.00	0.00	0.00	0.00	7	62645.76	TATA-binding protein interacting (TIP20) domain-containing protein OS=Ridgeia piscesae OX=27915 GN=NP493_1199g02046 PE=3 SV=1
815	TRUE	T1EGA9|T1EGA9_HELRO	20195611	45.643738	3.94	1.79	0.00	0.00	0.00	0.00	1.79	0.00	0.00	3.94	0.00	0.00	2	59965.105	T-complex protein 1 subunit alpha OS=Helobdella robusta OX=6412 GN=20195611 PE=3 SV=1
506	TRUE	T1G903|T1G903_HELRO	20217550	75.40601	10.20	0.00	0.00	0.00	2.16	0.00	2.35	0.00	0.00	8.04	0.00	0.00	5	55398.094	T-complex protein 1 subunit beta OS=Helobdella robusta OX=6412 GN=20217550 PE=3 SV=1
534	TRUE	T1FNR1|T1FNR1_HELRO	20210458	60.839283	11.22	0.00	0.00	0.00	0.00	8.37	1.52	0.00	0.00	2.85	0.00	0.00	4	57054.426	T-complex protein 1 subunit delta OS=Helobdella robusta OX=6412 GN=20210458 PE=3 SV=1
1100	TRUE	T1FNK4|T1FNK4_HELRO	20210401	45.035015	3.66	1.83	0.00	0.00	1.83	1.83	0.00	0.00	0.00	1.83	0.00	0.00	2	59550.4	T-complex protein 1 subunit theta OS=Helobdella robusta OX=6412 GN=20210401 PE=3 SV=1
429	TRUE	T1FNI3|T1FNI3_HELRO	20210380	72.385895	8.46	0.00	0.00	0.00	0.00	0.00	0.00	1.88	1.88	8.46	0.00	0.00	5	58338.85	T-complex protein 1 subunit zeta OS=Helobdella robusta OX=6412 GN=20210380 PE=3 SV=1
170	FALSE	Q2I695|Q2I695_EISFE		56.381596	22.22	8.08	22.22	15.15	0.00	0.00	8.08	0.00	0.00	7.07	0.00	14.14	3	11491.447	TCTp (Fragment) OS=Eisenia fetida OX=6396 PE=2 SV=1
170	FALSE	D1MJA8|D1MJA8_EISFE		80.54715	46.67	0.00	46.67	35.00	0.00	0.00	0.00	0.00	0.00	26.67	0.00	38.33	4	7140.1626	TCTP (Fragment) OS=Eisenia fetida OX=6396 PE=2 SV=1
1047	TRUE	A0A8S4N6T6|A0A8S4N6T6_OWEFU	OFUS_LOCUS3473	37.846573	2.30	0.00	2.30	2.30	0.00	0.00	0.00	0.00	0.00	0.00	0.00	1.15	2	80614.92	Thiopurine S-methyltransferase OS=Owenia fusiformis OX=6347 GN=OFUS_LOCUS3473 PE=4 SV=1
742	TRUE	A0A7I8W1T5|A0A7I8W1T5_9ANNE	DGYR_LOCUS10325	59.725536	12.33	0.00	12.33	12.33	0.00	0.00	0.00	0.00	0.00	0.00	8.22	12.33	3	24270.875	Thioredoxin domain-containing protein OS=Dimorphilus gyrociliatus OX=2664684 GN=DGYR_LOCUS10325 PE=3 SV=1
639	TRUE	A0AAD9N889|A0AAD9N889_9ANNE	LSH36_159g01008	69.72463	10.09	0.00	9.63	10.09	0.00	0.00	0.00	0.00	0.00	4.13	4.13	4.13	3	24245.05	Thioredoxin domain-containing protein OS=Paralvinella palmiformis OX=53620 GN=LSH36_159g01008 PE=3 SV=1
472	TRUE	A0AAD9NB18|A0AAD9NB18_9ANNE	LSH36_106g04010	89.70026	11.15	3.72	11.15	11.15	3.72	0.00	3.72	0.00	0.00	3.72	3.72	3.72	4	32984.434	thioredoxin-dependent peroxiredoxin (Fragment) OS=Paralvinella palmiformis OX=53620 GN=LSH36_106g04010 PE=3 SV=1
472	FALSE	A0A7I8V874|A0A7I8V874_9ANNE	DGYR_LOCUS1021	47.849705	11.17	0.00	11.17	11.17	0.00	0.00	0.00	0.00	0.00	0.00	0.00	0.00	3	21998.275	thioredoxin-dependent peroxiredoxin OS=Dimorphilus gyrociliatus OX=2664684 GN=DGYR_LOCUS1021 PE=3 SV=1
614	TRUE	T1G5S6|T1G5S6_HELRO	20216423	67.97497	4.15	0.00	0.00	0.00	0.00	4.15	1.04	0.00	0.00	0.00	0.00	0.00	3	78624.73	threonine--tRNA ligase OS=Helobdella robusta OX=6412 GN=20216423 PE=3 SV=1
407	FALSE	T1FSS9|T1FSS9_HELRO	20211876	56.145706	4.64	1.16	0.00	0.00	0.00	3.32	2.32	2.49	0.00	2.32	0.00	1.33	4	67140.914	TOG domain-containing protein OS=Helobdella robusta OX=6412 GN=20211876 PE=3 SV=1
293	TRUE	T1FNT5|T1FNT5_HELRO	20210482	170.81242	15.54	0.00	8.76	0.00	0.00	0.00	0.00	0.00	0.00	0.00	0.00	12.43	7	39627.664	Transaldolase OS=Helobdella robusta OX=6412 GN=20210482 PE=3 SV=1
118	TRUE	R7UUN1|R7UUN1_CAPTE	CAPTEDRAFT_164235	131.06078	9.66	8.87	0.00	0.00	5.62	4.83	5.30	0.00	0.00	0.00	0.00	0.48	14	142811.97	Transglutaminase-like domain-containing protein OS=Capitella teleta OX=283909 GN=CAPTEDRAFT_164235 PE=4 SV=1
71	TRUE	T1FPX8|T1FPX8_HELRO	20210875	146.698	10.30	9.86	0.00	0.00	4.78	4.96	5.71	0.00	0.00	0.00	0.00	0.37	23	179520.06	Transglutaminase-like domain-containing protein OS=Helobdella robusta OX=6412 GN=20210875 PE=4 SV=1
134	TRUE	A0AAD9MY98|A0AAD9MY98_9ANNE	LSH36_415g02033	127.304306	5.40	4.96	0.00	0.00	2.14	2.32	4.21	0.00	0.00	0.63	0.63	1.13	11	179081.94	Transglutaminase-like domain-containing protein OS=Paralvinella palmiformis OX=53620 GN=LSH36_415g02033 PE=4 SV=1
503	TRUE	T1FYU7|T1FYU7_HELRO	20213995	72.04632	5.59	4.63	0.00	0.00	1.44	1.44	4.31	1.44	1.44	1.44	0.00	0.00	4	68618.28	transketolase OS=Helobdella robusta OX=6412 GN=20213995 PE=3 SV=1
536	TRUE	T1ERY4|T1ERY4_HELRO	20199334	69.966934	16.29	16.29	5.43	0.00	5.43	0.00	0.00	0.00	0.00	0.00	0.00	5.43	3	24715.928	Translation elongation factor EF1B beta/delta subunit guanine nucleotide exchange domain-containing protein OS=Helobdella robusta OX=6412 GN=20199334 PE=3 SV=1
170	FALSE	B9TY07|B9TY07_LUMTE		85.66849	43.43	8.08	31.31	36.36	0.00	0.00	8.08	0.00	0.00	16.16	0.00	23.23	5	11541.421	Translationally-controlled tumor protein (Fragment) OS=Lumbricus terrestris OX=6398 PE=2 SV=1
170	TRUE	O18477|TCTP_LUMRU	TCTP	112.3025	51.50	16.77	38.32	47.31	11.98	0.00	16.77	0.00	0.00	21.56	0.00	25.75	9	18836.533	Translationally-controlled tumor protein homolog OS=Lumbricus rubellus OX=35632 GN=TCTP PE=2 SV=1
411	TRUE	A0AAD9J1U1|A0AAD9J1U1_9ANNE	LSH36_734g02086	93.55623	22.22	0.00	13.33	22.22	5.56	5.56	0.00	0.00	0.00	0.00	0.00	13.33	5	29624.285	Triosephosphate isomerase OS=Paralvinella palmiformis OX=53620 GN=LSH36_734g02086 PE=3 SV=1
68	TRUE	T1FMA9|T1FMA9_HELRO	20209958	151.9865	25.30	18.17	0.00	0.00	20.31	18.17	25.30	0.00	0.00	0.00	0.00	0.00	25	94483.11	Tr-type G domain-containing protein OS=Helobdella robusta OX=6412 GN=20209958 PE=4 SV=1
135	TRUE	A0AAD9NF29|A0AAD9NF29_9ANNE	LSH36_58g18051	121.715485	14.12	7.71	0.00	0.00	7.71	7.71	14.12	0.00	0.00	0.00	0.00	0.00	12	94261.97	Tr-type G domain-containing protein OS=Paralvinella palmiformis OX=53620 GN=LSH36_58g18051 PE=4 SV=1
68	FALSE	A0AAD9KWP5|A0AAD9KWP5_RIDPI	NP493_532g01033	115.75267	10.57	8.31	0.00	0.00	8.31	8.31	10.57	0.00	0.00	0.00	0.00	0.00	10	94072.9	Tr-type G domain-containing protein OS=Ridgeia piscesae OX=27915 GN=NP493_532g01033 PE=4 SV=1
361	FALSE	R7UII7|R7UII7_CAPTE	CAPTEDRAFT_171884	80.61367	11.23	0.00	11.23	4.71	0.00	0.00	0.00	0.00	0.00	0.00	0.00	11.23	4	31408.727	U2A'/phosphoprotein 32 family A C-terminal domain-containing protein OS=Capitella teleta OX=283909 GN=CAPTEDRAFT_171884 PE=3 SV=1
361	TRUE	A0AAD9K5I9|A0AAD9K5I9_9ANNE	LSH36_62g02019	84.77797	14.34	0.00	11.11	4.66	0.00	0.00	3.23	0.00	0.00	0.00	0.00	11.11	5	31704.977	U2A'/phosphoprotein 32 family A C-terminal domain-containing protein OS=Paralvinella palmiformis OX=53620 GN=LSH36_62g02019 PE=3 SV=1
733	FALSE	R7VAQ4|R7VAQ4_CAPTE	CAPTEDRAFT_148921	61.009514	16.78	0.00	7.38	16.78	0.00	0.00	0.00	0.00	0.00	7.38	0.00	7.38	2	16750.287	UBC core domain-containing protein OS=Capitella teleta OX=283909 GN=CAPTEDRAFT_148921 PE=3 SV=1
767	FALSE	R7VDA8|R7VDA8_CAPTE	CAPTEDRAFT_21101	44.52795	11.18	0.00	0.00	11.18	0.00	0.00	0.00	0.00	0.00	0.00	0.00	0.00	2	18400.254	UBC core domain-containing protein OS=Capitella teleta OX=283909 GN=CAPTEDRAFT_21101 PE=3 SV=1
733	TRUE	T1FM60|T1FM60_HELRO	20209909	69.90886	21.09	0.00	11.56	21.09	0.00	0.00	0.00	0.00	0.00	11.56	0.00	11.56	3	16613.13	UBC core domain-containing protein OS=Helobdella robusta OX=6412 GN=20209909 PE=3 SV=1
345	TRUE	T1FML1|T1FML1_HELRO	20210060	98.75934	40.79	0.00	30.92	40.79	0.00	0.00	0.00	0.00	0.00	7.24	0.00	17.76	6	17278.992	UBC core domain-containing protein OS=Helobdella robusta OX=6412 GN=20210060 PE=3 SV=1
767	FALSE	T1G0K8|T1G0K8_HELRO	20214606	44.52795	11.11	0.00	0.00	11.11	0.00	0.00	0.00	0.00	0.00	0.00	0.00	0.00	2	18506.242	UBC core domain-containing protein OS=Helobdella robusta OX=6412 GN=20214606 PE=3 SV=1
733	FALSE	T1G4R6|T1G4R6_HELRO	20216064	61.009514	17.01	0.00	7.48	17.01	0.00	0.00	0.00	0.00	0.00	7.48	0.00	7.48	2	16510.047	UBC core domain-containing protein OS=Helobdella robusta OX=6412 GN=20216064 PE=3 SV=1
733	FALSE	A0A8J1Y654|A0A8J1Y654_OWEFU	OFUS_LOCUS18881	61.009514	17.01	0.00	7.48	17.01	0.00	0.00	0.00	0.00	0.00	7.48	0.00	7.48	2	16473.926	UBC core domain-containing protein OS=Owenia fusiformis OX=6347 GN=OFUS_LOCUS18881 PE=3 SV=1
733	FALSE	A0AAD9JW23|A0AAD9JW23_9ANNE	LSH36_132g05042	61.009514	17.01	0.00	7.48	17.01	0.00	0.00	0.00	0.00	0.00	7.48	0.00	7.48	2	16583.072	UBC core domain-containing protein OS=Paralvinella palmiformis OX=53620 GN=LSH36_132g05042 PE=3 SV=1
767	TRUE	A0AAD9K8X2|A0AAD9K8X2_9ANNE	LSH36_34g08028	61.663315	17.50	0.00	0.00	17.50	0.00	0.00	0.00	0.00	0.00	0.00	0.00	0.00	3	18381.133	UBC core domain-containing protein OS=Paralvinella palmiformis OX=53620 GN=LSH36_34g08028 PE=3 SV=1
345	FALSE	A0AAD9K292|A0AAD9K292_9ANNE	LSH36_77g04004	85.59732	18.98	0.00	12.04	18.98	0.00	0.00	0.00	0.00	0.00	0.00	0.00	7.41	4	24865.852	UBC core domain-containing protein OS=Paralvinella palmiformis OX=53620 GN=LSH36_77g04004 PE=3 SV=1
733	FALSE	A0AAD9P6S6|A0AAD9P6S6_RIDPI	NP493_113g03028	61.009514	17.01	0.00	7.48	17.01	0.00	0.00	0.00	0.00	0.00	7.48	0.00	7.48	2	16583.059	UBC core domain-containing protein OS=Ridgeia piscesae OX=27915 GN=NP493_113g03028 PE=3 SV=1
767	FALSE	A0AAD9KT57|A0AAD9KT57_RIDPI	NP493_625g01099	44.52795	11.18	0.00	0.00	11.18	0.00	0.00	0.00	0.00	0.00	0.00	0.00	0.00	2	18530.236	UBC core domain-containing protein OS=Ridgeia piscesae OX=27915 GN=NP493_625g01099 PE=3 SV=1
198	FALSE	B0B070|B0B070_9ANNE		91.37419	23.68	13.82	19.74	13.82	13.82	13.82	13.82	9.87	5.92	13.82	13.82	23.68	5	17009.496	Ubiquitin (Fragment) OS=Alvinella caudata OX=36105 PE=4 SV=1
198	TRUE	A0A1B1LTZ1|A0A1B1LTZ1_9ANNE		108.06474	44.53	33.58	40.15	33.58	33.58	33.58	33.58	17.52	13.14	33.58	33.58	44.53	7	15473.909	Ubiquitin (Fragment) OS=Aporrectodea caliginosa OX=302032 PE=2 SV=1
198	TRUE	Q2I6A1|Q2I6A1_EISFE		108.06474	50.41	38.02	45.45	38.02	38.02	38.02	38.02	19.83	14.88	38.02	38.02	50.41	7	13682.678	Ubiquitin (Fragment) OS=Eisenia fetida OX=6396 PE=2 SV=1
198	FALSE	B0B030|B0B030_HEDDI	ub	93.76201	60.53	60.53	60.53	48.68	60.53	60.53	60.53	31.58	23.68	60.53	60.53	60.53	5	8470.675	Ubiquitin (Fragment) OS=Hediste diversicolor OX=126592 GN=ub PE=4 SV=1
198	FALSE	B0B029|B0B029_HEDDI	ub	78.63483	35.53	27.63	27.63	15.79	27.63	27.63	27.63	19.74	11.84	27.63	27.63	35.53	4	8399.559	Ubiquitin (Fragment) OS=Hediste diversicolor OX=126592 GN=ub PE=4 SV=1
198	FALSE	P84589|UBIQ_LUMTE		104.32524	87.30	63.49	77.78	63.49	63.49	63.49	63.49	38.10	28.57	63.49	63.49	87.30	6	7203.175	Ubiquitin (Fragment) OS=Lumbricus terrestris OX=6398 PE=1 SV=2
198	FALSE	B0B033|B0B033_SABAL	ub	90.645355	47.37	27.63	39.47	39.47	27.63	27.63	27.63	19.74	11.84	27.63	27.63	47.37	5	8412.595	Ubiquitin (Fragment) OS=Sabellaria alveolata OX=251482 GN=ub PE=4 SV=1
198	FALSE	E9KJS4|E9KJS4_TUBTU		99.80938	73.77	49.18	63.93	49.18	49.18	49.18	49.18	39.34	29.51	49.18	49.18	73.77	6	6908.033	Ubiquitin (Fragment) OS=Tubifex tubifex OX=6386 PE=2 SV=1
696	TRUE	R7TIR0|R7TIR0_CAPTE	CAPTEDRAFT_181658	53.816696	12.16	0.00	12.16	12.16	0.00	0.00	0.00	0.00	0.00	0.00	0.00	6.31	2	24442.791	Ubiquitin carboxyl-terminal hydrolase OS=Capitella teleta OX=283909 GN=CAPTEDRAFT_181658 PE=3 SV=1
198	FALSE	B0B068|B0B068_RIFPA		89.53266	50.00	41.67	41.67	29.17	41.67	41.67	41.67	33.33	25.00	41.67	41.67	50.00	5	8192.331	Ubiquitin OS=Riftia pachyptila OX=6426 PE=4 SV=1
198	FALSE	Q0ZD85|Q0ZD85_PECGU		99.80938	28.66	19.11	24.84	19.11	19.11	19.11	19.11	15.29	11.46	19.11	19.11	28.66	6	17847.863	Ubiquitin/ribosomal protein S27 fusion protein OS=Pectinaria gouldii OX=260746 PE=2 SV=1
683	FALSE	R7V5I4|R7V5I4_CAPTE	CAPTEDRAFT_162959	57.943596	2.07	2.07	0.00	0.00	2.07	2.07	0.75	0.00	0.00	0.00	0.00	0.00	2	117649.4	Ubiquitin-activating enzyme E1 C-terminal domain-containing protein OS=Capitella teleta OX=283909 GN=CAPTEDRAFT_162959 PE=3 SV=1
683	FALSE	R7U3Z5|R7U3Z5_CAPTE	CAPTEDRAFT_224089	45.36828	1.59	0.79	0.00	0.00	1.59	0.79	0.79	0.00	0.00	0.00	0.00	0.00	2	111473.445	Ubiquitin-activating enzyme E1 C-terminal domain-containing protein OS=Capitella teleta OX=283909 GN=CAPTEDRAFT_224089 PE=3 SV=1
198	FALSE	R7U554|R7U554_CAPTE	CAPTEDRAFT_50757	83.92133	72.55	72.55	72.55	54.90	72.55	72.55	72.55	29.41	17.65	72.55	72.55	72.55	4	5740.648	Ubiquitin-like domain-containing protein (Fragment) OS=Capitella teleta OX=283909 GN=CAPTEDRAFT_50757 PE=4 SV=1
864	TRUE	R7UUF6|R7UUF6_CAPTE	CAPTEDRAFT_154388	46.43309	21.74	0.00	11.30	11.30	0.00	0.00	0.00	0.00	0.00	0.00	0.00	10.43	2	12737.349	Ubiquitin-like domain-containing protein OS=Capitella teleta OX=283909 GN=CAPTEDRAFT_154388 PE=4 SV=1
198	TRUE	R7TJR2|R7TJR2_CAPTE	CAPTEDRAFT_162204	108.06474	13.35	10.07	12.04	10.07	10.07	10.07	10.07	5.25	3.94	10.07	10.07	13.35	7	51427.117	Ubiquitin-like domain-containing protein OS=Capitella teleta OX=283909 GN=CAPTEDRAFT_162204 PE=4 SV=1
198	TRUE	R7US71|R7US71_CAPTE	CAPTEDRAFT_186294	108.06474	26.41	19.91	23.81	19.91	19.91	19.91	19.91	10.39	7.79	19.91	19.91	26.41	7	26076.875	Ubiquitin-like domain-containing protein OS=Capitella teleta OX=283909 GN=CAPTEDRAFT_186294 PE=4 SV=1
198	TRUE	R7V2K8|R7V2K8_CAPTE	CAPTEDRAFT_192594	108.06474	26.64	20.09	24.02	20.09	20.09	20.09	20.09	10.48	7.86	20.09	20.09	26.64	7	25771.658	Ubiquitin-like domain-containing protein OS=Capitella teleta OX=283909 GN=CAPTEDRAFT_192594 PE=4 SV=1
198	FALSE	T1EG94|T1EG94_HELRO	20195596	99.80938	31.47	20.98	27.27	20.98	20.98	20.98	20.98	16.78	12.59	20.98	20.98	31.47	6	16634.064	Ubiquitin-like domain-containing protein OS=Helobdella robusta OX=6412 GN=20195596 PE=4 SV=1
198	FALSE	T1EIX9|T1EIX9_HELRO	20196529	68.65354	41.18	41.18	41.18	23.53	41.18	41.18	41.18	29.41	17.65	41.18	41.18	41.18	3	5742.6206	Ubiquitin-like domain-containing protein OS=Helobdella robusta OX=6412 GN=20196529 PE=4 SV=1
938	TRUE	T1FHC2|T1FHC2_HELRO	20208221	40.765366	17.80	0.00	17.80	17.80	0.00	0.00	0.00	0.00	0.00	0.00	0.00	0.00	2	13137.115	Ubiquitin-like domain-containing protein OS=Helobdella robusta OX=6412 GN=20208221 PE=4 SV=1
198	FALSE	T1FVF6|T1FVF6_HELRO	20212802	99.80938	5.35	3.57	4.64	3.57	3.57	3.57	3.57	2.85	2.14	3.57	3.57	5.35	6	94469.445	Ubiquitin-like domain-containing protein OS=Helobdella robusta OX=6412 GN=20212802 PE=4 SV=1
198	FALSE	A0AAD9NIH0|A0AAD9NIH0_9ANNE	LSH36_17g03085	99.80938	17.05	11.36	14.77	11.36	11.36	11.36	11.36	9.09	6.82	11.36	11.36	17.05	6	30248.74	Ubiquitin-like domain-containing protein OS=Paralvinella palmiformis OX=53620 GN=LSH36_17g03085 PE=3 SV=1
198	FALSE	A0AAD9UKI7|A0AAD9UKI7_RIDPI	NP493_20g07032	99.80938	28.85	19.23	25.00	19.23	19.23	19.23	19.23	15.38	11.54	19.23	19.23	28.85	6	17993.938	Ubiquitin-like domain-containing protein OS=Ridgeia piscesae OX=27915 GN=NP493_20g07032 PE=3 SV=1
1011	TRUE	R7UXH9|R7UXH9_CAPTE	CAPTEDRAFT_160445	62.316277	7.57	0.00	0.00	0.00	0.00	4.28	0.00	0.00	0.00	0.00	3.29	0.00	2	34764.035	Ubiquitin-like-conjugating enzyme ATG3 OS=Capitella teleta OX=283909 GN=CAPTEDRAFT_160445 PE=3 SV=1
198	FALSE	A8UFP2|A8UFP2_AREMA		95.446625	30.71	18.90	25.98	18.90	18.90	18.90	18.90	18.90	14.17	18.90	18.90	30.71	5	14568.135	Ubiquitin-ribosomal protein eL40 fusion protein (Fragment) OS=Arenicola marina OX=6344 PE=2 SV=1
198	FALSE	A8UGG7|A8UGG7_EURCO		99.80938	35.16	23.44	30.47	23.44	23.44	23.44	23.44	18.75	14.06	23.44	23.44	35.16	6	14725.365	Ubiquitin-ribosomal protein eL40 fusion protein OS=Eurythoe complanata OX=167815 PE=2 SV=1
198	FALSE	Q0ZDB4|Q0ZDB4_PECGU		99.80938	35.16	23.44	30.47	23.44	23.44	23.44	23.44	18.75	14.06	23.44	23.44	35.16	6	14716.343	Ubiquitin-ribosomal protein eL40 fusion protein OS=Pectinaria gouldii OX=260746 PE=2 SV=1
334	TRUE	A0A8J1U5W2|A0A8J1U5W2_OWEFU	OFUS_LOCUS19689	107.120804	3.50	3.50	0.00	0.00	0.00	0.00	1.69	0.00	0.00	0.00	0.00	0.00	7	191673.19	Uncharacterized protein (Fragment) OS=Owenia fusiformis OX=6347 GN=OFUS_LOCUS19689 PE=3 SV=1
825	TRUE	R7U0R9|R7U0R9_CAPTE	CAPTEDRAFT_108382	53.39736	3.16	1.67	0.00	0.00	0.00	1.67	1.67	0.00	0.00	1.49	0.00	0.00	2	61707.902	Uncharacterized protein OS=Capitella teleta OX=283909 GN=CAPTEDRAFT_108382 PE=4 SV=1
837	TRUE	R7TXX3|R7TXX3_CAPTE	CAPTEDRAFT_124853	55.592335	5.87	0.00	0.00	0.00	0.00	0.00	0.00	0.00	0.00	0.00	0.00	5.87	2	37361.992	Uncharacterized protein OS=Capitella teleta OX=283909 GN=CAPTEDRAFT_124853 PE=3 SV=1
985	TRUE	R7U949|R7U949_CAPTE	CAPTEDRAFT_151296	32.06792	7.96	7.96	0.00	0.00	0.00	0.00	0.00	0.00	0.00	0.00	0.00	0.00	2	24140.477	Uncharacterized protein OS=Capitella teleta OX=283909 GN=CAPTEDRAFT_151296 PE=3 SV=1
471	TRUE	R7TW49|R7TW49_CAPTE	CAPTEDRAFT_173171	82.47306	8.48	2.05	8.48	6.73	0.00	2.05	2.05	2.05	0.00	2.05	2.05	6.73	5	38068.42	Uncharacterized protein OS=Capitella teleta OX=283909 GN=CAPTEDRAFT_173171 PE=3 SV=1
568	FALSE	R7VFZ7|R7VFZ7_CAPTE	CAPTEDRAFT_188970	72.07381	2.95	0.00	0.00	0.00	2.32	2.32	2.32	2.32	0.00	2.95	2.32	0.00	3	52444.89	Uncharacterized protein OS=Capitella teleta OX=283909 GN=CAPTEDRAFT_188970 PE=3 SV=1
858	TRUE	R7URP3|R7URP3_CAPTE	CAPTEDRAFT_206067	36.156345	1.76	0.00	0.75	0.00	0.00	0.00	0.75	0.75	0.00	0.75	0.75	1.76	2	92270.5	Uncharacterized protein OS=Capitella teleta OX=283909 GN=CAPTEDRAFT_206067 PE=4 SV=1
546	TRUE	R7TMU6|R7TMU6_CAPTE	CAPTEDRAFT_226902	81.00941	12.67	2.05	12.67	0.00	0.00	0.00	0.00	0.00	0.00	0.00	0.00	6.85	4	32792.066	Uncharacterized protein OS=Capitella teleta OX=283909 GN=CAPTEDRAFT_226902 PE=3 SV=1
105	TRUE	T1EDJ2|T1EDJ2_HELRO	20194644	139.75618	24.09	4.09	1.67	0.00	8.18	23.03	10.30	4.09	6.82	3.48	1.67	2.42	18	73126.67	Uncharacterized protein OS=Helobdella robusta OX=6412 GN=20194644 PE=3 SV=1
1021	TRUE	T1EDK0|T1EDK0_HELRO	20194652	54.546135	1.54	1.54	0.00	0.00	0.00	0.00	0.00	0.00	0.00	0.00	0.00	0.00	2	141877.16	Uncharacterized protein OS=Helobdella robusta OX=6412 GN=20194652 PE=3 SV=1
568	FALSE	T1EEN0|T1EEN0_HELRO	20195032	72.07381	4.43	0.00	0.00	0.00	3.48	3.48	3.48	3.48	0.00	4.43	3.48	0.00	3	35141.836	Uncharacterized protein OS=Helobdella robusta OX=6412 GN=20195032 PE=3 SV=1
825	TRUE	T1EER3|T1EER3_HELRO	20195065	53.39736	3.14	1.66	0.00	0.00	0.00	1.66	1.66	0.00	0.00	1.48	0.00	0.00	2	61916.363	Uncharacterized protein OS=Helobdella robusta OX=6412 GN=20195065 PE=4 SV=1
1066	TRUE	T1EFA8|T1EFA8_HELRO	20195260	58.879852	2.33	0.00	0.00	0.00	2.33	0.00	0.00	0.00	0.00	0.00	0.00	0.00	2	85858.82	Uncharacterized protein OS=Helobdella robusta OX=6412 GN=20195260 PE=4 SV=1
366	FALSE	T1ELR1|T1ELR1_HELRO	20197511	66.19033	22.51	0.00	6.28	22.51	0.00	0.00	0.00	0.00	0.00	0.00	0.00	0.00	3	21110.639	Uncharacterized protein OS=Helobdella robusta OX=6412 GN=20197511 PE=4 SV=1
433	TRUE	T1ELY9|T1ELY9_HELRO	20197589	85.241905	29.32	0.00	8.90	29.32	0.00	0.00	0.00	0.00	0.00	0.00	0.00	0.00	5	21278.572	Uncharacterized protein OS=Helobdella robusta OX=6412 GN=20197589 PE=3 SV=1
253	TRUE	T1EM43|T1EM43_HELRO	20197643	109.01951	9.30	4.65	0.00	0.00	1.16	3.99	5.65	7.64	7.31	3.99	0.00	0.00	7	66106.92	Uncharacterized protein OS=Helobdella robusta OX=6412 GN=20197643 PE=3 SV=1
433	FALSE	T1EUD0|T1EUD0_HELRO	20200180	70.30536	21.99	0.00	0.00	21.99	0.00	0.00	0.00	0.00	0.00	0.00	0.00	0.00	3	21296.656	Uncharacterized protein OS=Helobdella robusta OX=6412 GN=20200180 PE=3 SV=1
682	TRUE	T1FEF1|T1FEF1_HELRO	20207200	57.249424	3.41	1.57	3.41	1.84	0.00	1.57	1.57	0.00	0.00	1.57	1.57	3.41	3	44081.41	Uncharacterized protein OS=Helobdella robusta OX=6412 GN=20207200 PE=4 SV=1
132	TRUE	T1FP77|T1FP77_HELRO	20210624	128.13274	27.66	1.52	5.08	0.00	1.52	4.31	4.31	1.52	0.00	1.52	7.36	27.66	11	44653.934	Uncharacterized protein OS=Helobdella robusta OX=6412 GN=20210624 PE=3 SV=1
347	TRUE	T1FRI0|T1FRI0_HELRO	20211427	96.536804	16.07	0.00	0.00	0.00	0.00	0.00	0.00	0.00	0.00	0.00	0.00	16.07	6	39688.883	Uncharacterized protein OS=Helobdella robusta OX=6412 GN=20211427 PE=3 SV=1
1089	TRUE	T1FRX2|T1FRX2_HELRO	20211569	58.106346	6.11	0.00	0.00	0.00	6.11	6.11	6.11	3.86	0.00	6.11	0.00	0.00	2	35154.633	Uncharacterized protein OS=Helobdella robusta OX=6412 GN=20211569 PE=4 SV=1
424	TRUE	T1FVW4|T1FVW4_HELRO	20212960	66.46421	22.97	0.00	13.88	10.53	0.00	0.00	0.00	0.00	0.00	0.00	0.00	14.35	5	23907.258	Uncharacterized protein OS=Helobdella robusta OX=6412 GN=20212960 PE=4 SV=1
219	TRUE	T1FY51|T1FY51_HELRO	20213749	95.06771	3.17	2.88	0.00	0.00	0.88	0.59	0.29	0.00	0.00	0.00	0.00	0.00	9	228128.9	Uncharacterized protein OS=Helobdella robusta OX=6412 GN=20213749 PE=3 SV=1
366	TRUE	T1FZN2|T1FZN2_HELRO	20214280	73.0401	26.56	0.00	10.42	26.56	0.00	0.00	0.00	0.00	0.00	0.00	0.00	4.17	4	21407.97	Uncharacterized protein OS=Helobdella robusta OX=6412 GN=20214280 PE=4 SV=1
837	TRUE	T1G222|T1G222_HELRO	20215120	55.592335	5.88	0.00	0.00	0.00	0.00	0.00	0.00	0.00	0.00	0.00	0.00	5.88	2	37343.97	Uncharacterized protein OS=Helobdella robusta OX=6412 GN=20215120 PE=3 SV=1
435	TRUE	T1G3F3|T1G3F3_HELRO	20215601	69.07408	2.78	2.33	0.00	0.45	0.00	0.91	0.39	0.00	0.00	0.00	0.00	0.00	5	174867.22	Uncharacterized protein OS=Helobdella robusta OX=6412 GN=20215601 PE=3 SV=1
837	TRUE	T1G827|T1G827_HELRO	20217224	55.592335	5.87	0.00	0.00	0.00	0.00	0.00	0.00	0.00	0.00	0.00	0.00	5.87	2	37475.027	Uncharacterized protein OS=Helobdella robusta OX=6412 GN=20217224 PE=3 SV=1
186	TRUE	T1G9B3|T1G9B3_HELRO	20217660	99.69244	24.66	0.00	24.66	0.00	0.00	0.00	0.00	0.00	0.00	0.00	0.00	14.73	8	32377.082	Uncharacterized protein OS=Helobdella robusta OX=6412 GN=20217660 PE=3 SV=1
151	TRUE	A0A8J1T663|A0A8J1T663_OWEFU	OFUS_LOCUS10603	127.59171	5.35	5.08	0.00	0.00	0.00	0.54	1.35	0.00	0.00	0.54	0.27	0.00	13	240437.05	Uncharacterized protein OS=Owenia fusiformis OX=6347 GN=OFUS_LOCUS10603 PE=3 SV=1
191	FALSE	A0A8S4NW32|A0A8S4NW32_OWEFU	OFUS_LOCUS11087	112.75565	33.61	0.00	12.86	21.99	0.00	0.00	0.00	0.00	0.00	0.00	0.00	10.79	9	27706.797	Uncharacterized protein OS=Owenia fusiformis OX=6347 GN=OFUS_LOCUS11087 PE=4 SV=1
393	TRUE	A0A8J1Y084|A0A8J1Y084_OWEFU	OFUS_LOCUS1341	67.44231	4.15	0.00	0.00	0.00	1.23	0.00	4.15	0.00	0.00	0.00	0.00	0.00	5	98937.71	Uncharacterized protein OS=Owenia fusiformis OX=6347 GN=OFUS_LOCUS1341 PE=4 SV=1
484	TRUE	A0A8J1UER8|A0A8J1UER8_OWEFU	OFUS_LOCUS14514	83.153404	23.19	0.00	16.43	23.19	0.00	0.00	0.00	0.00	0.00	0.00	0.00	16.43	4	23622.186	Uncharacterized protein OS=Owenia fusiformis OX=6347 GN=OFUS_LOCUS14514 PE=3 SV=1
917	TRUE	A0A8J1XW82|A0A8J1XW82_OWEFU	OFUS_LOCUS16194	48.924194	3.82	2.15	0.00	0.00	0.00	0.00	3.82	0.00	0.00	3.82	0.00	0.00	2	47320.84	Uncharacterized protein OS=Owenia fusiformis OX=6347 GN=OFUS_LOCUS16194 PE=3 SV=1
879	TRUE	A0A8J1U675|A0A8J1U675_OWEFU	OFUS_LOCUS16830	54.20339	14.12	0.00	0.00	14.12	0.00	0.00	0.00	0.00	0.00	0.00	0.00	0.00	2	18930.635	Uncharacterized protein OS=Owenia fusiformis OX=6347 GN=OFUS_LOCUS16830 PE=4 SV=1
830	TRUE	A0A8J1UL03|A0A8J1UL03_OWEFU	OFUS_LOCUS17950	32.860977	0.68	0.00	0.00	0.68	0.00	0.68	0.68	0.00	0.00	0.68	0.68	0.68	2	117109.39	Uncharacterized protein OS=Owenia fusiformis OX=6347 GN=OFUS_LOCUS17950 PE=4 SV=1
830	TRUE	A0A8J1UNQ1|A0A8J1UNQ1_OWEFU	OFUS_LOCUS17950	32.860977	0.67	0.00	0.00	0.67	0.00	0.67	0.67	0.00	0.00	0.67	0.67	0.67	2	118013.47	Uncharacterized protein OS=Owenia fusiformis OX=6347 GN=OFUS_LOCUS17950 PE=4 SV=1
767	FALSE	A0A8J1UPI7|A0A8J1UPI7_OWEFU	OFUS_LOCUS18834	44.52795	10.23	0.00	0.00	10.23	0.00	0.00	0.00	0.00	0.00	0.00	0.00	0.00	2	20390.7	Uncharacterized protein OS=Owenia fusiformis OX=6347 GN=OFUS_LOCUS18834 PE=3 SV=1
366	TRUE	A0A8J1UK90|A0A8J1UK90_OWEFU	OFUS_LOCUS18926	73.0401	26.70	0.00	10.47	26.70	0.00	0.00	0.00	0.00	0.00	0.00	0.00	4.19	4	21201.764	Uncharacterized protein OS=Owenia fusiformis OX=6347 GN=OFUS_LOCUS18926 PE=4 SV=1
568	FALSE	A0A8J1U8N4|A0A8J1U8N4_OWEFU	OFUS_LOCUS19004	59.499744	2.72	0.00	0.00	0.00	2.30	2.30	2.30	2.30	0.00	2.72	2.30	0.00	2	52505.266	Uncharacterized protein OS=Owenia fusiformis OX=6347 GN=OFUS_LOCUS19004 PE=3 SV=1
568	FALSE	A0A8J1U845|A0A8J1U845_OWEFU	OFUS_LOCUS19004	59.499744	2.73	0.00	0.00	0.00	2.31	2.31	2.31	2.31	0.00	2.73	2.31	0.00	2	52399.066	Uncharacterized protein OS=Owenia fusiformis OX=6347 GN=OFUS_LOCUS19004 PE=3 SV=1
334	TRUE	A0A8J1U965|A0A8J1U965_OWEFU	OFUS_LOCUS19689	107.120804	2.95	2.95	0.00	0.00	0.00	0.00	1.43	0.00	0.00	0.00	0.00	0.00	7	226792.75	Uncharacterized protein OS=Owenia fusiformis OX=6347 GN=OFUS_LOCUS19689 PE=3 SV=1
627	FALSE	A0A8J1U5R6|A0A8J1U5R6_OWEFU	OFUS_LOCUS20080	49.14354	16.00	0.00	0.00	16.00	0.00	0.00	0.00	0.00	0.00	7.33	0.00	0.00	2	16007.399	Uncharacterized protein OS=Owenia fusiformis OX=6347 GN=OFUS_LOCUS20080 PE=3 SV=1
837	TRUE	A0A8J1XQY9|A0A8J1XQY9_OWEFU	OFUS_LOCUS3004	55.592335	5.32	0.00	0.00	0.00	0.00	0.00	0.00	0.00	0.00	0.00	0.00	5.32	2	41578.137	Uncharacterized protein OS=Owenia fusiformis OX=6347 GN=OFUS_LOCUS3004 PE=3 SV=1
837	TRUE	A0A8S4N4C3|A0A8S4N4C3_OWEFU	OFUS_LOCUS3004	55.592335	5.88	0.00	0.00	0.00	0.00	0.00	0.00	0.00	0.00	0.00	0.00	5.88	2	37195.625	Uncharacterized protein OS=Owenia fusiformis OX=6347 GN=OFUS_LOCUS3004 PE=3 SV=1
199	TRUE	A0A8J1TPV5|A0A8J1TPV5_OWEFU	OFUS_LOCUS3160	91.60614	16.67	6.98	12.79	13.95	10.08	10.08	6.20	6.20	0.00	6.20	10.08	10.08	7	29234.494	Uncharacterized protein OS=Owenia fusiformis OX=6347 GN=OFUS_LOCUS3160 PE=3 SV=1
662	TRUE	A0A8J1UEF3|A0A8J1UEF3_OWEFU	OFUS_LOCUS630	62.697945	8.17	0.00	8.17	0.00	0.00	0.00	0.00	0.00	0.00	0.00	0.00	0.00	3	39982.234	Uncharacterized protein OS=Owenia fusiformis OX=6347 GN=OFUS_LOCUS630 PE=4 SV=1
273	FALSE	A0A8J1TV49|A0A8J1TV49_OWEFU	OFUS_LOCUS6514	80.124115	12.47	0.00	0.00	0.00	0.00	0.00	2.49	1.81	0.00	12.47	0.00	0.00	6	48997.45	Uncharacterized protein OS=Owenia fusiformis OX=6347 GN=OFUS_LOCUS6514 PE=3 SV=1
106	FALSE	A0AAD9KE40|A0AAD9KE40_9ANNE	LSH36_12g03072	61.796883	2.39	0.00	0.00	0.00	2.39	0.00	0.00	0.00	0.00	0.00	0.00	0.00	2	94194.0	Uncharacterized protein OS=Paralvinella palmiformis OX=53620 GN=LSH36_12g03072 PE=3 SV=1
917	TRUE	A0AAD9NII0|A0AAD9NII0_9ANNE	LSH36_17g10043	48.924194	7.80	4.39	0.00	0.00	0.00	0.00	7.80	0.00	0.00	7.80	0.00	0.00	2	23457.977	Uncharacterized protein OS=Paralvinella palmiformis OX=53620 GN=LSH36_17g10043 PE=3 SV=1
701	TRUE	A0AAD9N4P9|A0AAD9N4P9_9ANNE	LSH36_274g00036	56.7838	6.53	0.00	0.00	6.53	0.00	0.00	0.00	0.00	0.00	0.00	0.00	0.00	2	22722.867	Uncharacterized protein OS=Paralvinella palmiformis OX=53620 GN=LSH36_274g00036 PE=4 SV=1
206	FALSE	A0AAD9K706|A0AAD9K706_9ANNE	LSH36_43g06090	83.30037	19.92	0.00	17.62	11.88	0.00	0.00	0.00	0.00	0.00	0.00	0.00	13.79	7	29089.787	Uncharacterized protein OS=Paralvinella palmiformis OX=53620 GN=LSH36_43g06090 PE=4 SV=1
568	FALSE	A0AAD9MU06|A0AAD9MU06_9ANNE	LSH36_891g02054	72.07381	2.88	0.00	0.00	0.00	2.26	2.26	2.26	2.26	0.00	2.88	2.26	0.00	3	54050.117	Uncharacterized protein OS=Paralvinella palmiformis OX=53620 GN=LSH36_891g02054 PE=3 SV=1
1091	TRUE	A0AAD9MRM2|A0AAD9MRM2_9ANNE	LSH36_898g00030	47.081615	5.35	0.00	0.00	0.00	0.00	0.00	0.00	0.00	0.00	0.00	1.95	3.41	2	45427.207	Uncharacterized protein OS=Paralvinella palmiformis OX=53620 GN=LSH36_898g00030 PE=3 SV=1
837	TRUE	A0AAD9P793|A0AAD9P793_RIDPI	NP493_106g06009	55.592335	5.88	0.00	0.00	0.00	0.00	0.00	0.00	0.00	0.00	0.00	0.00	5.88	2	37277.91	Uncharacterized protein OS=Ridgeia piscesae OX=27915 GN=NP493_106g06009 PE=3 SV=1
217	TRUE	A0AAD9P238|A0AAD9P238_RIDPI	NP493_193g03022	107.54114	23.55	3.62	18.12	3.62	0.00	0.00	0.00	0.00	0.00	3.62	7.25	23.55	8	31641.729	Uncharacterized protein OS=Ridgeia piscesae OX=27915 GN=NP493_193g03022 PE=3 SV=1
139	FALSE	A0AAD9P1D8|A0AAD9P1D8_RIDPI	NP493_201g02019	35.04943	1.13	0.00	0.00	0.00	0.00	0.97	1.13	0.97	0.00	0.00	0.00	0.00	2	68051.016	Uncharacterized protein OS=Ridgeia piscesae OX=27915 GN=NP493_201g02019 PE=4 SV=1
191	FALSE	A0AAD9NUT2|A0AAD9NUT2_RIDPI	NP493_305g02010	112.75565	42.19	0.00	16.15	27.60	0.00	0.00	0.00	0.00	0.00	0.00	0.00	13.54	9	21702.082	Uncharacterized protein OS=Ridgeia piscesae OX=27915 GN=NP493_305g02010 PE=4 SV=1
568	TRUE	A0AAD9NW92|A0AAD9NW92_RIDPI	NP493_347g02021	77.73249	4.61	0.00	0.00	0.00	3.98	2.31	2.31	2.31	0.00	2.94	2.31	0.00	4	52626.812	Uncharacterized protein OS=Ridgeia piscesae OX=27915 GN=NP493_347g02021 PE=3 SV=1
257	FALSE	A0AAD9NSC6|A0AAD9NSC6_RIDPI	NP493_586g00035	70.06898	15.48	9.21	0.00	0.00	4.60	0.00	10.88	0.00	0.00	15.48	0.00	0.00	3	25636.314	Uncharacterized protein OS=Ridgeia piscesae OX=27915 GN=NP493_586g00035 PE=3 SV=1
653	FALSE	A0A7I8W3P2|A0A7I8W3P2_9ANNE	DGYR_LOCUS10296	52.961254	3.56	0.00	0.00	0.00	0.00	0.00	0.00	0.00	0.00	3.56	0.00	0.00	2	56674.242	UTP--glucose-1-phosphate uridylyltransferase OS=Dimorphilus gyrociliatus OX=2664684 GN=DGYR_LOCUS10296 PE=3 SV=1
653	TRUE	A0AAD9MV90|A0AAD9MV90_9ANNE	LSH36_685g00018	63.203796	5.08	0.00	0.00	0.00	0.00	0.00	0.00	0.00	0.00	5.08	0.00	0.00	3	65782.08	UTP--glucose-1-phosphate uridylyltransferase OS=Paralvinella palmiformis OX=53620 GN=LSH36_685g00018 PE=3 SV=1
653	FALSE	A0AAD9NTI6|A0AAD9NTI6_RIDPI	NP493_359g01031	52.961254	3.42	0.00	0.00	0.00	0.00	0.00	0.00	0.00	0.00	3.42	0.00	0.00	2	59290.516	UTP--glucose-1-phosphate uridylyltransferase OS=Ridgeia piscesae OX=27915 GN=NP493_359g01031 PE=3 SV=1
799	TRUE	R7ULA6|R7ULA6_CAPTE	CAPTEDRAFT_148202	38.43837	4.38	0.00	2.50	0.00	0.00	0.00	4.38	4.38	2.50	2.50	2.50	2.50	2	34121.453	UV excision repair protein RAD23 (Fragment) OS=Capitella teleta OX=283909 GN=CAPTEDRAFT_148202 PE=3 SV=1
799	TRUE	A0A8J1YA96|A0A8J1YA96_OWEFU	OFUS_LOCUS3	38.43837	3.41	0.00	1.95	0.00	0.00	0.00	3.41	3.41	1.95	1.95	1.95	1.95	2	43434.023	UV excision repair protein RAD23 OS=Owenia fusiformis OX=6347 GN=OFUS_LOCUS3 PE=3 SV=1
799	TRUE	A0AAD9KA62|A0AAD9KA62_9ANNE	LSH36_27g09061	38.43837	3.29	0.00	1.88	0.00	0.00	0.00	3.29	3.29	1.88	1.88	1.88	1.88	2	46258.664	UV excision repair protein RAD23 OS=Paralvinella palmiformis OX=53620 GN=LSH36_27g09061 PE=3 SV=1
799	TRUE	A0AAD9UJU5|A0AAD9UJU5_RIDPI	NP493_43g03001	38.43837	3.08	0.00	1.76	0.00	0.00	0.00	3.08	3.08	1.76	1.76	1.76	1.76	2	47446.2	UV excision repair protein RAD23 OS=Ridgeia piscesae OX=27915 GN=NP493_43g03001 PE=3 SV=1
978	TRUE	A0AAD9K895|A0AAD9K895_RIDPI	NP493_1317g00053	35.980732	0.42	0.00	0.19	0.00	0.00	0.00	0.00	0.00	0.00	0.23	0.19	0.00	2	348524.0	UvrD-like helicase ATP-binding domain-containing protein OS=Ridgeia piscesae OX=27915 GN=NP493_1317g00053 PE=4 SV=1
601	FALSE	A0A8S4Q9G5|A0A8S4Q9G5_OWEFU	OFUS_LOCUS26093	39.163166	14.14	0.00	0.00	14.14	0.00	0.00	0.00	0.00	0.00	0.00	0.00	0.00	2	11133.952	Vacuolar protein sorting-associated protein 29 (Fragment) OS=Owenia fusiformis OX=6347 GN=OFUS_LOCUS26093 PE=3 SV=1
601	TRUE	R7TLM3|R7TLM3_CAPTE	CAPTEDRAFT_20712	55.503094	16.85	0.00	0.00	16.85	0.00	0.00	0.00	0.00	0.00	0.00	0.00	0.00	4	20756.926	Vacuolar protein sorting-associated protein 29 OS=Capitella teleta OX=283909 GN=CAPTEDRAFT_20712 PE=3 SV=1
601	FALSE	A0A7I8VXS2|A0A7I8VXS2_9ANNE	DGYR_LOCUS9036	39.163166	7.69	0.00	0.00	7.69	0.00	0.00	0.00	0.00	0.00	0.00	0.00	0.00	2	20584.768	Vacuolar protein sorting-associated protein 29 OS=Dimorphilus gyrociliatus OX=2664684 GN=DGYR_LOCUS9036 PE=3 SV=1
601	FALSE	A0AAD9K2E0|A0AAD9K2E0_9ANNE	LSH36_90g05032	39.163166	7.69	0.00	0.00	7.69	0.00	0.00	0.00	0.00	0.00	0.00	0.00	0.00	2	20702.86	Vacuolar protein sorting-associated protein 29 OS=Paralvinella palmiformis OX=53620 GN=LSH36_90g05032 PE=3 SV=1
601	FALSE	A0AAD9L5R5|A0AAD9L5R5_RIDPI	NP493_300g03060	48.579597	11.60	0.00	0.00	11.60	0.00	0.00	0.00	0.00	0.00	0.00	0.00	0.00	3	20227.201	Vacuolar protein sorting-associated protein 29 OS=Ridgeia piscesae OX=27915 GN=NP493_300g03060 PE=3 SV=1
358	TRUE	R7VGF2|R7VGF2_CAPTE	CAPTEDRAFT_161426	85.62796	6.24	0.00	0.00	0.00	1.25	4.24	3.25	0.00	0.00	0.00	0.00	0.00	6	92181.86	Vacuolar protein sorting-associated protein 35 OS=Capitella teleta OX=283909 GN=CAPTEDRAFT_161426 PE=3 SV=1
244	TRUE	T1G9E1|T1G9E1_HELRO	20217688	86.62855	7.06	0.00	0.00	0.97	0.73	2.56	4.99	0.73	0.00	0.00	0.00	0.00	9	94165.74	Vacuolar protein sorting-associated protein 35 OS=Helobdella robusta OX=6412 GN=20217688 PE=3 SV=1
325	TRUE	A0A8J1UQN4|A0A8J1UQN4_OWEFU	OFUS_LOCUS5505	74.6179	6.28	0.00	0.00	0.00	0.00	2.14	4.90	0.00	0.00	0.00	0.00	0.00	6	91013.195	Vacuolar protein sorting-associated protein 35 OS=Owenia fusiformis OX=6347 GN=OFUS_LOCUS5505 PE=3 SV=1
257	TRUE	T1FP18|T1FP18_HELRO	20210565	99.5513	15.06	4.42	0.00	0.00	2.21	2.81	5.22	0.00	0.00	12.25	0.00	0.00	7	55421.477	Vacuolar proton pump subunit B OS=Helobdella robusta OX=6412 GN=20210565 PE=3 SV=1
830	TRUE	A0A8S4Q2I5|A0A8S4Q2I5_OWEFU	OFUS_LOCUS22242	32.860977	1.84	0.00	0.00	1.84	0.00	1.84	1.84	0.00	0.00	1.84	1.84	1.84	2	44337.754	Very-long-chain (3R)-3-hydroxyacyl-CoA dehydratase OS=Owenia fusiformis OX=6347 GN=OFUS_LOCUS22242 PE=3 SV=1
38	FALSE	R7TPA8|R7TPA8_CAPTE	CAPTEDRAFT_161400	133.13675	17.00	11.70	0.00	0.00	14.41	8.50	15.64	0.00	0.00	1.23	0.00	0.00	16	90426.18	vesicle-fusing ATPase (Fragment) OS=Capitella teleta OX=283909 GN=CAPTEDRAFT_161400 PE=4 SV=1
103	TRUE	A0A7I8WAN2|A0A7I8WAN2_9ANNE	DGYR_LOCUS12611	132.96664	15.89	11.14	0.00	0.00	11.76	7.01	14.52	0.00	0.00	1.25	0.00	0.00	16	88794.98	vesicle-fusing ATPase OS=Dimorphilus gyrociliatus OX=2664684 GN=DGYR_LOCUS12611 PE=4 SV=1
38	TRUE	Q5CD25|Q5CD25_EISFE	evcp-1	193.68854	39.48	22.52	0.00	0.00	35.02	18.44	35.64	1.86	3.34	1.24	0.00	0.00	32	89638.016	vesicle-fusing ATPase OS=Eisenia fetida OX=6396 GN=evcp-1 PE=2 SV=1
38	FALSE	T1G9T6|T1G9T6_HELRO	20217832	142.0675	19.50	12.60	0.00	0.00	17.84	9.51	18.19	0.00	0.00	1.19	0.00	0.00	20	93842.2	vesicle-fusing ATPase OS=Helobdella robusta OX=6412 GN=20217832 PE=4 SV=1
38	FALSE	A0A8J1Y9Y3|A0A8J1Y9Y3_OWEFU	OFUS_LOCUS130	136.18388	18.05	11.74	0.00	0.00	16.32	8.53	16.69	0.00	0.00	1.24	0.00	0.00	17	89387.74	vesicle-fusing ATPase OS=Owenia fusiformis OX=6347 GN=OFUS_LOCUS130 PE=4 SV=1
38	FALSE	A0AAD9N961|A0AAD9N961_9ANNE	LSH36_149g04060	134.96829	17.46	11.10	0.00	0.00	15.71	6.98	16.08	0.00	0.00	1.25	0.00	0.00	17	88888.234	vesicle-fusing ATPase OS=Paralvinella palmiformis OX=53620 GN=LSH36_149g04060 PE=4 SV=1
273	TRUE	A0AAD9JG28|A0AAD9JG28_9ANNE	LSH36_326g04091	86.29391	15.86	0.00	0.00	0.00	0.00	0.00	2.53	1.84	0.00	15.86	0.00	0.00	8	48659.426	Vesicle-fusing ATPase OS=Paralvinella palmiformis OX=53620 GN=LSH36_326g04091 PE=3 SV=1
38	FALSE	A0AAD9KWA1|A0AAD9KWA1_RIDPI	NP493_527g01011	141.33965	20.02	13.68	0.00	0.00	18.28	9.58	18.66	0.00	0.00	1.24	0.00	0.00	19	89333.62	vesicle-fusing ATPase OS=Ridgeia piscesae OX=27915 GN=NP493_527g01011 PE=4 SV=1
386	TRUE	A0A8J1U1E2|A0A8J1U1E2_OWEFU	OFUS_LOCUS11994	79.83827	4.40	3.77	0.00	0.00	3.77	1.99	3.56	0.00	0.00	0.00	0.00	0.00	5	104816.94	Vinculin (Fragment) OS=Owenia fusiformis OX=6347 GN=OFUS_LOCUS11994 PE=3 SV=1
386	TRUE	A0A8J1TZZ6|A0A8J1TZZ6_OWEFU	OFUS_LOCUS11994	79.83827	4.46	3.82	0.00	0.00	3.82	2.02	3.61	0.00	0.00	0.00	0.00	0.00	5	103536.52	Vinculin (Fragment) OS=Owenia fusiformis OX=6347 GN=OFUS_LOCUS11994 PE=3 SV=1
360	TRUE	T1FP92|T1FP92_HELRO	20210639	88.080826	5.74	4.38	0.00	0.00	5.11	3.44	3.44	0.00	0.00	0.00	0.00	0.00	6	106628.83	Vinculin OS=Helobdella robusta OX=6412 GN=20210639 PE=3 SV=1
386	TRUE	A0A8S4NW15|A0A8S4NW15_OWEFU	OFUS_LOCUS11994	79.83827	4.23	3.63	0.00	0.00	3.63	1.92	3.43	0.00	0.00	0.00	0.00	0.00	5	108743.39	Vinculin OS=Owenia fusiformis OX=6347 GN=OFUS_LOCUS11994 PE=3 SV=1
262	TRUE	A0AAD9JI43|A0AAD9JI43_9ANNE	LSH36_308g04001	96.64743	6.06	3.76	0.00	0.00	4.41	1.38	5.42	0.00	0.00	0.00	0.00	0.00	8	119481.85	Vinculin OS=Paralvinella palmiformis OX=53620 GN=LSH36_308g04001 PE=3 SV=1
717	TRUE	T1G4N4|T1G4N4_HELRO	20216032	61.33128	5.29	0.00	0.00	0.00	0.00	0.00	0.00	0.00	0.00	0.00	3.85	3.61	3	47703.96	W2 domain-containing protein OS=Helobdella robusta OX=6412 GN=20216032 PE=3 SV=1
1005	TRUE	R7V2Y9|R7V2Y9_CAPTE	CAPTEDRAFT_149382	39.800686	7.01	0.00	0.00	0.00	0.00	0.00	0.00	0.00	0.00	7.01	4.07	0.00	2	49361.242	Xylose isomerase OS=Capitella teleta OX=283909 GN=CAPTEDRAFT_149382 PE=3 SV=1

## Sheet: spider proteins (8)
Protein Group	Top	Accession	Gene	-10LgP	Coverage(%)	Coverage(%) Sample 1	Coverage(%) Sample 3	Coverage(%) Sample 2	#Peptides	Area Sample 1	Area Sample 3	Area Sample 2	#Unique	#Spec Sample 1	#Spec Sample 3	#Spec Sample 2	PTM	Average Mass	Description
118	FALSE	A0AAD9JRP2|A0AAD9JRP2_9ANNE	LSH36_202g12004	35.287235	0.57	0.57	0.00	0.57	1			1.65E3	1	2.0		7.0		153950.02	[Myosin light-chain] kinase OS=Paralvinella palmiformis OX=53620 GN=LSH36_202g12004 PE=3 SV=1
184	FALSE	R7UMQ5|R7UMQ5_CAPTE	CAPTEDRAFT_152326	44.217052	7.39	0.00	4.28	3.11	2		8.91E1		1		1.0	1.0		29269.816	14-3-3 domain-containing protein OS=Capitella teleta OX=283909 GN=CAPTEDRAFT_152326 PE=3 SV=1
184	TRUE	T1ELD1|T1ELD1_HELRO	20197381	51.05243	14.01	0.00	4.28	9.73	3		8.91E1	3.32E2	2		1.0	2.0	Ala->Val substitution	29135.498	14-3-3 domain-containing protein OS=Helobdella robusta OX=6412 GN=20197381 PE=3 SV=1
196	TRUE	T1FNZ9|T1FNZ9_HELRO	20210546	44.33611	7.23	0.00	0.00	7.23	2			9.25E1	1			2.0		28368.023	14-3-3 domain-containing protein OS=Helobdella robusta OX=6412 GN=20210546 PE=3 SV=1
184	FALSE	A0A8S4Q3Y6|A0A8S4Q3Y6_OWEFU	OFUS_LOCUS24468	44.217052	5.56	0.00	3.22	2.34	2		8.91E1		1		1.0	1.0		39712.78	14-3-3 domain-containing protein OS=Owenia fusiformis OX=6347 GN=OFUS_LOCUS24468 PE=3 SV=1
184	FALSE	A0AAD9P0V7|A0AAD9P0V7_RIDPI	NP493_218g03060	44.217052	7.42	0.00	4.30	3.12	2		8.91E1		1		1.0	1.0		29134.805	14-3-3 domain-containing protein OS=Ridgeia piscesae OX=27915 GN=NP493_218g03060 PE=3 SV=1
264	TRUE	X2APP6|X2APP6_CAPTE		40.457134	3.17	3.17	0.00	3.17	1	3.4E2		3.06E3	1	2.0		11.0		43424.062	26S proteasome non-ATPase regulatory subunit 13 OS=Capitella teleta OX=283909 PE=3 SV=1
264	TRUE	A0A7I8V849|A0A7I8V849_9ANNE	DGYR_LOCUS157	40.457134	3.18	3.18	0.00	3.18	1	3.4E2		3.06E3	1	2.0		11.0		43431.29	26S proteasome non-ATPase regulatory subunit 13 OS=Dimorphilus gyrociliatus OX=2664684 GN=DGYR_LOCUS157 PE=3 SV=1
206	TRUE	A0A088BZ25|A0A088BZ25_EISFE		42.0094	10.18	0.00	0.00	10.18	2			3.71E2	2			3.0		29891.822	26S proteasome non-ATPase regulatory subunit 4 (Fragment) OS=Eisenia fetida OX=6396 PE=2 SV=1
390	TRUE	T1EDG5|T1EDG5_HELRO	20194617	40.416718	3.08	3.08	0.00	3.08	1	1.34E3		3.11E2	1	3.0		1.0		45806.78	26S proteasome non-ATPase regulatory subunit 6 OS=Helobdella robusta OX=6412 GN=20194617 PE=3 SV=1
241	TRUE	E1CB70|E1CB70_9ANNE	Psmd	34.993786	2.81	2.81	0.00	0.00	1	2.12E2			1	2.0				47608.83	26S proteasome non-ATPase regulatory subunit OS=Enchytraeus japonensis OX=228735 GN=Psmd PE=2 SV=1
201	FALSE	A0AAD9UFV1|A0AAD9UFV1_RIDPI	NP493_156g06009	32.959305	2.77	0.00	0.00	2.77	1			5.64E1	1			3.0		48594.855	26S proteasome regulatory subunit 7 OS=Ridgeia piscesae OX=27915 GN=NP493_156g06009 PE=3 SV=1
241	TRUE	R7V3P3|R7V3P3_CAPTE	CAPTEDRAFT_119539	34.993786	4.14	4.14	0.00	0.00	1	2.12E2			1	2.0				32232.23	26S proteasome regulatory subunit Rpn6 N-terminal domain-containing protein (Fragment) OS=Capitella teleta OX=283909 GN=CAPTEDRAFT_119539 PE=4 SV=1
186	TRUE	A0A0A0QYD7|A0A0A0QYD7_9ANNE		66.00952	15.23	0.00	15.23	0.00	2		4.91E3		2		13.0		Carbamidomethylation (DHKE, X@N-term)	16152.575	40S ribosomal protein OS=Phragmatopoma lapidosa OX=341668 PE=2 SV=1
271	TRUE	R7TGL1|R7TGL1_CAPTE	CAPTEDRAFT_183334	30.764826	9.42	0.00	9.42	0.00	1		2.03E2		1		1.0			15036.328	40S ribosomal protein S12 OS=Capitella teleta OX=283909 GN=CAPTEDRAFT_183334 PE=3 SV=1
271	TRUE	A0A0A0QZ29|A0A0A0QZ29_9ANNE		30.764826	9.56	0.00	9.56	0.00	1		2.03E2		1		1.0			14876.127	40S ribosomal protein S12 OS=Phragmatopoma lapidosa OX=341668 PE=2 SV=1
186	FALSE	R7UHL3|R7UHL3_CAPTE	CAPTEDRAFT_228439	35.700367	8.55	0.00	8.55	0.00	1		3.01E3		1		3.0			16293.73	40S ribosomal protein S14 OS=Capitella teleta OX=283909 GN=CAPTEDRAFT_228439 PE=3 SV=1
186	FALSE	T1EF74|T1EF74_HELRO	20195226	35.700367	8.67	0.00	8.67	0.00	1		3.01E3		1		3.0			16091.561	40S ribosomal protein S14 OS=Helobdella robusta OX=6412 GN=20195226 PE=3 SV=1
186	FALSE	T1FWJ8|T1FWJ8_HELRO	20213193	35.700367	8.67	0.00	8.67	0.00	1		3.01E3		1		3.0			16117.599	40S ribosomal protein S14 OS=Helobdella robusta OX=6412 GN=20213193 PE=3 SV=1
186	FALSE	A0AAD9JWH7|A0AAD9JWH7_9ANNE	LSH36_142g05017	35.700367	8.72	0.00	8.72	0.00	1		3.01E3		1		3.0			15990.371	40S ribosomal protein S14 OS=Paralvinella palmiformis OX=53620 GN=LSH36_142g05017 PE=3 SV=1
186	FALSE	A0AAD9L2N3|A0AAD9L2N3_RIDPI	NP493_386g03020	35.700367	6.16	0.00	6.16	0.00	1		3.01E3		1		3.0			22695.99	40S ribosomal protein S14 OS=Ridgeia piscesae OX=27915 GN=NP493_386g03020 PE=3 SV=1
160	TRUE	R7UR90|R7UR90_CAPTE	CAPTEDRAFT_227401	100.80478	24.68	0.00	24.68	0.00	3		3.71E3		3		19.0		Carbamidomethylation; Formylation; Oxidation (M)	17703.418	40S ribosomal protein S24 (Fragment) OS=Capitella teleta OX=283909 GN=CAPTEDRAFT_227401 PE=3 SV=1
160	FALSE	A8UEQ9|A8UEQ9_AREMA		35.652584	10.48	0.00	10.48	0.00	1		1.17E3		1		5.0		Oxidation (M)	12051.227	40S ribosomal protein S24 OS=Arenicola marina OX=6344 PE=2 SV=1
160	FALSE	A0A0A0QYE3|A0A0A0QYE3_9ANNE		36.080547	11.45	0.00	11.45	0.00	1		2.17E3		1		10.0			15253.975	40S ribosomal protein S24 OS=Phragmatopoma lapidosa OX=341668 PE=2 SV=1
296	TRUE	A0A8J1XM41|A0A8J1XM41_OWEFU	OFUS_LOCUS5008	31.00933	3.38	0.00	3.38	0.00	1		1.73E2		1		2.0			29885.777	40S ribosomal protein S3 (Fragment) OS=Owenia fusiformis OX=6347 GN=OFUS_LOCUS5008 PE=3 SV=1
296	TRUE	Q2N1A9|Q2N1A9_PLADU		31.00933	4.79	0.00	4.79	0.00	1		1.73E2		1		2.0			20786.215	40S ribosomal protein S3 (Fragment) OS=Platynereis dumerilii OX=6359 PE=2 SV=1
296	TRUE	R7VKP0|R7VKP0_CAPTE	CAPTEDRAFT_171942	31.00933	3.72	0.00	3.72	0.00	1		1.73E2		1		2.0			26855.23	40S ribosomal protein S3 OS=Capitella teleta OX=283909 GN=CAPTEDRAFT_171942 PE=3 SV=1
296	TRUE	A0A7I8VEE7|A0A7I8VEE7_9ANNE	DGYR_LOCUS3184	31.00933	3.67	0.00	3.67	0.00	1		1.73E2		1		2.0			26970.52	40S ribosomal protein S3 OS=Dimorphilus gyrociliatus OX=2664684 GN=DGYR_LOCUS3184 PE=3 SV=1
296	TRUE	T1F8Q6|T1F8Q6_HELRO	20205205	31.00933	3.72	0.00	3.72	0.00	1		1.73E2		1		2.0			26987.383	40S ribosomal protein S3 OS=Helobdella robusta OX=6412 GN=20205205 PE=3 SV=1
296	TRUE	A0AAD9KF84|A0AAD9KF84_9ANNE	LSH36_2g14117	31.00933	3.57	0.00	3.57	0.00	1		1.73E2		1		2.0			27567.938	40S ribosomal protein S3 OS=Paralvinella palmiformis OX=53620 GN=LSH36_2g14117 PE=3 SV=1
296	TRUE	A0A0K1R085|A0A0K1R085_PECGU		31.00933	3.57	0.00	3.57	0.00	1		1.73E2		1		2.0			27485.18	40S ribosomal protein S3 OS=Pectinaria gouldii OX=260746 PE=2 SV=1
296	TRUE	A0AAD9PEG6|A0AAD9PEG6_RIDPI	NP493_17g02098	31.00933	3.60	0.00	3.60	0.00	1		1.73E2		1		2.0			27363.816	40S ribosomal protein S3 OS=Ridgeia piscesae OX=27915 GN=NP493_17g02098 PE=3 SV=1
352	TRUE	E9LR64|E9LR64_9ANNE		32.96849	6.62	0.00	6.62	0.00	1				1		1.0			16114.598	40s ribosomal S14-like protein OS=Phragmatopoma lapidosa OX=341668 PE=2 SV=1
322	TRUE	R7TGE7|R7TGE7_CAPTE	CAPTEDRAFT_167366	31.043285	4.38	0.00	0.00	4.38	1			3E2	1			1.0		35203.715	60S acidic ribosomal protein P0 (Fragment) OS=Capitella teleta OX=283909 GN=CAPTEDRAFT_167366 PE=3 SV=1
215	FALSE	A8UF36|A8UF36_AREMA		35.069763	7.64	0.00	7.64	0.00	1		4.53E1		1		1.0			16506.316	60S ribosomal protein L13 (Fragment) OS=Arenicola marina OX=6344 PE=2 SV=1
215	TRUE	A0A2I7YV11|A0A2I7YV11_EISFE		48.24516	9.52	0.00	9.52	0.00	2		2.05E2		2		2.0			24069.06	60S ribosomal protein L13 OS=Eisenia fetida OX=6396 PE=2 SV=1
278	TRUE	R7TDJ1|R7TDJ1_CAPTE	CAPTEDRAFT_178170	35.76536	11.38	0.00	11.38	0.00	1		3.56E2		1		3.0			14267.466	60S ribosomal protein L31 OS=Capitella teleta OX=283909 GN=CAPTEDRAFT_178170 PE=3 SV=1
278	TRUE	A0AAD9J9D7|A0AAD9J9D7_9ANNE	LSH36_474g03044	35.76536	11.48	0.00	11.48	0.00	1		3.56E2		1		3.0			14277.535	60S ribosomal protein L31 OS=Paralvinella palmiformis OX=53620 GN=LSH36_474g03044 PE=3 SV=1
399	TRUE	A8U9X6|A8U9X6_SIPNU		32.06128	10.42	0.00	10.42	0.00	1		1.4E3		1		1.0			11299.347	60S ribosomal protein L36 (Fragment) OS=Sipunculus nudus OX=6446 PE=2 SV=1
201	FALSE	A0A8S4P197|A0A8S4P197_OWEFU	OFUS_LOCUS13655	32.959305	2.92	0.00	0.00	2.92	1			5.64E1	1			3.0		46382.973	AAA+ ATPase domain-containing protein (Fragment) OS=Owenia fusiformis OX=6347 GN=OFUS_LOCUS13655 PE=3 SV=1
156	TRUE	R7ULT5|R7ULT5_CAPTE	CAPTEDRAFT_149757	107.40001	6.62	6.62	0.00	0.00	2	3.71E3			2	27.0			Formylation	44398.33	AAA+ ATPase domain-containing protein OS=Capitella teleta OX=283909 GN=CAPTEDRAFT_149757 PE=3 SV=1
201	FALSE	R7TV58|R7TV58_CAPTE	CAPTEDRAFT_177529	39.621235	1.28	0.00	0.00	1.28	1			2.99E2	1			1.0		86246.35	AAA+ ATPase domain-containing protein OS=Capitella teleta OX=283909 GN=CAPTEDRAFT_177529 PE=3 SV=1
201	FALSE	R7URK7|R7URK7_CAPTE	CAPTEDRAFT_183959	32.959305	2.96	0.00	0.00	2.96	1			5.64E1	1			3.0		45761.164	AAA+ ATPase domain-containing protein OS=Capitella teleta OX=283909 GN=CAPTEDRAFT_183959 PE=3 SV=1
201	TRUE	R7U7M1|R7U7M1_CAPTE	CAPTEDRAFT_225374	56.100887	8.30	0.00	0.00	8.30	2			3.56E2	2			4.0		29443.81	AAA+ ATPase domain-containing protein OS=Capitella teleta OX=283909 GN=CAPTEDRAFT_225374 PE=3 SV=1
201	FALSE	A0A7I8VP70|A0A7I8VP70_9ANNE	DGYR_LOCUS5658	32.959305	3.00	0.00	0.00	3.00	1			5.64E1	1			3.0		44888.99	AAA+ ATPase domain-containing protein OS=Dimorphilus gyrociliatus OX=2664684 GN=DGYR_LOCUS5658 PE=3 SV=1
156	TRUE	T1ELJ7|T1ELJ7_HELRO	20197447	107.40001	6.48	6.48	0.00	0.00	2	3.71E3			2	27.0			Formylation	45493.656	AAA+ ATPase domain-containing protein OS=Helobdella robusta OX=6412 GN=20197447 PE=3 SV=1
201	TRUE	T1FM20|T1FM20_HELRO	20209869	56.100887	5.21	0.00	0.00	5.21	2			3.56E2	2			4.0		47318.086	AAA+ ATPase domain-containing protein OS=Helobdella robusta OX=6412 GN=20209869 PE=3 SV=1
201	FALSE	T1FZR0|T1FZR0_HELRO	20214308	39.621235	1.52	0.00	0.00	1.52	1			2.99E2	1			1.0		72873.625	AAA+ ATPase domain-containing protein OS=Helobdella robusta OX=6412 GN=20214308 PE=3 SV=1
201	FALSE	T1G2I5|T1G2I5_HELRO	20215283	32.959305	2.94	0.00	0.00	2.94	1			5.64E1	1			3.0		45826.434	AAA+ ATPase domain-containing protein OS=Helobdella robusta OX=6412 GN=20215283 PE=3 SV=1
201	FALSE	A0AAD9MQ07|A0AAD9MQ07_9ANNE	LSH36_1054g00036	32.959305	2.51	0.00	0.00	2.51	1			5.64E1	1			3.0		53436.43	AAA+ ATPase domain-containing protein OS=Paralvinella palmiformis OX=53620 GN=LSH36_1054g00036 PE=3 SV=1
201	TRUE	A0AAD9JKA7|A0AAD9JKA7_9ANNE	LSH36_279g03097	56.100887	5.15	0.00	0.00	5.15	2			3.56E2	2			4.0		47726.58	AAA+ ATPase domain-containing protein OS=Paralvinella palmiformis OX=53620 GN=LSH36_279g03097 PE=3 SV=1
201	FALSE	A0AAD9MZI8|A0AAD9MZI8_9ANNE	LSH36_484g03056	32.959305	3.35	0.00	0.00	3.35	1			5.64E1	1			3.0		40399.504	AAA+ ATPase domain-containing protein OS=Paralvinella palmiformis OX=53620 GN=LSH36_484g03056 PE=3 SV=1
201	FALSE	A0AAD9IXH1|A0AAD9IXH1_9ANNE	LSH36_915g00071	39.621235	1.24	0.00	0.00	1.24	1			2.99E2	1			1.0		89365.555	AAA+ ATPase domain-containing protein OS=Paralvinella palmiformis OX=53620 GN=LSH36_915g00071 PE=3 SV=1
201	FALSE	A0AAD9P6P6|A0AAD9P6P6_RIDPI	NP493_119g07067	39.621235	1.61	0.00	0.00	1.61	1			2.99E2	1			1.0		68215.664	AAA+ ATPase domain-containing protein OS=Ridgeia piscesae OX=27915 GN=NP493_119g07067 PE=3 SV=1
201	FALSE	A0AAD9P588|A0AAD9P588_RIDPI	NP493_133g01005	32.959305	1.47	0.00	0.00	1.47	1			5.64E1	1			3.0		89304.25	AAA+ ATPase domain-containing protein OS=Ridgeia piscesae OX=27915 GN=NP493_133g01005 PE=4 SV=1
201	TRUE	A0AAD9JNA1|A0AAD9JNA1_RIDPI	NP493_2013g00009	56.100887	5.14	0.00	0.00	5.14	2			3.56E2	2			4.0		48008.95	AAA+ ATPase domain-containing protein OS=Ridgeia piscesae OX=27915 GN=NP493_2013g00009 PE=3 SV=1
201	FALSE	A0AAD9L127|A0AAD9L127_RIDPI	NP493_400g01049	32.959305	2.96	0.00	0.00	2.96	1			5.64E1	1			3.0		45657.957	AAA+ ATPase domain-containing protein OS=Ridgeia piscesae OX=27915 GN=NP493_400g01049 PE=3 SV=1
156	FALSE	A0AAD9KZV0|A0AAD9KZV0_RIDPI	NP493_470g00005	40.04088	3.55	3.55	0.00	0.00	1	1.61E3			1	11.0				44546.49	AAA+ ATPase domain-containing protein OS=Ridgeia piscesae OX=27915 GN=NP493_470g00005 PE=3 SV=1
309	TRUE	A0AAD9NV47|A0AAD9NV47_RIDPI	NP493_307g02033	33.4621	4.92	0.00	4.92	0.00	1		1.56E2		1		1.0			29667.092	Acidic leucine-rich nuclear phosphoprotein 32 family member A OS=Ridgeia piscesae OX=27915 GN=NP493_307g02033 PE=3 SV=1
8	FALSE	A0A1B1LTZ8|A0A1B1LTZ8_9ANNE		303.1956	60.62	60.62	17.62	42.49	29	1.45E3			1	547.0	6.0	179.0	Acetylation (TSCYH); Ala->Gln substitution; Asn->Asp substitution; Biotinylation; Carbamidomethylation; more	21320.297	Actin (Fragment) OS=Aporrectodea caliginosa OX=302032 PE=2 SV=1
21	FALSE	O76950|O76950_HELTR		351.74213	52.14	52.14	15.51	32.89	42				1	624.0	10.0	218.0	Acetylation (N-term); Acetylation (TSCYH); Biotinylation; Carbamidomethylation (DHKE, X@N-term); Carbamylation; more	41444.36	Actin (Fragment) OS=Helobdella triserialis OX=6413 PE=2 SV=1
8	TRUE	P91754|ACT_LUMRU		354.3305	60.75	60.75	15.59	34.68	44	1.45E3			1	706.0	9.0	224.0	Acetylation (N-term); Acetylation (TSCYH); Ala->Gln substitution; Asn->Asp substitution; Asp->Asn substitution; more	41323.258	Actin (Fragment) OS=Lumbricus rubellus OX=35632 PE=2 SV=1
22	TRUE	A0A223APW9|A0A223APW9_9ANNE		307.29	54.26	54.26	13.18	34.88	32	2.05E4		3.43E3	1	551.0	7.0	190.0	Acetylation (N-term); Acetylation (TSCYH); Ala->Gln substitution; Asn->Asp substitution; Biotinylation; more	28497.686	Actin (Fragment) OS=Placobdella parasitica OX=60933 PE=2 SV=1
51	TRUE	A8STD2|A8STD2_RIFPA		148.57458	54.29	54.29	0.00	18.10	8	2.45E4		5.48E2	3	145.0		58.0	Carbamidomethylation (DHKE, X@N-term); Carbamylation; Dehydration; Dethiomethyl; Double Carbamidomethylation (DHKE, X@N-term); more	11538.067	Actin (Fragment) OS=Riftia pachyptila OX=6426 PE=2 SV=1
3	FALSE	E2EZT6|E2EZT6_9ANNE		293.27856	60.11	59.04	8.51	53.72	25	2.09E4		2.1E3	2	370.0	3.0	136.0	Acetylation (TSCYH); Biotinylation; Carbamidomethylation; Carbamidomethylation (DHKE, X@N-term); Carbamylation; more	21044.941	Actin 2 (Fragment) OS=Allolobophora chlorotica OX=302034 PE=2 SV=1
5	TRUE	A0A1S6Q5P4|A0A1S6Q5P4_9ANNE		333.00443	65.07	65.07	15.47	39.20	43	7.9E3			1	708.0	10.0	214.0	Acetylation (N-term); Acetylation (Protein N-term); Acetylation (TSCYH); Ala->Gln substitution; Asn->Asp substitution; more	41656.61	Actin OS=Aeolosoma viride OX=394736 PE=2 SV=1
3	FALSE	A0A2I7YV73|A0A2I7YV73_EISFE		369.86752	63.30	63.30	18.35	49.20	50	2.09E4		2.1E3	3	822.0	14.0	269.0	Acetylation (N-term); Acetylation (TSCYH); Ala->Gln substitution; Asp->Asn substitution; Biotinylation; more	41918.953	Actin OS=Eisenia fetida OX=6396 PE=2 SV=1
9	TRUE	A0A286Q4W8|A0A286Q4W8_9ANNE		353.60364	53.99	53.99	15.43	34.31	44	7.54E2			1	702.0	10.0	224.0	Acetylation (N-term); Acetylation (TSCYH); Ala->Gln substitution; Asn->Asp substitution; Asp->Asn substitution; more	41892.88	Actin OS=Enchytraeus albidus OX=6390 PE=2 SV=1
9	FALSE	A0A286Q4W6|A0A286Q4W6_9ANNE		352.99252	53.99	53.99	15.43	34.31	43	7.54E2			1	702.0	9.0	224.0	Acetylation (N-term); Acetylation (TSCYH); Ala->Gln substitution; Asn->Asp substitution; Asp->Asn substitution; more	41892.88	Actin OS=Enchytraeus cf. crypticus SL-2017 OX=2052677 PE=2 SV=1
65	TRUE	A0A8S4PM09|A0A8S4PM09_OWEFU	OFUS_LOCUS17586	101.02255	10.65	7.75	0.00	4.84	6	8.85E1		2.78E2	2	115.0		48.0	Carbamidomethylation (DHKE, X@N-term); Carbamylation; Dethiomethyl; Formylation; Oxidation (M); more	46083.77	Actin OS=Owenia fusiformis OX=6347 GN=OFUS_LOCUS17586 PE=3 SV=1
16	TRUE	A0AAD9JHP9|A0AAD9JHP9_9ANNE	LSH36_299g00000	358.82962	57.18	57.18	15.43	43.09	46	3.69E4		5.02E3	1	678.0	10.0	233.0	Acetylation (N-term); Acetylation (TSCYH); Biotinylation; Carbamidomethylation (DHKE, X@N-term); Carbamylation; more	41761.8	Actin OS=Paralvinella palmiformis OX=53620 GN=LSH36_299g00000 PE=3 SV=1
4	FALSE	A0AAD9JCL6|A0AAD9JCL6_9ANNE	LSH36_394g01059	363.64957	61.44	61.44	15.43	39.89	47	4.6E3			1	663.0	10.0	225.0	Acetylation (N-term); Acetylation (TSCYH); Ala->Gln substitution; Biotinylation; Carbamidomethylation (DHKE, X@N-term); more	41761.723	Actin OS=Paralvinella palmiformis OX=53620 GN=LSH36_394g01059 PE=3 SV=1
23	TRUE	A0AAD9NIX7|A0AAD9NIX7_RIDPI	NP493_1003g00001	345.42233	38.14	38.14	9.29	25.49	39	1.72E2			1	550.0	9.0	200.0	Acetylation (N-term); Acetylation (TSCYH); Biotinylation; Carbamidomethylation (DHKE, X@N-term); Carbamylation; more	56059.195	Actin OS=Ridgeia piscesae OX=27915 GN=NP493_1003g00001 PE=3 SV=1
32	TRUE	A0AAD9KIX9|A0AAD9KIX9_RIDPI	NP493_1003g00053	239.08206	36.80	36.80	12.00	17.07	27	1.8E3			2	447.0	8.0	163.0	Acetylation (TSCYH); Ala->Asn substitution; Biotinylation; Carbamidomethylation; Carbamidomethylation (DHKE, X@N-term); more	41901.4	Actin OS=Ridgeia piscesae OX=27915 GN=NP493_1003g00053 PE=3 SV=1
25	TRUE	R7TMG3|R7TMG3_CAPTE	CAPTEDRAFT_158679	316.96844	61.60	61.60	15.47	34.67	40	1.35E4		1.8E2	1	561.0	10.0	188.0	Acetylation (N-term); Acetylation (Protein N-term); Acetylation (TSCYH); Biotinylation; Carbamidomethylation; more	41724.676	Actin, cytoplasmic OS=Capitella teleta OX=283909 GN=CAPTEDRAFT_158679 PE=3 SV=1
93	TRUE	R7U3X6|R7U3X6_CAPTE	CAPTEDRAFT_204377	150.99474	14.32	14.32	0.00	2.65	8	2.52E4			3	27.0		7.0	Acetylation (N-term); Biotinylation; Carbamidomethylation (DHKE, X@N-term); Deamidation (NQ)	42428.3	Actin, cytoplasmic OS=Capitella teleta OX=283909 GN=CAPTEDRAFT_204377 PE=3 SV=1
21	TRUE	T1FME7|T1FME7_HELRO	20197421	353.3787	56.38	56.38	15.43	34.31	44				1	627.0	10.0	223.0	Acetylation (N-term); Acetylation (TSCYH); Biotinylation; Carbamidomethylation (DHKE, X@N-term); Carbamylation; more	41779.754	Actin, cytoplasmic OS=Helobdella robusta OX=6412 GN=20197421 PE=3 SV=1
8	TRUE	P92182|ACT1_LUMTE	ACT1	354.3305	60.11	60.11	15.43	34.31	44	1.45E3			1	706.0	9.0	224.0	Acetylation (N-term); Acetylation (TSCYH); Ala->Gln substitution; Asn->Asp substitution; Asp->Asn substitution; more	41845.848	Actin-1 OS=Lumbricus terrestris OX=6398 GN=ACT1 PE=2 SV=1
3	TRUE	P92176|ACT2_LUMTE	ACT2	373.6139	67.82	67.82	18.35	49.20	51	2.16E4		2.1E3	4	872.0	14.0	269.0	Acetylation (N-term); Acetylation (Protein N-term); Acetylation (TSCYH); Ala->Gln substitution; Asn->Asp substitution; more	41839.84	Actin-2 OS=Lumbricus terrestris OX=6398 GN=ACT2 PE=2 SV=1
356	TRUE	A0A678REI8|A0A678REI8_LUMTE		32.58755	3.55	3.55	0.00	3.55	1	1.19E2			1	1.0		1.0		40786.98	Actin-modulating protein EWAM-P3 OS=Lumbricus terrestris OX=6398 PE=2 SV=1
55	FALSE	A0A678SD82|A0A678SD82_LUMTE		40.03455	3.54	3.54	3.54	0.00	1	9.4E3	2.67E2		1	9.0	1.0			41152.066	Actin-modulating protein EWAM-P4 OS=Lumbricus terrestris OX=6398 PE=2 SV=1
147	TRUE	A0AAD9JX20|A0AAD9JX20_9ANNE	LSH36_137g06065	110.47435	10.91	3.55	0.00	10.91	3			9.56E2	1	4.0		12.0	Carbamidomethylation (DHKE, X@N-term); Formylation; Methylation(KR); Oxidation (M)	44546.67	Actin-related protein 2 OS=Paralvinella palmiformis OX=53620 GN=LSH36_137g06065 PE=3 SV=1
82	FALSE	A0A8S4NNF3|A0A8S4NNF3_OWEFU	OFUS_LOCUS9509	45.856785	10.05	0.00	10.05	0.00	2		1.01E4		2		10.0			21951.791	Actin-related protein 2/3 complex subunit 4 (Fragment) OS=Owenia fusiformis OX=6347 GN=OFUS_LOCUS9509 PE=3 SV=1
82	FALSE	R7UGT8|R7UGT8_CAPTE	CAPTEDRAFT_151285	45.289917	11.31	0.00	11.31	0.00	2		1.02E4		2		10.0			19578.12	Actin-related protein 2/3 complex subunit 4 OS=Capitella teleta OX=283909 GN=CAPTEDRAFT_151285 PE=3 SV=1
82	FALSE	T1F6L5|T1F6L5_HELRO	20204464	45.289917	11.31	0.00	11.31	0.00	2		1.02E4		2		10.0			19631.059	Actin-related protein 2/3 complex subunit 4 OS=Helobdella robusta OX=6412 GN=20204464 PE=3 SV=1
82	TRUE	O46159|O46159_LUMRU	arp	104.85715	39.29	0.00	39.29	0.00	6		2.75E4		6		49.0		Acetylation (Protein N-term); Carbamidomethylation; Carbamidomethylation (DHKE, X@N-term); Deamidation (NQ); Formylation; more	19779.225	Actin-related protein 2/3 complex subunit 4 OS=Lumbricus rubellus OX=35632 GN=arp PE=2 SV=1
82	FALSE	A0AAD9NNE4|A0AAD9NNE4_RIDPI	NP493_642g00005	45.289917	12.75	0.00	12.75	0.00	2		1.02E4		2		10.0			17595.557	Actin-related protein 2/3 complex subunit 4 OS=Ridgeia piscesae OX=27915 GN=NP493_642g00005 PE=3 SV=1
197	TRUE	Q9GRJ2|Q9GRJ2_LUMRU	Arp2/3p16	46.283733	19.33	0.00	19.33	0.00	2		3.26E3		2		21.0		Ile->Val substitution; Thr->Asn substitution	16526.67	Actin-related protein 2/3 complex subunit 5 OS=Lumbricus rubellus OX=35632 GN=Arp2/3p16 gene PE=2 SV=1
384	TRUE	R7UV00|R7UV00_CAPTE	CAPTEDRAFT_170886	31.28658	5.73	5.73	0.00	5.73	1	5.97E2		6.08E2	1	3.0		1.0	Ser->Thr substitution	37991.42	Adenosine kinase OS=Capitella teleta OX=283909 GN=CAPTEDRAFT_170886 PE=3 SV=1
199	TRUE	A0AAD9KZH0|A0AAD9KZH0_RIDPI	NP493_454g02012	30.479757	4.32	4.32	0.00	4.32	1	1.48E3		1.47E3	1	10.0		9.0	Ser->Ala substitution; Ser->Asp substitution	35537.89	Adenosine kinase OS=Ridgeia piscesae OX=27915 GN=NP493_454g02012 PE=3 SV=1
115	TRUE	A0A8J1UMU4|A0A8J1UMU4_OWEFU	OFUS_LOCUS7101	116.30455	13.46	13.46	0.00	10.67	5	2.76E2		7.99E2	1	12.0		11.0	Ala->Ser substitution; Carbamidomethylation; Carbamylation; Formylation; Val->Met substitution	47584.688	Adenosylhomocysteinase OS=Owenia fusiformis OX=6347 GN=OFUS_LOCUS7101 PE=3 SV=1
105	TRUE	A0AAD9UJU3|A0AAD9UJU3_RIDPI	AHCY	149.43974	14.61	14.61	0.00	14.61	6	5.47E3		3.52E2	2	17.0		15.0	Ala->Ser substitution; Carbamidomethylation; Carboxylation (E); Formylation; Oxidation (HW)	48986.664	Adenosylhomocysteinase OS=Ridgeia piscesae OX=27915 GN=AHCY PE=3 SV=1
69	FALSE	A0A8J1UFM3|A0A8J1UFM3_OWEFU	OFUS_LOCUS14265	109.73723	42.44	0.00	42.44	0.00	6		3.07E3		2		45.0		Carbamidomethylation (DHKE, X@N-term); Carbamylation; Dethiomethyl; Oxidation (M)	19611.365	ADP-ribosylation factor (Fragment) OS=Owenia fusiformis OX=6347 GN=OFUS_LOCUS14265 PE=3 SV=1
98	FALSE	A0AAD9MXJ7|A0AAD9MXJ7_9ANNE	LSH36_449g04009	32.792866	5.92	0.00	5.92	0.00	1		2.35E2		1		2.0			19476.566	ADP-ribosylation factor 6 OS=Paralvinella palmiformis OX=53620 GN=LSH36_449g04009 PE=3 SV=1
69	FALSE	R7UEK0|R7UEK0_CAPTE	CAPTEDRAFT_151740	114.97558	44.75	0.00	44.75	0.00	7		3.52E3		3		48.0		Carbamidomethylation (DHKE, X@N-term); Carbamylation; Dethiomethyl; Oxidation (M)	20749.93	ADP-ribosylation factor OS=Capitella teleta OX=283909 GN=CAPTEDRAFT_151740 PE=3 SV=1
98	TRUE	R7U3Y2|R7U3Y2_CAPTE	CAPTEDRAFT_4023	103.563416	32.22	0.00	32.22	0.00	5		2.35E2		1		37.0		Carbamidomethylation (DHKE, X@N-term); Carbamylation; Dethiomethyl; Oxidation (M)	20392.47	ADP-ribosylation factor OS=Capitella teleta OX=283909 GN=CAPTEDRAFT_4023 PE=3 SV=1
69	FALSE	A0A7I8VNF3|A0A7I8VNF3_9ANNE	DGYR_LOCUS6267	103.9385	34.62	0.00	34.62	0.00	5		6.12E2		1		39.0		Carbamidomethylation (DHKE, X@N-term); Carbamylation; Dethiomethyl; Oxidation (M)	20759.857	ADP-ribosylation factor OS=Dimorphilus gyrociliatus OX=2664684 GN=DGYR_LOCUS6267 PE=3 SV=1
69	FALSE	T1FMZ1|T1FMZ1_HELRO	20210190	114.97558	45.00	0.00	45.00	0.00	7		3.52E3		3		48.0		Carbamidomethylation (DHKE, X@N-term); Carbamylation; Dethiomethyl; Oxidation (M)	20470.654	ADP-ribosylation factor OS=Helobdella robusta OX=6412 GN=20210190 PE=3 SV=1
69	TRUE	T1FNM9|T1FNM9_HELRO	20210426	122.45767	53.04	0.00	53.04	0.00	9		8.47E3		5		53.0		Carbamidomethylation (DHKE, X@N-term); Carbamylation; Dethiomethyl; Formylation; Methylation(KR); more	20646.742	ADP-ribosylation factor OS=Helobdella robusta OX=6412 GN=20210426 PE=3 SV=1
98	TRUE	T1FXQ0|T1FXQ0_HELRO	20213598	103.563416	32.95	0.00	32.95	0.00	5		2.35E2		1		37.0		Carbamidomethylation (DHKE, X@N-term); Carbamylation; Dethiomethyl; Oxidation (M)	20043.156	ADP-ribosylation factor OS=Helobdella robusta OX=6412 GN=20213598 PE=3 SV=1
69	FALSE	A0A288XNM3|A0A288XNM3_OWEFU	Arf4	103.95918	32.40	0.00	32.40	0.00	5		2.46E3		1		41.0		Carbamidomethylation (DHKE, X@N-term); Carbamylation; Dethiomethyl; Oxidation (M)	20056.22	ADP-ribosylation factor OS=Owenia fusiformis OX=6347 GN=Arf4 PE=2 SV=1
69	FALSE	A0AAD9N5K4|A0AAD9N5K4_9ANNE	LSH36_188g05013	74.80783	28.14	0.00	28.14	0.00	4		2.46E3		1		25.0			18827.506	ADP-ribosylation factor OS=Paralvinella palmiformis OX=53620 GN=LSH36_188g05013 PE=3 SV=1
69	FALSE	A0AAD9NSE6|A0AAD9NSE6_RIDPI	NP493_412g03010	114.97558	44.75	0.00	44.75	0.00	7		3.52E3		3		48.0		Carbamidomethylation (DHKE, X@N-term); Carbamylation; Dethiomethyl; Oxidation (M)	20776.91	ADP-ribosylation factor OS=Ridgeia piscesae OX=27915 GN=NP493_412g03010 PE=3 SV=1
69	FALSE	A0AAD9KYX0|A0AAD9KYX0_RIDPI	NP493_489g03110	103.95918	32.40	0.00	32.40	0.00	5		2.46E3		1		41.0		Carbamidomethylation (DHKE, X@N-term); Carbamylation; Dethiomethyl; Oxidation (M)	20372.402	ADP-ribosylation factor OS=Ridgeia piscesae OX=27915 GN=NP493_489g03110 PE=3 SV=1
201	FALSE	A0AAD9MSB1|A0AAD9MSB1_RIDPI	NP493_4932g00020	39.621235	2.72	0.00	0.00	2.72	1			2.99E2	1			1.0		40852.39	AFG3-like protein 2 (Fragment) OS=Ridgeia piscesae OX=27915 GN=NP493_4932g00020 PE=3 SV=1
222	TRUE	Q27640|ALDH_ENCBU	ALDH	52.965145	7.85	0.00	0.00	7.85	2			3.23E3	2			2.0	Carbamidomethylation	54158.902	Aldehyde dehydrogenase OS=Enchytraeus buchholzi OX=34589 GN=ALDH PE=2 SV=1
34	FALSE	A0A8J1U051|A0A8J1U051_OWEFU	OFUS_LOCUS11922	31.487995	0.77	0.00	0.00	0.77	1			5.28E4	1			7.0		86935.21	alpha-1,2-Mannosidase OS=Owenia fusiformis OX=6347 GN=OFUS_LOCUS11922 PE=3 SV=1
34	FALSE	A0AAD9K9K0|A0AAD9K9K0_9ANNE	LSH36_26g04061	31.487995	0.88	0.00	0.00	0.88	1			5.28E4	1			7.0		77859.02	alpha-1,2-Mannosidase OS=Paralvinella palmiformis OX=53620 GN=LSH36_26g04061 PE=3 SV=1
34	FALSE	A0AAD9L2Q3|A0AAD9L2Q3_RIDPI	NP493_376g04020	31.487995	0.94	0.00	0.00	0.94	1			5.28E4	1			7.0		72690.77	alpha-1,2-Mannosidase OS=Ridgeia piscesae OX=27915 GN=NP493_376g04020 PE=3 SV=1
213	TRUE	R7TUW0|R7TUW0_CAPTE	CAPTEDRAFT_163682	55.0796	2.69	2.69	0.00	0.00	2	8.69E2			2	3.0			Lys->Arg substitution	98642.914	Alpha-1,4 glucan phosphorylase OS=Capitella teleta OX=283909 GN=CAPTEDRAFT_163682 PE=3 SV=1
213	FALSE	A0A7I8VD40|A0A7I8VD40_9ANNE	DGYR_LOCUS2207	30.765234	1.31	1.31	0.00	0.00	1	5.81E2			1	1.0			Lys->Arg substitution	105366.555	Alpha-1,4 glucan phosphorylase OS=Dimorphilus gyrociliatus OX=2664684 GN=DGYR_LOCUS2207 PE=3 SV=1
213	FALSE	T1EDZ8|T1EDZ8_HELRO	20194800	30.765234	1.38	1.38	0.00	0.00	1	5.81E2			1	1.0			Lys->Arg substitution	99634.22	Alpha-1,4 glucan phosphorylase OS=Helobdella robusta OX=6412 GN=20194800 PE=3 SV=1
213	FALSE	A0A8J1U1E7|A0A8J1U1E7_OWEFU	OFUS_LOCUS16895	30.765234	1.40	1.40	0.00	0.00	1	5.81E2			1	1.0			Lys->Arg substitution	98211.04	Alpha-1,4 glucan phosphorylase OS=Owenia fusiformis OX=6347 GN=OFUS_LOCUS16895 PE=3 SV=1
213	FALSE	A0A8S4PCN1|A0A8S4PCN1_OWEFU	OFUS_LOCUS16895	30.765234	1.40	1.40	0.00	0.00	1	5.81E2			1	1.0			Lys->Arg substitution	98125.01	Alpha-1,4 glucan phosphorylase OS=Owenia fusiformis OX=6347 GN=OFUS_LOCUS16895 PE=3 SV=1
213	FALSE	A0AAD9KCY5|A0AAD9KCY5_9ANNE	LSH36_17g11011	30.765234	1.46	1.46	0.00	0.00	1	5.81E2			1	1.0			Lys->Arg substitution	94582.95	Alpha-1,4 glucan phosphorylase OS=Paralvinella palmiformis OX=53620 GN=LSH36_17g11011 PE=3 SV=1
208	TRUE	A0A088BZ09|A0A088BZ09_EISFE		56.62201	30.38	0.00	0.00	30.38	2			1.16E3	2			2.0	Oxidation (M)	8160.473	Arginase (Fragment) OS=Eisenia fetida OX=6396 PE=2 SV=1
121	FALSE	A0AAD9ULK9|A0AAD9ULK9_RIDPI	NP493_3g01064	31.80309	2.60	2.60	0.00	0.00	1	5.72E2			1	1.0				43591.688	Arginine kinase OS=Ridgeia piscesae OX=27915 GN=NP493_3g01064 PE=3 SV=1
275	TRUE	R7V6X7|R7V6X7_CAPTE	CAPTEDRAFT_149774	37.01669	3.67	0.00	0.00	3.67	1			2.26E2	1			1.0		34808.734	Arp2/3 complex 34 kDa subunit OS=Capitella teleta OX=283909 GN=CAPTEDRAFT_149774 PE=3 SV=1
275	TRUE	T1FP32|T1FP32_HELRO	20210579	37.01669	3.58	0.00	0.00	3.58	1			2.26E2	1			1.0		35609.95	Arp2/3 complex 34 kDa subunit OS=Helobdella robusta OX=6412 GN=20210579 PE=3 SV=1
275	TRUE	A0A8J1XRC6|A0A8J1XRC6_OWEFU	OFUS_LOCUS14679	37.01669	3.65	0.00	0.00	3.65	1			2.26E2	1			1.0		34881.715	Arp2/3 complex 34 kDa subunit OS=Owenia fusiformis OX=6347 GN=OFUS_LOCUS14679 PE=3 SV=1
275	TRUE	A0AAD9JGT9|A0AAD9JGT9_9ANNE	LSH36_338g05011	37.01669	5.00	0.00	0.00	5.00	1			2.26E2	1			1.0		25570.332	Arp2/3 complex 34 kDa subunit OS=Paralvinella palmiformis OX=53620 GN=LSH36_338g05011 PE=3 SV=1
275	TRUE	A0AAD9P4M9|A0AAD9P4M9_RIDPI	NP493_151g01031	37.01669	3.67	0.00	0.00	3.67	1			2.26E2	1			1.0		34820.81	Arp2/3 complex 34 kDa subunit OS=Ridgeia piscesae OX=27915 GN=NP493_151g01031 PE=3 SV=1
169	TRUE	R7TE83|R7TE83_CAPTE	CAPTEDRAFT_21487	62.42802	5.35	5.35	0.00	5.35	2	3.49E3		6.07E3	1	10.0		7.0	Gly->Ser substitution; Thr->Glu substitution	46197.566	Aspartate aminotransferase OS=Capitella teleta OX=283909 GN=CAPTEDRAFT_21487 PE=3 SV=1
159	TRUE	A0AAD9J1U0|A0AAD9J1U0_9ANNE	LSH36_788g03001	87.77883	7.82	7.58	0.00	7.82	4	6.59E2		6.55E3	3	10.0		6.0	Deamidation (NQ)	46276.062	Aspartate aminotransferase OS=Paralvinella palmiformis OX=53620 GN=LSH36_788g03001 PE=3 SV=1
169	TRUE	A0AAD9PDN1|A0AAD9PDN1_RIDPI	NP493_21g05014	62.42802	5.16	5.16	0.00	5.16	2	3.49E3		6.07E3	1	10.0		7.0	Gly->Ser substitution; Thr->Glu substitution	47628.492	Aspartate aminotransferase OS=Ridgeia piscesae OX=27915 GN=NP493_21g05014 PE=3 SV=1
201	FALSE	R7UF00|R7UF00_CAPTE	CAPTEDRAFT_205918	32.959305	5.29	0.00	0.00	5.29	1			5.64E1	1			3.0		25438.436	ATPase AAA-type core domain-containing protein OS=Capitella teleta OX=283909 GN=CAPTEDRAFT_205918 PE=4 SV=1
201	FALSE	A0AAD9MQL0|A0AAD9MQL0_RIDPI	NP493_4932g00009	39.621235	7.14	0.00	0.00	7.14	1			2.99E2	1			1.0		15606.186	ATPase AAA-type core domain-containing protein OS=Ridgeia piscesae OX=27915 GN=NP493_4932g00009 PE=3 SV=1
8	FALSE	A0A221SLX9|A0A221SLX9_9ANNE		286.73608	54.66	54.66	6.78	27.12	23	1.45E3			1	402.0	3.0	125.0	Acetylation (TSCYH); Ala->Gln substitution; Carbamidomethylation; Carbamidomethylation (DHKE, X@N-term); Carbamylation; more	26165.033	Beta-actin (Fragment) OS=Aporrectodea caliginosa OX=302032 PE=3 SV=1
3	FALSE	E9KJS6|E9KJS6_9ANNE		304.36237	55.05	55.05	17.17	48.99	30	2.09E4		2.1E3	2	392.0	7.0	145.0	Acetylation (TSCYH); Biotinylation; Carbamidomethylation; Carbamidomethylation (DHKE, X@N-term); Carboxymethyl (KW, X@N-term); more	22137.252	Beta-actin (Fragment) OS=Lumbricus friendi OX=947006 PE=2 SV=1
285	TRUE	A0AAD9NIQ0|A0AAD9NIQ0_9ANNE	LSH36_15g03036	37.510204	0.85	0.85	0.00	0.85	1	1.12E3		3.7E3	1	2.0		4.0		118421.29	Beta-glucosidase OS=Paralvinella palmiformis OX=53620 GN=LSH36_15g03036 PE=3 SV=1
166	FALSE	R7UMI2|R7UMI2_CAPTE	CAPTEDRAFT_222253	38.19134	2.20	2.20	0.00	2.20	1	2.23E3		3.22E3	1	2.0		3.0		41683.3	Calponin-homology (CH) domain-containing protein OS=Capitella teleta OX=283909 GN=CAPTEDRAFT_222253 PE=3 SV=1
166	TRUE	T1FP47|T1FP47_HELRO	20210594	84.75468	14.57	2.24	0.00	14.57	4	2.23E3		3.88E3	3	2.0		7.0	Carboxylation (DKW)	40825.062	Calponin-homology (CH) domain-containing protein OS=Helobdella robusta OX=6412 GN=20210594 PE=3 SV=1
398	TRUE	T1FVN4|T1FVN4_HELRO	20212880	31.082716	0.24	0.00	0.00	0.24	1			9.33E1	1			1.0		491365.6	Calponin-homology (CH) domain-containing protein OS=Helobdella robusta OX=6412 GN=20212880 PE=3 SV=1
297	TRUE	A0A8S4NWV2|A0A8S4NWV2_OWEFU	OFUS_LOCUS10603	40.29346	0.49	0.49	0.00	0.49	1	6.36E2		5.15E2	1	3.0		6.0		240431.11	Calponin-homology (CH) domain-containing protein OS=Owenia fusiformis OX=6347 GN=OFUS_LOCUS10603 PE=3 SV=1
189	TRUE	A0AAD9N5V7|A0AAD9N5V7_9ANNE	LSH36_220g01000	55.14111	7.65	0.00	0.00	7.65	2			5.89E2	1			5.0	Formylation	38889.625	Calponin-homology (CH) domain-containing protein OS=Paralvinella palmiformis OX=53620 GN=LSH36_220g01000 PE=3 SV=1
204	TRUE	R7UPG8|R7UPG8_CAPTE	CAPTEDRAFT_162634	42.643185	4.84	4.84	0.00	0.00	2	2.65E3			2	7.0				40270.35	cAMP-dependent protein kinase OS=Capitella teleta OX=283909 GN=CAPTEDRAFT_162634 PE=3 SV=1
244	TRUE	A0A7I8V4Q6|A0A7I8V4Q6_9ANNE	DGYR_LOCUS21	32.289387	2.14	0.00	0.00	2.14	1			1.19E3	1			1.0		43562.984	cAMP-dependent protein kinase OS=Dimorphilus gyrociliatus OX=2664684 GN=DGYR_LOCUS21 PE=3 SV=1
204	TRUE	T1EF50|T1EF50_HELRO	20195202	42.643185	4.86	4.86	0.00	0.00	2	2.65E3			2	7.0				40241.17	cAMP-dependent protein kinase OS=Helobdella robusta OX=6412 GN=20195202 PE=3 SV=1
244	TRUE	T1G9P4|T1G9P4_HELRO	20217790	32.289387	2.40	0.00	0.00	2.40	1			1.19E3	1			1.0		38211.617	cAMP-dependent protein kinase OS=Helobdella robusta OX=6412 GN=20217790 PE=3 SV=1
204	TRUE	Q4AC21|Q4AC21_HYDEL	HePKAc	42.643185	4.83	4.83	0.00	0.00	2	2.65E3			2	7.0				40672.727	cAMP-dependent protein kinase OS=Hydroides elegans OX=216498 GN=HePKAc PE=2 SV=1
204	TRUE	A0A8J1TQA0|A0A8J1TQA0_OWEFU	OFUS_LOCUS2496	42.643185	4.84	4.84	0.00	0.00	2	2.65E3			2	7.0				40362.266	cAMP-dependent protein kinase OS=Owenia fusiformis OX=6347 GN=OFUS_LOCUS2496 PE=3 SV=1
204	TRUE	A0A8J1XN47|A0A8J1XN47_OWEFU	OFUS_LOCUS2496	42.643185	4.57	4.57	0.00	0.00	2	2.65E3			2	7.0				43031.48	cAMP-dependent protein kinase OS=Owenia fusiformis OX=6347 GN=OFUS_LOCUS2496 PE=3 SV=1
204	TRUE	A0A8S4N246|A0A8S4N246_OWEFU	OFUS_LOCUS2496	42.643185	4.96	4.96	0.00	0.00	2	2.65E3			2	7.0				40072.137	cAMP-dependent protein kinase OS=Owenia fusiformis OX=6347 GN=OFUS_LOCUS2496 PE=3 SV=1
204	TRUE	A0A8J1XQY8|A0A8J1XQY8_OWEFU	OFUS_LOCUS2496	42.643185	4.84	4.84	0.00	0.00	2	2.65E3			2	7.0				40432.3	cAMP-dependent protein kinase OS=Owenia fusiformis OX=6347 GN=OFUS_LOCUS2496 PE=3 SV=1
204	TRUE	A0A8J1TN87|A0A8J1TN87_OWEFU	OFUS_LOCUS2496	42.643185	4.84	4.84	0.00	0.00	2	2.65E3			2	7.0				40491.477	cAMP-dependent protein kinase OS=Owenia fusiformis OX=6347 GN=OFUS_LOCUS2496 PE=3 SV=1
204	TRUE	A0A1S6KJQ3|A0A1S6KJQ3_PERAI		42.643185	4.86	4.86	0.00	0.00	2	2.65E3			2	7.0				40284.19	cAMP-dependent protein kinase OS=Perinereis aibuhitensis OX=126650 PE=2 SV=1
97	FALSE	A0A1B1LTY8|A0A1B1LTY8_9ANNE		40.404972	10.53	10.53	0.00	10.53	1	1.01E3		3.81E3	1	1.0		5.0		15329.078	Catalase (Fragment) OS=Aporrectodea caliginosa OX=302032 PE=2 SV=1
97	FALSE	A0A2D1PJE4|A0A2D1PJE4_9ANNE		74.38579	32.35	32.35	0.00	27.94	3	5.34E3		5.03E3	3	5.0		5.0	Carbamidomethylation (DHKE, X@N-term); Dimethylation(KR); Formylation	7772.6807	Catalase (Fragment) OS=Eisenia andrei OX=168636 PE=2 SV=1
97	FALSE	Q2I6A3|Q2I6A3_EISFE		94.81697	23.61	23.61	0.00	21.53	4	6.13E3		5.03E3	4	10.0		10.0	Carbamidomethylation; Carbamidomethylation (DHKE, X@N-term); Dimethylation(KR); Formylation; Methylation(KR)	16660.57	Catalase (Fragment) OS=Eisenia fetida OX=6396 PE=2 SV=1
97	FALSE	D1MJA5|D1MJA5_EISFE		101.34479	46.30	46.30	0.00	40.74	3	5.25E3		6.86E3	3	4.0		12.0	Carbamidomethylation (DHKE, X@N-term); Dimethylation(KR); Formylation	6380.242	Catalase (Fragment) OS=Eisenia fetida OX=6396 PE=2 SV=1
97	TRUE	G3M459|G3M459_EISFE		133.36862	11.88	11.88	0.00	11.29	6	7.63E3		1.03E4	6	12.0		20.0	Carbamidomethylation; Carbamidomethylation (DHKE, X@N-term); Dimethylation(KR); Formylation; Methylation(KR)	57824.188	Catalase OS=Eisenia fetida OX=6396 PE=2 SV=2
244	TRUE	A0A7I8VPE5|A0A7I8VPE5_9ANNE	DGYR_LOCUS6100	32.289387	1.16	0.00	0.00	1.16	1			1.19E3	1			1.0		79876.21	cGMP-dependent protein kinase OS=Dimorphilus gyrociliatus OX=2664684 GN=DGYR_LOCUS6100 PE=3 SV=1
180	FALSE	R7VHK1|R7VHK1_CAPTE	CAPTEDRAFT_148793	58.945778	5.14	5.14	0.00	0.00	2				1	3.0				51633.88	Citrate synthase OS=Capitella teleta OX=283909 GN=CAPTEDRAFT_148793 PE=3 SV=1
180	FALSE	A0A7I8VDD0|A0A7I8VDD0_9ANNE	DGYR_LOCUS2290	58.945778	5.13	5.13	0.00	0.00	2				1	3.0				51943.35	Citrate synthase OS=Dimorphilus gyrociliatus OX=2664684 GN=DGYR_LOCUS2290 PE=3 SV=1
180	FALSE	A0A7I8VFF5|A0A7I8VFF5_9ANNE	DGYR_LOCUS2290	58.945778	6.02	6.02	0.00	0.00	2				1	3.0				44382.645	Citrate synthase OS=Dimorphilus gyrociliatus OX=2664684 GN=DGYR_LOCUS2290 PE=3 SV=1
219	TRUE	T1G9B0|T1G9B0_HELRO	20217657	60.00732	4.64	4.64	0.00	0.00	2	2.1E2			1	3.0			Carbamidomethylation	52677.73	Citrate synthase OS=Helobdella robusta OX=6412 GN=20217657 PE=3 SV=1
180	TRUE	A0AAD9K2S0|A0AAD9K2S0_9ANNE	LSH36_82g00007	74.13066	6.77	6.77	0.00	0.00	3	1.8E3			2	5.0			Amidation	57531.098	Citrate synthase OS=Paralvinella palmiformis OX=53620 GN=LSH36_82g00007 PE=3 SV=1
137	FALSE	R7UXU6|R7UXU6_CAPTE	CAPTEDRAFT_183936	32.886284	0.80	0.00	0.00	0.80	1			3.45E3	1			6.0		98220.35	CNH domain-containing protein OS=Capitella teleta OX=283909 GN=CAPTEDRAFT_183936 PE=4 SV=1
374	TRUE	B7SHS5|B7SHS5_EISFE		36.084213	10.49	0.00	10.49	0.00	1		6.52E2		1		3.0			15870.749	Coactosin-like protein OS=Eisenia fetida OX=6396 PE=2 SV=1
161	FALSE	R7UNI1|R7UNI1_CAPTE	CAPTEDRAFT_184177	39.306698	2.93	0.00	0.00	2.93	1			1.19E3	1			1.0		46604.473	COP9 signalosome complex subunit 4 OS=Capitella teleta OX=283909 GN=CAPTEDRAFT_184177 PE=3 SV=1
161	FALSE	X1ZGW4|X1ZGW4_CAPTE		39.306698	2.93	0.00	0.00	2.93	1			1.19E3	1			1.0		46689.5	COP9 signalosome complex subunit 4 OS=Capitella teleta OX=283909 PE=3 SV=1
140	TRUE	T1FS57|T1FS57_HELRO	20211654	95.28473	16.14	16.14	0.00	8.07	4	1.32E3		1.21E3	3	7.0		3.0	Carbamidomethylation; Carboxylation (E); Formylation; Lys->Ser substitution	46831.484	COP9 signalosome complex subunit 4 OS=Helobdella robusta OX=6412 GN=20211654 PE=3 SV=1
161	FALSE	A0A8J1U9W6|A0A8J1U9W6_OWEFU	OFUS_LOCUS19984	59.6864	7.14	4.19	0.00	2.96	2			1.19E3	1	3.0		1.0		46154.75	COP9 signalosome complex subunit 4 OS=Owenia fusiformis OX=6347 GN=OFUS_LOCUS19984 PE=3 SV=1
161	TRUE	A0AAD9KZI8|A0AAD9KZI8_RIDPI	NP493_454g04018	89.288864	10.66	7.82	0.00	6.64	3	1.71E2		1.36E3	2	5.0		4.0	Asn->Ser substitution; Deamidation (NQ)	48176.26	COP9 signalosome complex subunit 4 OS=Ridgeia piscesae OX=27915 GN=NP493_454g04018 PE=3 SV=1
231	TRUE	T1FMN8|T1FMN8_HELRO	20210087	40.457134	4.82	0.00	0.00	4.82	1			4.27E3	1			2.0		35383.52	COP9 signalosome complex subunit 6 OS=Helobdella robusta OX=6412 GN=20210087 PE=3 SV=1
389	TRUE	T1G1L7|T1G1L7_HELRO	20214965	40.43657	5.37	0.00	0.00	5.37	1			3.1E2	1			2.0		45698.332	Coronin OS=Helobdella robusta OX=6412 GN=20214965 PE=3 SV=1
121	TRUE	A0AAD9N277|A0AAD9N277_9ANNE	LSH36_279g03125	90.50907	6.36	6.36	0.00	3.91	2	5.72E2			1	37.0		16.0	Carbamidomethylation; Carbamidomethylation (DHKE, X@N-term); Deamidation (NQ); Dehydration; Formylation; more	46618.46	Creatine kinase OS=Paralvinella palmiformis OX=53620 GN=LSH36_279g03125 PE=3 SV=1
254	TRUE	T1G9L5|T1G9L5_HELRO	20217761	35.661716	2.55	0.00	0.00	2.55	1			1.38E2	1			1.0		43392.76	Cystathionine beta-synthase OS=Helobdella robusta OX=6412 GN=20217761 PE=4 SV=1
254	TRUE	A0AAD9NY99|A0AAD9NY99_RIDPI	NP493_256g03015	35.661716	1.87	0.00	0.00	1.87	1			1.38E2	1			1.0		58837.594	Cystathionine beta-synthase OS=Ridgeia piscesae OX=27915 GN=NP493_256g03015 PE=3 SV=1
19	TRUE	Q2LDZ8|Q2LDZ8_HIRME	Act1	359.24304	58.93	58.93	15.47	40.27	46	6.58E2			1	669.0	10.0	229.0	Acetylation (N-term); Acetylation (Protein N-term); Acetylation (TSCYH); Biotinylation; Carbamidomethylation; more	41688.67	Cytoplasmic actin OS=Hirudo medicinalis OX=6421 GN=Act1 PE=3 SV=1
21	FALSE	Q2LDZ7|Q2LDZ7_HIRME	Act2	352.22382	52.76	52.76	15.22	33.86	43				1	625.0	10.0	223.0	Acetylation (N-term); Acetylation (TSCYH); Biotinylation; Carbamidomethylation (DHKE, X@N-term); Carbamylation; more	42432.46	Cytoplasmic actin OS=Hirudo medicinalis OX=6421 GN=Act2 PE=3 SV=1
361	TRUE	X1ZCN5|X1ZCN5_CAPTE		41.197998	4.02	0.00	0.00	4.02	1			7.14E2	1			1.0	Gln->Leu substitution	55777.953	Cytosol aminopeptidase domain-containing protein OS=Capitella teleta OX=283909 PE=3 SV=1
263	TRUE	R7TP09|R7TP09_CAPTE	CAPTEDRAFT_138195	32.011906	5.76	0.00	0.00	5.76	1			2.74E2	1			1.0		20565.768	Dehydrogenase/reductase SDR family member 11 OS=Capitella teleta OX=283909 GN=CAPTEDRAFT_138195 PE=3 SV=1
284	TRUE	T1FMM9|T1FMM9_HELRO	20210078	40.1959	2.91	0.00	0.00	2.91	1			2.29E3	1			9.0		38085.867	Delta-aminolevulinic acid dehydratase OS=Helobdella robusta OX=6412 GN=20210078 PE=3 SV=1
41	FALSE	A0A8S4MX33|A0A8S4MX33_OWEFU	OFUS_LOCUS999	39.807873	0.06	0.06	0.00	0.06	1	1.56E4		1.22E5	1	13.0		23.0		1273558.8	Delta-like protein OS=Owenia fusiformis OX=6347 GN=OFUS_LOCUS999 PE=4 SV=1
55	FALSE	A0A7I8VYX0|A0A7I8VYX0_9ANNE	DGYR_LOCUS9471	40.03455	2.92	2.92	2.92	0.00	1	9.4E3	2.67E2		1	9.0	1.0			50976.562	DgyrCDS10028 OS=Dimorphilus gyrociliatus OX=2664684 GN=DGYR_LOCUS9471 PE=4 SV=1
201	TRUE	A0A7I8W1R6|A0A7I8W1R6_9ANNE	DGYR_LOCUS9531	56.100887	5.15	0.00	0.00	5.15	2			3.56E2	2			4.0		47862.805	DgyrCDS10097 OS=Dimorphilus gyrociliatus OX=2664684 GN=DGYR_LOCUS9531 PE=3 SV=1
4	TRUE	A0A7I8W6F8|A0A7I8W6F8_9ANNE	DGYR_LOCUS10197	364.08954	61.44	61.44	15.43	39.89	48	4.99E3			1	720.0	10.0	225.0	Acetylation (N-term); Acetylation (TSCYH); Ala->Gln substitution; Asn->Asp substitution; Asp->Asn substitution; more	41775.75	DgyrCDS10809 OS=Dimorphilus gyrociliatus OX=2664684 GN=DGYR_LOCUS10197 PE=3 SV=1
31	TRUE	A0A7I8W203|A0A7I8W203_9ANNE	DGYR_LOCUS10347	254.0742	27.39	27.39	9.04	15.43	23	2.71E4			3	421.0	6.0	140.0	Acetylation (N-term); Acetylation (TSCYH); Ala->Gln substitution; Asn->Asp substitution; Biotinylation; more	41970.895	DgyrCDS10961 OS=Dimorphilus gyrociliatus OX=2664684 GN=DGYR_LOCUS10347 PE=3 SV=1
162	TRUE	A0A7I8WA04|A0A7I8WA04_9ANNE	DGYR_LOCUS12431	67.758606	21.05	0.00	21.05	0.00	4		8.1E2		1		10.0		Carbamidomethylation; Carbamidomethylation (DHKE, X@N-term); Oxidation (M)	17056.8	DgyrCDS13208 OS=Dimorphilus gyrociliatus OX=2664684 GN=DGYR_LOCUS12431 PE=3 SV=1
118	FALSE	A0A7I8WB51|A0A7I8WB51_9ANNE	DGYR_LOCUS12750	35.287235	2.04	2.04	0.00	2.04	1			1.65E3	1	2.0		7.0		45611.605	DgyrCDS13611 OS=Dimorphilus gyrociliatus OX=2664684 GN=DGYR_LOCUS12750 PE=3 SV=1
4	FALSE	A0A7I8VAG7|A0A7I8VAG7_9ANNE	DGYR_LOCUS1379	363.65378	57.18	57.18	15.43	39.89	47	4.99E3			1	719.0	10.0	225.0	Acetylation (N-term); Acetylation (TSCYH); Ala->Gln substitution; Asn->Asp substitution; Asp->Asn substitution; more	41748.723	DgyrCDS1423 OS=Dimorphilus gyrociliatus OX=2664684 GN=DGYR_LOCUS1379 PE=3 SV=1
198	FALSE	A0A7I8VDI4|A0A7I8VDI4_9ANNE	DGYR_LOCUS3238	34.34561	0.64	0.00	0.00	0.64	1			1.17E2	1			2.0	Carbamidomethylation	162305.6	DgyrCDS3527 OS=Dimorphilus gyrociliatus OX=2664684 GN=DGYR_LOCUS3238 PE=4 SV=1
297	TRUE	A0A7I8VIR1|A0A7I8VIR1_9ANNE	DGYR_LOCUS4310	40.29346	8.73	8.73	0.00	8.73	1	6.36E2		5.15E2	1	3.0		6.0		14767.579	DgyrCDS4543 OS=Dimorphilus gyrociliatus OX=2664684 GN=DGYR_LOCUS4310 PE=4 SV=1
123	TRUE	A0A7I8VLR2|A0A7I8VLR2_9ANNE	DGYR_LOCUS5249	98.38342	9.07	6.05	0.00	9.07	3			1.06E3	1	13.0		17.0	Carbamidomethylation; Carbamidomethylation (DHKE, X@N-term); Deamidation (NQ); Methylation(others); Oxidation (M)	45282.41	DgyrCDS5515 OS=Dimorphilus gyrociliatus OX=2664684 GN=DGYR_LOCUS5249 PE=3 SV=1
38	TRUE	A0A7I8VNE5|A0A7I8VNE5_9ANNE	DGYR_LOCUS6052	164.62915	8.77	8.77	2.55	2.55	10	3.1E2			1	151.0	4.0	61.0	Acetylation (TSCYH); Biotinylation; Carbamidomethylation; Carbamidomethylation (DHKE, X@N-term); Carboxymethyl (KW, X@N-term); more	79950.52	DgyrCDS6298 OS=Dimorphilus gyrociliatus OX=2664684 GN=DGYR_LOCUS6052 PE=3 SV=1
291	TRUE	A0A7I8VNW9|A0A7I8VNW9_9ANNE	DGYR_LOCUS6447	36.99327	2.22	0.00	0.00	2.22	1				1			1.0		51676.6	DgyrCDS6733 OS=Dimorphilus gyrociliatus OX=2664684 GN=DGYR_LOCUS6447 PE=3 SV=1
200	FALSE	A0A7I8VS62|A0A7I8VS62_9ANNE	DGYR_LOCUS7414	39.668125	2.03	0.00	0.00	2.03	1			4.23E2	1			2.0		61631.918	DgyrCDS7770 OS=Dimorphilus gyrociliatus OX=2664684 GN=DGYR_LOCUS7414 PE=4 SV=1
291	TRUE	A0A7I8VU78|A0A7I8VU78_9ANNE	DGYR_LOCUS7543	36.99327	2.22	0.00	0.00	2.22	1				1			1.0		51253.027	DgyrCDS7903 OS=Dimorphilus gyrociliatus OX=2664684 GN=DGYR_LOCUS7543 PE=3 SV=1
241	TRUE	A0A7I8VVB7|A0A7I8VVB7_9ANNE	DGYR_LOCUS7860	34.993786	2.70	2.70	0.00	0.00	1	2.12E2			1	2.0				50453.098	DgyrCDS8254 OS=Dimorphilus gyrociliatus OX=2664684 GN=DGYR_LOCUS7860 PE=3 SV=1
194	FALSE	A0A7I8VW23|A0A7I8VW23_9ANNE	DGYR_LOCUS7874	39.794445	1.59	1.59	0.00	1.59	1	1.14E3		1.75E3	1	5.0		10.0		66865.57	DgyrCDS8274 OS=Dimorphilus gyrociliatus OX=2664684 GN=DGYR_LOCUS7874 PE=4 SV=1
244	TRUE	A0A7I8VUE3|A0A7I8VUE3_9ANNE	DGYR_LOCUS8112	32.289387	2.23	0.00	0.00	2.23	1			1.19E3	1			1.0		41875.992	DgyrCDS8520 OS=Dimorphilus gyrociliatus OX=2664684 GN=DGYR_LOCUS8112 PE=3 SV=1
184	FALSE	A0A7I8VZ66|A0A7I8VZ66_9ANNE	DGYR_LOCUS8907	44.217052	8.02	0.00	4.64	3.38	2		8.91E1		1		1.0	1.0		26696.068	DgyrCDS9437 OS=Dimorphilus gyrociliatus OX=2664684 GN=DGYR_LOCUS8907 PE=3 SV=1
156	FALSE	A0A7I8VYG2|A0A7I8VYG2_9ANNE	DGYR_LOCUS9255	40.04088	3.48	3.48	0.00	0.00	1	1.61E3			1	11.0				45330.273	DgyrCDS9807 OS=Dimorphilus gyrociliatus OX=2664684 GN=DGYR_LOCUS9255 PE=3 SV=1
90	FALSE	A0A8J1U9Q6|A0A8J1U9Q6_OWEFU	OFUS_LOCUS1014	86.32204	3.80	0.00	0.00	3.80	4			9.52E2	1			26.0	Carbamidomethylation (DHKE, X@N-term); Dethiomethyl; Formylation; Methylation(others); Oxidation (M)	118998.234	Dolichyl-diphosphooligosaccharide--protein glycosyltransferase subunit STT3A OS=Owenia fusiformis OX=6347 GN=OFUS_LOCUS1014 PE=3 SV=1
89	FALSE	T1F2W1|T1F2W1_HELRO	20203160	58.972515	8.78	0.00	0.00	8.78	2			2.89E2	1			10.0	Carbamidomethylation; Carbamidomethylation (DHKE, X@N-term)	39613.87	DUF6815 domain-containing protein OS=Helobdella robusta OX=6412 GN=20203160 PE=4 SV=1
89	TRUE	T1FNP2|T1FNP2_HELRO	20210439	129.87827	24.29	0.00	0.00	24.29	7			7.64E3	5			25.0	Acetylation (N-term); Carbamidomethylation; Carbamidomethylation (DHKE, X@N-term); Formylation; Glu->Asp substitution; more	39437.562	DUF6815 domain-containing protein OS=Helobdella robusta OX=6412 GN=20210439 PE=4 SV=1
94	TRUE	A0AAD9IVN6|A0AAD9IVN6_9ANNE	LSH36_1205g00101	117.471436	9.11	2.28	0.00	9.11	5			1.35E4	1	2.0		23.0	Carbamidomethylation (DHKE, X@N-term); Carbamylation; Formylation; Oxidation or Hydroxylation	49826.527	DUF6815 domain-containing protein OS=Paralvinella palmiformis OX=53620 GN=LSH36_1205g00101 PE=4 SV=1
94	FALSE	A0AAD9IUP8|A0AAD9IUP8_9ANNE	LSH36_1205g00102	72.70541	8.12	0.00	0.00	8.12	3			1.35E4	1			15.0	Carbamidomethylation (DHKE, X@N-term); Carbamylation; Formylation; Oxidation or Hydroxylation	39978.367	DUF6815 domain-containing protein OS=Paralvinella palmiformis OX=53620 GN=LSH36_1205g00102 PE=4 SV=1
104	TRUE	A0AAD9N7U2|A0AAD9N7U2_9ANNE	LSH36_174g03060	116.1986	7.07	0.00	0.00	7.07	4			3.27E3	1			23.0	Acetylation (N-term); Carbamidomethylation (DHKE, X@N-term); Carbamylation; Formylation	43203.008	DUF6815 domain-containing protein OS=Paralvinella palmiformis OX=53620 GN=LSH36_174g03060 PE=4 SV=1
363	TRUE	A0AAD9JCA7|A0AAD9JCA7_9ANNE	LSH36_401g00069	37.925987	2.60	0.00	0.00	2.60	1			1.42E2	1			1.0		43432.387	Dyp-type peroxidase C-terminal domain-containing protein OS=Paralvinella palmiformis OX=53620 GN=LSH36_401g00069 PE=4 SV=1
366	TRUE	A0AAD9JGA3|A0AAD9JGA3_9ANNE	LSH36_356g00062	30.475828	4.35	0.00	0.00	4.35	1			8.59E3	1			1.0		18483.62	EF-hand domain-containing protein OS=Paralvinella palmiformis OX=53620 GN=LSH36_356g00062 PE=4 SV=1
76	TRUE	O61253|O61253_9ANNE		160.70055	22.13	18.93	6.13	18.93	7				1	34.0	4.0	33.0	Carbamidomethylation (DHKE, X@N-term); Carbamylation; Dethiomethyl; Dimethylation(KR); Formylation; more	41343.555	Elongation factor 1-alpha (Fragment) OS=Allolobophora sp OX=73392 PE=2 SV=1
125	FALSE	A6XII4|A6XII4_9ANNE	EF-1	118.74268	9.64	7.61	2.79	9.64	4			1.06E3	1	12.0	3.0	10.0	Acetylation (N-term); Carbamidomethylation (DHKE, X@N-term); Dimethylation(KR)	43435.867	Elongation factor 1-alpha (Fragment) OS=Eudistylia sp. THS-2006 OX=398474 GN=EF-1 alpha PE=2 SV=1
142	TRUE	A6XII5|A6XII5_EUNPE	EF-1	113.91547	11.08	8.18	3.17	11.08	4			6.95E2	1	7.0	1.0	13.0	Acetylation (N-term); Dimethylation(KR); Formylation	41670.875	Elongation factor 1-alpha (Fragment) OS=Eunice pennata OX=167814 GN=EF-1 alpha PE=2 SV=1
112	TRUE	A6XIJ7|A6XIJ7_MARSA	EF-1	128.16832	12.92	10.85	5.94	12.92	5			1.22E3	1	17.0	4.0	19.0	Acetylation (N-term); Carbamidomethylation (DHKE, X@N-term); Dimethylation(KR); Formylation	42862.285	Elongation factor 1-alpha (Fragment) OS=Marphysa sanguinea OX=167828 GN=EF-1 alpha PE=2 SV=1
125	TRUE	A6XIL3|A6XIL3_9ANNE	EF-1	118.74268	10.44	8.24	3.02	10.44	4			1.06E3	1	13.0	3.0	10.0	Acetylation (N-term); Carbamidomethylation (DHKE, X@N-term); Dimethylation(KR); Formylation	39856.023	Elongation factor 1-alpha (Fragment) OS=Piromis erecta OX=398484 GN=EF-1 alpha PE=2 SV=1
125	FALSE	A6XIL5|A6XIL5_9ANNE	EF-1	94.199104	7.42	5.22	3.02	7.42	3			1.06E3	1	11.0	3.0	8.0	Acetylation (N-term); Carbamidomethylation (DHKE, X@N-term)	39901.01	Elongation factor 1-alpha (Fragment) OS=Poeobius meseres OX=307605 GN=EF-1 alpha PE=2 SV=1
106	TRUE	O61252|O61252_PROBS		148.4662	16.93	16.93	6.08	11.11	6				1	21.0	4.0	18.0	Carbamidomethylation (DHKE, X@N-term); Dimethylation(KR); Formylation; Sodium adduct	41594.926	Elongation factor 1-alpha (Fragment) OS=Protula bispiralis OX=1197966 PE=2 SV=1
111	TRUE	Q9NG59|Q9NG59_9ANNE		135.34958	14.56	14.56	6.20	8.36	5				1	20.0	4.0	16.0	Acetylation (Protein N-term); Carbamidomethylation (DHKE, X@N-term); Formylation	40777.824	Elongation factor 1-alpha (Fragment) OS=Pulvinomyzostomum pulvinar OX=125279 PE=3 SV=1
152	TRUE	A8DU76|A8DU76_9ANNE		90.40752	10.03	6.23	0.00	10.03	3	3.42E2		1.93E3	2	11.0		11.0	Carbamidomethylation; Carbamidomethylation (DHKE, X@N-term); Deamidation (NQ); Oxidation (M)	39637.836	Enolase (Fragment) OS=Echiurus echiurus OX=417073 PE=3 SV=1
173	FALSE	R7VKI5|R7VKI5_CAPTE	CAPTEDRAFT_127356	60.00991	6.74	1.80	0.00	6.74	2			1.85E2	1	2.0		3.0	Carbamidomethylation	48366.08	Enolase OS=Capitella teleta OX=283909 GN=CAPTEDRAFT_127356 PE=3 SV=1
173	FALSE	R7VFP9|R7VFP9_CAPTE	CAPTEDRAFT_159854	60.00991	6.86	1.83	0.00	6.86	2			1.85E2	1	2.0		3.0	Carbamidomethylation	47354.19	Enolase OS=Capitella teleta OX=283909 GN=CAPTEDRAFT_159854 PE=3 SV=1
173	FALSE	A0A7I8VG36|A0A7I8VG36_9ANNE	DGYR_LOCUS3210	40.457134	5.06	0.00	0.00	5.06	1			1.85E2	1			1.0	Carbamidomethylation	47141.12	Enolase OS=Dimorphilus gyrociliatus OX=2664684 GN=DGYR_LOCUS3210 PE=3 SV=1
173	TRUE	T1FM52|T1FM52_HELRO	20209901	73.72089	11.24	1.83	0.00	11.24	3			9.37E2	2	2.0		6.0	Carbamidomethylation	47234.906	Enolase OS=Helobdella robusta OX=6412 GN=20209901 PE=3 SV=1
187	TRUE	A0AAD9NB54|A0AAD9NB54_9ANNE	LSH36_77g06026	74.2038	8.70	4.12	0.00	8.70	2	1.37E3		3.68E3	2	4.0		9.0	Formylation	47370.656	Enolase OS=Paralvinella palmiformis OX=53620 GN=LSH36_77g06026 PE=3 SV=1
187	FALSE	A0AAD9KWT9|A0AAD9KWT9_RIDPI	NP493_518g00039	40.45339	4.61	0.00	0.00	4.61	1			2.65E2	1			1.0		46677.49	Enolase OS=Ridgeia piscesae OX=27915 GN=NP493_518g00039 PE=3 SV=1
59	FALSE	A0A410RGK9|A0A410RGK9_9ANNE		39.990257	5.49	0.00	5.49	5.49	1		2.69E3	1.4E3	1		2.0	2.0		20683.941	Erythrocruorin (Fragment) OS=Amynthas sp. FB-2019 OX=2507431 PE=2 SV=1
35	TRUE	A0A410RGS5|A0A410RGS5_9ANNE		206.76874	55.62	6.51	55.62	30.18	15		1.61E5	1.55E4	13	6.0	185.0	27.0	Carbamidomethylation (DHKE, X@N-term); Dethiomethyl; Dihydroxy; Double Carbamidomethylation (DHKE, X@N-term); Formylation; more	18871.03	Erythrocruorin (Fragment) OS=Bimastos eiseni OX=320977 PE=2 SV=1
295	TRUE	A0A410RH42|A0A410RH42_9ANNE		35.964252	8.24	0.00	8.24	0.00	1		8.48E2		1		1.0			20618.709	Erythrocruorin (Fragment) OS=Bimastos eiseni OX=320977 PE=2 SV=1
59	TRUE	A0A410RH35|A0A410RH35_9ANNE		153.21434	25.00	11.88	25.00	25.00	7	1E3	4.87E4	2.82E4	7	3.0	53.0	22.0	Carbamidomethylation (DHKE, X@N-term); Dihydroxy; Ethylation; Formylation; Oxidation (HW)	17986.365	Erythrocruorin (Fragment) OS=Bimastos eiseni OX=320977 PE=2 SV=1
59	FALSE	A0A410RH93|A0A410RH93_9ANNE		86.69867	6.92	0.00	6.92	6.92	2		8.44E3	6.57E3	2		12.0	4.0	Carbamidomethylation (DHKE, X@N-term); Formylation	18037.586	Erythrocruorin (Fragment) OS=Geogenia benhami OX=1963186 PE=2 SV=1
59	FALSE	A0A410RGW8|A0A410RGW8_9ANNE		39.990257	6.25	0.00	6.25	6.25	1		2.69E3	1.4E3	1		2.0	2.0		18141.652	Erythrocruorin (Fragment) OS=Glossodrilus sp. FB-2019 OX=2507442 PE=2 SV=1
59	FALSE	A0A410RHG0|A0A410RHG0_9ANNE		86.69867	6.92	0.00	6.92	6.92	2		8.44E3	6.57E3	2		12.0	4.0	Carbamidomethylation (DHKE, X@N-term); Formylation	18007.604	Erythrocruorin (Fragment) OS=Microchaetidae sp. FB-2019 OX=2507470 PE=2 SV=1
59	FALSE	A0A410RH97|A0A410RH97_9ANNE		39.990257	5.21	0.00	5.21	5.21	1		2.69E3	1.4E3	1		2.0	2.0		21625.768	Erythrocruorin (Fragment) OS=Parachilota sp. FB-2019 OX=2507458 PE=2 SV=1
154	FALSE	R7UQB6|R7UQB6_CAPTE	CAPTEDRAFT_162811	32.2774	3.57	3.57	0.00	3.57	1	2.02E3		2.86E3	1	2.0		2.0		25247.51	ethanolamine-phosphate cytidylyltransferase OS=Capitella teleta OX=283909 GN=CAPTEDRAFT_162811 PE=3 SV=1
154	TRUE	T1EEC9|T1EEC9_HELRO	20194931	69.55813	8.72	2.05	0.00	8.72	3	2.02E3		3.54E3	3	2.0		5.0	Cys->Ser substitution; Formylation	44124.156	ethanolamine-phosphate cytidylyltransferase OS=Helobdella robusta OX=6412 GN=20194931 PE=3 SV=1
154	FALSE	A0AAD9P694|A0AAD9P694_RIDPI	NP493_120g04046	32.2774	5.06	5.06	0.00	5.06	1	2.02E3		2.86E3	1	2.0		2.0		17878.363	ethanolamine-phosphate cytidylyltransferase OS=Ridgeia piscesae OX=27915 GN=NP493_120g04046 PE=3 SV=1
167	TRUE	T1F743|T1F743_HELRO	20204642	59.334137	11.59	0.00	11.59	0.00	2		5.04E3		2		19.0		Carbamidomethylation (DHKE, X@N-term); Deamidation (NQ)	17912.357	Eukaryotic translation initiation factor 5A OS=Helobdella robusta OX=6412 GN=20204642 PE=3 SV=1
167	FALSE	A0AAD9UCD1|A0AAD9UCD1_RIDPI	NP493_283g06003	36.0809	7.36	0.00	7.36	0.00	1		7.26E2		1		5.0			18086.535	Eukaryotic translation initiation factor 5A OS=Ridgeia piscesae OX=27915 GN=NP493_283g06003 PE=3 SV=1
248	TRUE	A0A410RGW2|A0A410RGW2_AXIRU		38.213272	4.68	4.68	4.68	4.68	1	5.22E2	4.34E4	3.17E4	1	2.0	7.0	14.0		19279.697	Extracellular globin (Fragment) OS=Axiothella rubrocincta OX=61847 PE=2 SV=1
101	TRUE	A0A410RHS2|A0A410RHS2_9ANNE		119.617096	13.37	6.40	13.37	6.98	3		2.24E2		1	6.0	72.0	13.0	Carbamidomethylation (DHKE, X@N-term); Deamidation (NQ); Double Carbamidomethylation (DHKE, X@N-term); Formylation	19081.08	Extracellular globin (Fragment) OS=Propappus volki OX=251477 PE=2 SV=1
59	FALSE	A0A0M3KKX6|A0A0M3KKX6_9ANNE		39.990257	7.04	0.00	7.04	7.04	1		2.69E3	1.4E3	1		2.0	2.0		16219.28	Extracellular globin OS=Glossoscolex paulistus OX=1046353 PE=1 SV=1
35	FALSE	O97435|O97435_LUMRU		40.451515	6.47	0.00	6.47	6.47	1		2.49E4	3.17E3	1		7.0	5.0		19119.102	Extracellular globin OS=Lumbricus rubellus OX=35632 PE=2 SV=1
59	FALSE	P02218|GLB2_LUMTE		86.69867	7.59	0.00	7.59	7.59	2		8.44E3	6.57E3	2		12.0	4.0	Carbamidomethylation (DHKE, X@N-term); Formylation	16254.229	Extracellular globin-2 OS=Lumbricus terrestris OX=6398 PE=1 SV=2
35	FALSE	P11069|GLB3_LUMTE		40.451515	6.47	0.00	6.47	6.47	1		2.49E4	3.17E3	1		7.0	5.0		19082.084	Extracellular globin-3 OS=Lumbricus terrestris OX=6398 PE=1 SV=3
91	TRUE	P13579|GLB4_LUMTE		154.66522	30.46	21.19	21.19	30.46	4	2.99E3	1.27E5	4.71E4	4	10.0	45.0	21.0	Acetylation (TSCYH); Carbamidomethylation; Carbamidomethylation (DHKE, X@N-term); Double Carbamidomethylation (DHKE, X@N-term); Ethylation; more	17524.867	Extracellular globin-4 OS=Lumbricus terrestris OX=6398 PE=1 SV=1
194	TRUE	R7UYN1|R7UYN1_CAPTE	CAPTEDRAFT_171233	51.909184	3.66	1.94	1.72	1.94	2	1.14E3	5.93E2	1.75E3	2	5.0	1.0	10.0		54995.64	FERM domain-containing protein (Fragment) OS=Capitella teleta OX=283909 GN=CAPTEDRAFT_171233 PE=4 SV=1
194	TRUE	T1EMA7|T1EMA7_HELRO	20197707	51.909184	2.97	1.57	1.40	1.57	2	1.14E3	5.93E2	1.75E3	2	5.0	1.0	10.0		67469.7	FERM domain-containing protein OS=Helobdella robusta OX=6412 GN=20197707 PE=4 SV=1
194	TRUE	T1FMK3|T1FMK3_HELRO	20210052	51.909184	2.96	1.57	1.39	1.57	2	1.14E3	5.93E2	1.75E3	2	5.0	1.0	10.0		67865.055	FERM domain-containing protein OS=Helobdella robusta OX=6412 GN=20210052 PE=4 SV=1
194	TRUE	A0A8J1XJX7|A0A8J1XJX7_OWEFU	OFUS_LOCUS22754	51.909184	2.99	1.58	1.41	1.58	2	1.14E3	5.93E2	1.75E3	2	5.0	1.0	10.0		67110.31	FERM domain-containing protein OS=Owenia fusiformis OX=6347 GN=OFUS_LOCUS22754 PE=4 SV=1
194	TRUE	A0A8J1TEA2|A0A8J1TEA2_OWEFU	OFUS_LOCUS22754	51.909184	2.89	1.53	1.36	1.53	2	1.14E3	5.93E2	1.75E3	2	5.0	1.0	10.0		69262.62	FERM domain-containing protein OS=Owenia fusiformis OX=6347 GN=OFUS_LOCUS22754 PE=4 SV=1
119	TRUE	A0A7I8V8K8|A0A7I8V8K8_9ANNE	DGYR_LOCUS301	64.49548	8.88	0.00	0.00	8.88	3			1.1E4	1			8.0	Carbamylation; Carboxylation (DKW); Cys->Ala substitution; Formylation; Ser->Pro substitution; more	36719.266	fructose-bisphosphatase OS=Dimorphilus gyrociliatus OX=2664684 GN=DGYR_LOCUS301 PE=3 SV=1
85	TRUE	T1EG43|T1EG43_HELRO	20195545	93.532295	17.16	6.21	0.00	17.16	5	7.88E2		1.77E4	3	1.0		28.0	Asn->Thr substitution; Carbamidomethylation (DHKE, X@N-term); Carbamylation; Carboxylation (DKW); Formylation; more	37053.656	fructose-bisphosphatase OS=Helobdella robusta OX=6412 GN=20195545 PE=3 SV=1
80	TRUE	A0AAD9JSR4|A0AAD9JSR4_9ANNE	LSH36_180g01050	101.86046	13.03	0.00	0.00	13.03	4			2.54E4	3			40.0	Carbamidomethylation (DHKE, X@N-term); Carbamylation; Carboxylation (DKW); Dethiomethyl; Oxidation (M); more	33747.78	fructose-bisphosphatase OS=Paralvinella palmiformis OX=53620 GN=LSH36_180g01050 PE=3 SV=1
191	TRUE	A0AAD9KAB2|A0AAD9KAB2_RIDPI	NP493_1294g01039	55.88442	8.19	0.00	0.00	8.19	3			2.52E3	2			11.0	Asn->Thr substitution; Lys->Thr substitution; Oxidation (M)	37353.082	fructose-bisphosphatase OS=Ridgeia piscesae OX=27915 GN=NP493_1294g01039 PE=3 SV=1
185	TRUE	E9KJL7|E9KJL7_AREMA		46.666992	20.25	0.00	0.00	20.25	2			8.47E4	2			7.0	Ile->Val substitution; Met->Leu substitution; Met->Val substitution	17437.805	fructose-bisphosphate aldolase (Fragment) OS=Arenicola marina OX=6344 PE=2 SV=1
228	TRUE	C7SP18|C7SP18_9ANNE		45.2266	16.67	0.00	0.00	16.67	2				1			8.0		15807.004	fructose-bisphosphate aldolase (Fragment) OS=Erpobdellidae sp. MR-2009 OX=662533 PE=2 SV=1
42	FALSE	Q45Y85|Q45Y85_NERVE		40.452766	5.61	5.61	0.00	5.61	1	1.04E4		3.63E4	1	17.0		25.0	Gln->Glu substitution	21410.135	fructose-bisphosphate aldolase (Fragment) OS=Nereis vexillosa OX=335489 PE=2 SV=1
41	TRUE	C7SP17|C7SP17_9ANNE		165.05789	53.06	23.47	0.00	53.06	12	5.3E4		4.35E5	11	42.0		156.0	Acetylation (N-term); Asp->Glu substitution; Carbamidomethylation; Carbamidomethylation (DHKE, X@N-term); Deamidation (NQ); more	21532.451	fructose-bisphosphate aldolase (Fragment) OS=Oligochaeta sp. MR-2009 OX=662525 PE=2 SV=1
211	TRUE	E9KJM7|E9KJM7_9ANNE		51.951157	17.09	0.00	0.00	17.09	2			2.25E3	1			7.0	Met->Ala substitution	17572.1	fructose-bisphosphate aldolase (Fragment) OS=Sphaerodorum flavum OX=948935 PE=2 SV=1
52	TRUE	A0A7I8VYI6|A0A7I8VYI6_9ANNE	DGYR_LOCUS8975	128.34503	6.12	3.34	1.22	6.12	8	5.9E3		4.17E4	4	26.0	1.0	68.0	Acetylation (N-term); Carbamidomethylation (DHKE, X@N-term); Deamidation (NQ); Dehydration; Dihydroxy; more	98510.53	Fructose-bisphosphate aldolase OS=Dimorphilus gyrociliatus OX=2664684 GN=DGYR_LOCUS8975 PE=3 SV=1
42	TRUE	T1FMP1|T1FMP1_HELRO	20210090	160.11906	25.34	14.88	6.06	23.14	10	5.23E4	8.79E2	3.2E5	8	50.0	9.0	143.0	Acetylation (TSCYH); Carbamidomethylation (DHKE, X@N-term); Carbamylation; Carboxylation (DKW); Deamidation (NQ); more	39465.023	Fructose-bisphosphate aldolase OS=Helobdella robusta OX=6412 GN=20210090 PE=3 SV=1
37	TRUE	T1FP48|T1FP48_HELRO	20210595	192.95663	20.39	10.19	3.03	20.39	10	3.28E4		2.82E5	5	42.0	1.0	127.0	Acetylation (N-term); Asn->His substitution; Carbamidomethylation (DHKE, X@N-term); Deamidation (NQ); Dihydroxy; more	39815.215	Fructose-bisphosphate aldolase OS=Helobdella robusta OX=6412 GN=20210595 PE=3 SV=1
369	TRUE	T1G880|T1G880_HELRO	20217277	32.53265	5.23	0.00	0.00	5.23	1			1.93E3	1			2.0		40352.582	fructose-bisphosphate aldolase OS=Helobdella robusta OX=6412 GN=20217277 PE=3 SV=1
56	TRUE	A0AAD9N4S1|A0AAD9N4S1_9ANNE	LSH36_206g00022	198.17924	29.15	15.38	4.45	29.15	11	2.11E3		4.16E4	7	27.0	1.0	73.0	Acetylation (N-term); Arg->Leu substitution; Carbamidomethylation (DHKE, X@N-term); Deamidation (NQ); Dihydroxy; more	26586.26	Fructose-bisphosphate aldolase OS=Paralvinella palmiformis OX=53620 GN=LSH36_206g00022 PE=3 SV=1
67	TRUE	A0AAD9N6E9|A0AAD9N6E9_9ANNE	LSH36_206g00023	105.66451	32.75	15.79	0.00	28.07	7	3.91E4		3.15E5	5	21.0		68.0	Arg->Lys substitution; Carbamidomethylation (DHKE, X@N-term); Carboxylation (E); Deamidation followed by a methylation; Dihydroxy; more	18974.676	fructose-bisphosphate aldolase OS=Paralvinella palmiformis OX=53620 GN=LSH36_206g00023 PE=3 SV=1
347	TRUE	A0AAD9UFD0|A0AAD9UFD0_RIDPI	NP493_165g00003	37.175434	3.18	0.00	0.00	3.18	1			1.45E4	1			3.0		44336.695	Fructose-bisphosphate aldolase OS=Ridgeia piscesae OX=27915 GN=NP493_165g00003 PE=3 SV=1
207	TRUE	A0AAD9PFT8|A0AAD9PFT8_RIDPI	NP493_5g05005	48.492496	12.80	0.00	0.00	12.80	2			2.95E2	2			4.0	Leu->Val substitution	23531.703	GDP-mannose 4,6-dehydratase OS=Ridgeia piscesae OX=27915 GN=NP493_5g05005 PE=3 SV=1
55	FALSE	R7U815|R7U815_CAPTE	CAPTEDRAFT_154247	89.348434	4.38	4.38	0.00	4.38	2	4.35E4		1.3E4	2	30.0		14.0	Formylation; Methylation(KR); Val->Leu substitution	40764.836	Gelsolin-like domain-containing protein OS=Capitella teleta OX=283909 GN=CAPTEDRAFT_154247 PE=4 SV=1
55	FALSE	A0A8S4NJ66|A0A8S4NJ66_OWEFU	OFUS_LOCUS8153	40.03455	3.55	3.55	3.55	0.00	1	9.4E3	2.67E2		1	9.0	1.0			41528.91	Gelsolin-like domain-containing protein OS=Owenia fusiformis OX=6347 GN=OFUS_LOCUS8153 PE=4 SV=1
55	FALSE	A0AAD9P2X0|A0AAD9P2X0_RIDPI	NP493_176g01064	40.03455	3.55	3.55	3.55	0.00	1	9.4E3	2.67E2		1	9.0	1.0			41043.445	Gelsolin-like domain-containing protein OS=Ridgeia piscesae OX=27915 GN=NP493_176g01064 PE=4 SV=1
55	TRUE	Q7JQD3|GELS1_LUMTE	AM	177.74106	25.34	25.34	6.81	20.44	9	1.33E5	8.18E2	3E4	9	104.0	5.0	46.0	Carbamidomethylation (DHKE, X@N-term); Dehydration; Dimethylation(KR); Formylation; Formylation (Protein N-term); more	41635.93	Gelsolin-like protein 1 OS=Lumbricus terrestris OX=6398 GN=AM PE=1 SV=1
59	FALSE	A0A410RGJ7|A0A410RGJ7_9ANNE		39.990257	6.06	0.00	6.06	6.06	1		2.69E3	1.4E3	1		2.0	2.0		18834.453	Globin (Fragment) OS=Amynthas sp. FB-2019 OX=2507431 PE=2 SV=1
59	FALSE	A0A410RGS8|A0A410RGS8_9ANNE		39.990257	6.06	0.00	6.06	6.06	1		2.69E3	1.4E3	1		2.0	2.0		18834.453	Globin (Fragment) OS=Diplocardia sp. FB-2019 OX=2507439 PE=2 SV=1
59	FALSE	A0A410RHQ2|A0A410RHQ2_9ANNE		39.990257	5.99	0.00	5.99	5.99	1		2.69E3	1.4E3	1		2.0	2.0		19071.799	Globin (Fragment) OS=Pontodrilus litoralis OX=188921 PE=2 SV=1
328	TRUE	A0A8S4Q1C0|A0A8S4Q1C0_OWEFU	OFUS_LOCUS23839	40.112587	0.57	0.00	0.00	0.57	1				1			1.0		231338.77	glutamate synthase (NADH) OS=Owenia fusiformis OX=6347 GN=OFUS_LOCUS23839 PE=3 SV=1
176	TRUE	E9NPR7|E9NPR7_EISFE		58.340645	15.05	15.05	11.65	15.05	2	3.35E3	1.65E2	5.7E3	2	4.0	2.0	2.0	Formylation (Protein N-term)	23559.92	glutathione transferase OS=Eisenia fetida OX=6396 PE=2 SV=1
170	TRUE	H9MEL4|H9MEL4_EISFE		81.82335	41.18	41.18	41.18	41.18	2	3.1E3	3.98E3	4.31E3	2	11.0	14.0	9.0	Formylation (Protein N-term)	5611.49	Glutathione-S-transferase (Fragment) OS=Eisenia fetida OX=6396 PE=2 SV=1
40	FALSE	C7SP42|C7SP42_9ANNE		114.21886	21.94	10.71	0.00	21.94	5			6.92E3	1	13.0		51.0	Acetylation (N-term); Ala->Asp substitution; Carbamidomethylation; Carbamidomethylation (DHKE, X@N-term); Carboxylation (DKW); more	20717.877	Glyceraldehyde 3-phosphate dehydrogenase (Fragment) OS=Bonellia viridis OX=47118 PE=2 SV=1
40	FALSE	C7SP40|C7SP40_9ANNE		52.40942	11.22	3.57	0.00	11.22	2			4.12E3	1	1.0		6.0	Ala->Asp substitution; Thr->Glu substitution	20365.445	Glyceraldehyde 3-phosphate dehydrogenase (Fragment) OS=Polychaeta sp. MR-2009 OX=662534 PE=2 SV=1
58	TRUE	A8DX84|A8DX84_9ANNE	G3PDH	137.56638	15.62	5.62	0.00	15.62	9			9.11E3	2	15.0		66.0	Acetylation (N-term); Biotinylation; Carbamidomethylation; Carbamidomethylation (DHKE, X@N-term); Deamidation (NQ); more	34588.426	Glyceraldehyde-3-phosphate dehydrogenase (Fragment) OS=Echiurus echiurus OX=417073 GN=G3PDH PE=2 SV=1
40	FALSE	Q6QWN4|Q6QWN4_9ANNE	G3PDH	52.40942	7.43	2.36	0.00	7.43	2			4.12E3	1	1.0		6.0	Ala->Asp substitution; Thr->Glu substitution	31115.857	Glyceraldehyde-3-phosphate dehydrogenase (Fragment) OS=Nereis macrydi OX=262271 GN=G3PDH PE=2 SV=1
221	TRUE	A8DX87|A8DX87_9ANNE	G3PDH	52.40942	6.81	2.17	0.00	6.81	2			4.12E3	1	1.0		6.0	Ala->Asp substitution; Ala->Glu substitution	34388.312	Glyceraldehyde-3-phosphate dehydrogenase (Fragment) OS=Phascolion strombus OX=74861 GN=G3PDH PE=2 SV=1
64	TRUE	A0A7I8VHR4|A0A7I8VHR4_9ANNE	DGYR_LOCUS4439	138.58026	18.21	13.13	2.39	18.21	6	2.98E2		6.99E3	1	14.0	3.0	82.0	Acetylation (N-term); Biotinylation; Carbamidomethylation; Carbamidomethylation (DHKE, X@N-term); Carboxylation (E); more	36347.78	Glyceraldehyde-3-phosphate dehydrogenase OS=Dimorphilus gyrociliatus OX=2664684 GN=DGYR_LOCUS4439 PE=3 SV=1
20	TRUE	A0A2I7YV10|A0A2I7YV10_EISFE		286.07382	73.65	45.81	8.98	73.65	41	2.88E4	2.48E2	6.17E5	29	81.0	7.0	516.0	Acetylation (N-term); Acetylation (Protein N-term); Asn->Arg substitution; Biotinylation; Carbamidomethylation; more	36216.055	Glyceraldehyde-3-phosphate dehydrogenase OS=Eisenia fetida OX=6396 PE=2 SV=1
45	TRUE	A0A286Q4Y0|A0A286Q4Y0_9ANNE		199.4151	33.04	11.90	2.38	33.04	16			6.91E3	2	18.0	3.0	107.0	Acetylation (N-term); Acetylation (Protein N-term); Asn->Arg substitution; Biotinylation; Carbamidomethylation; more	36275.406	Glyceraldehyde-3-phosphate dehydrogenase OS=Enchytraeus albidus OX=6390 PE=2 SV=1
57	TRUE	A0A286Q508|A0A286Q508_9ANNE		193.91829	27.68	7.44	0.00	27.68	12			9.01E2	1	16.0		72.0	Acetylation (N-term); Asn->Arg substitution; Biotinylation; Carbamidomethylation; Carbamidomethylation (DHKE, X@N-term); more	36311.473	Glyceraldehyde-3-phosphate dehydrogenase OS=Enchytraeus cf. crypticus SL-2017 OX=2052677 PE=2 SV=1
53	TRUE	A0AAT9FG52|A0AAT9FG52_9ANNE	Ej-GAPDH	158.787	35.62	16.56	2.50	35.62	14	2.08E3		1.06E4	4	20.0	1.0	74.0	Acetylation (N-term); Carbamidomethylation; Carbamidomethylation (DHKE, X@N-term); Deamidation (NQ); Formylation; more	34777.707	Glyceraldehyde-3-phosphate dehydrogenase OS=Enchytraeus japonensis OX=228735 GN=Ej-GAPDH PE=2 SV=1
40	TRUE	A0A1B3PEF4|A0A1B3PEF4_EURCO		153.02695	24.48	14.16	4.72	24.48	11	3.75E3		6.01E4	2	23.0	5.0	122.0	2-amino-3-oxo-butanoic_acid; Acetylation (N-term); Acetylation (Protein N-term); Ala->Asp substitution; Biotinylation; more	36570.957	Glyceraldehyde-3-phosphate dehydrogenase OS=Eurythoe complanata OX=167815 PE=2 SV=1
47	TRUE	A0A286Q4Z1|A0A286Q4Z1_9ANNE		185.11087	25.60	19.05	2.38	21.43	13	2.64E2			1	19.0	3.0	96.0	Acetylation (N-term); Acetylation (Protein N-term); Asn->Arg substitution; Biotinylation; Carbamidomethylation; more	36595.812	Glyceraldehyde-3-phosphate dehydrogenase OS=Mesenchytraeus cf. gelidus SL-2017 OX=2052679 PE=2 SV=1
60	TRUE	A0A286Q500|A0A286Q500_9ANNE		168.05032	25.60	14.88	2.38	25.60	11	4.23E2		1.53E4	1	4.0	3.0	59.0	Acetylation (N-term); Acetylation (Protein N-term); Biotinylation; Carbamidomethylation; Carbamidomethylation (DHKE, X@N-term); more	36478.69	Glyceraldehyde-3-phosphate dehydrogenase OS=Mesenchytraeus hydrius OX=1797137 PE=2 SV=1
74	TRUE	A0A8J1Y9K4|A0A8J1Y9K4_OWEFU	OFUS_LOCUS510	110.565735	10.88	4.53	2.42	10.88	6			7.4E2	1	6.0	4.0	60.0	Acetylation (N-term); Acetylation (Protein N-term); Carbamidomethylation; Carbamidomethylation (DHKE, X@N-term); Deamidation (NQ); more	35717.035	Glyceraldehyde-3-phosphate dehydrogenase OS=Owenia fusiformis OX=6347 GN=OFUS_LOCUS510 PE=3 SV=1
348	TRUE	A0AAD9JW06|A0AAD9JW06_9ANNE	LSH36_141g02022	40.35282	2.86	0.00	0.00	2.86	1			3.29E2	1			1.0		54449.348	Glycerol-3-phosphate dehydrogenase [NAD(+)] OS=Paralvinella palmiformis OX=53620 GN=LSH36_141g02022 PE=3 SV=1
280	TRUE	R7VAM8|R7VAM8_CAPTE	CAPTEDRAFT_167487	40.454636	5.49	0.00	0.00	5.49	1			1.34E3	1			8.0		30039.71	GRAM domain-containing protein OS=Capitella teleta OX=283909 GN=CAPTEDRAFT_167487 PE=4 SV=1
200	TRUE	A0AAD9KE94|A0AAD9KE94_9ANNE	LSH36_12g19019	60.09337	7.31	0.00	0.00	7.31	2			6.17E2	2			4.0		37900.01	GTP-binding protein OS=Paralvinella palmiformis OX=53620 GN=LSH36_12g19019 PE=4 SV=1
171	FALSE	Q2N193|Q2N193_PLADU		53.238976	4.71	2.44	0.00	4.71	2			2.36E2	1	1.0		4.0	Oxidation (M)	66760.73	Heat shock 90 kDa protein (Fragment) OS=Platynereis dumerilii OX=6359 PE=2 SV=1
116	TRUE	E9NPR6|E9NPR6_EISFE		109.60444	10.53	8.55	0.00	7.79	6	2.79E2			1	14.0		16.0	Deamidation (NQ)	72992.7	Heat shock protein 70 OS=Eisenia fetida OX=6396 PE=2 SV=1
171	FALSE	A0A8U0ASE2|A0A8U0ASE2_SIPNU	hsp90	53.238976	3.82	1.98	0.00	3.82	2			2.36E2	1	1.0		4.0	Oxidation (M)	81185.81	Heat shock protein 90 (Fragment) OS=Sipunculus nudus OX=6446 GN=hsp90 PE=2 SV=1
171	TRUE	D2J288|D2J288_9ANNE		61.979977	6.47	1.93	0.00	6.47	3			3.83E2	2	1.0		5.0	Carbamidomethylation (DHKE, X@N-term); Oxidation (M)	83618.66	Heat shock protein 90 OS=Phascolosoma esculenta OX=419950 PE=2 SV=1
143	TRUE	D7GL47|D7GL47_9ANNE	hsp70	89.258545	9.26	7.25	0.00	6.48	5	2.79E2			1	8.0		10.0		71034.305	Heat shock protein-70kDa OS=Alvinella pompejana OX=6376 GN=hsp70 PE=3 SV=1
72	TRUE	A0A410RF39|A0A410RF39_9ANNE		168.89012	23.17	10.98	0.00	23.17	6	4.78E3		7.51E4	6	6.0		31.0	Carbamidomethylation; Carbamidomethylation (DHKE, X@N-term); Formylation; Methylation(KR)	27558.514	Hemoglobin linker chain (Fragment) OS=Bimastos eiseni OX=320977 PE=2 SV=1
34	TRUE	A0A410RFC9|A0A410RFC9_9ANNE		225.8519	44.79	22.39	2.70	44.79	17	6.38E3	3.45E2	2.63E5	17	20.0	1.0	141.0	2-amino-3-oxo-butanoic_acid; Acetylation (N-term); Amidation; Carbamidomethylation; Carbamidomethylation (DHKE, X@N-term); more	29053.795	Hemoglobin linker chain (Fragment) OS=Bimastos eiseni OX=320977 PE=2 SV=1
178	TRUE	A0A410RF46|A0A410RF46_9ANNE		71.34925	12.88	0.00	0.00	12.88	3			2.87E3	3			10.0		29581.615	Hemoglobin linker chain (Fragment) OS=Bimastos eiseni OX=320977 PE=2 SV=1
178	FALSE	A0A410RFT8|A0A410RFT8_9ANNE		39.370434	3.53	0.00	0.00	3.53	1			9.5E2	1			2.0		27959.66	Hemoglobin linker chain (Fragment) OS=Drilocrius sp. FB-2019 OX=2507474 PE=2 SV=1
34	FALSE	A0A410RFU3|A0A410RFU3_9ANNE		39.9545	2.87	2.87	2.87	2.87	1	2.35E3	3.45E2	3.14E4	1	1.0	1.0	7.0		28072.438	Hemoglobin linker chain (Fragment) OS=Haplotaxis sp. FB-2019 OX=2507444 PE=2 SV=1
380	TRUE	A0A410RG63|A0A410RG63_9ANNE		40.334564	4.20	0.00	0.00	4.20	1			8.15E3	1			3.0		26838.062	Hemoglobin linker chain (Fragment) OS=Hemigastrodrilus monicae OX=991114 PE=2 SV=1
380	TRUE	A0A410RFZ2|A0A410RFZ2_9ANNE		40.334564	3.88	0.00	0.00	3.88	1			8.15E3	1			3.0		28895.742	Hemoglobin linker chain (Fragment) OS=Lutodrilus sp. FB-2019 OX=2507453 PE=2 SV=1
178	FALSE	A0A410RG82|A0A410RG82_9ANNE		39.370434	3.61	0.00	0.00	3.61	1			9.5E2	1			2.0		27912.705	Hemoglobin linker chain (Fragment) OS=Pontodrilus litoralis OX=188921 PE=2 SV=1
129	TRUE	Q9GV76|Q9GV76_LUMTE		77.90164	14.58	2.92	0.00	14.58	4			4.61E4	3	1.0		11.0	Carbamidomethylation; Carbamidomethylation (DHKE, X@N-term); Deamidation (NQ)	27422.639	Hemoglobin linker chain L1 OS=Lumbricus terrestris OX=6398 PE=1 SV=1
198	FALSE	Q964C7|Q964C7_HIRME		34.34561	0.71	0.00	0.00	0.71	1			1.17E2	1			2.0	Carbamidomethylation	144014.94	Hillarin OS=Hirudo medicinalis OX=6421 PE=2 SV=1
171	FALSE	T1EMI8|T1EMI8_HELRO	20197788	53.238976	3.70	1.92	0.00	3.70	2			2.36E2	1	1.0		4.0	Oxidation (M)	83869.71	Histidine kinase/HSP90-like ATPase domain-containing protein OS=Helobdella robusta OX=6412 GN=20197788 PE=3 SV=1
230	TRUE	A0AAD9KGD6|A0AAD9KGD6_9ANNE	LSH36_1g18074	56.37617	3.44	2.29	0.00	3.44	2			1.01E3	1	1.0		6.0		69658.28	Histidine kinase/HSP90-like ATPase domain-containing protein OS=Paralvinella palmiformis OX=53620 GN=LSH36_1g18074 PE=3 SV=1
220	FALSE	R7T577|R7T577_CAPTE	CAPTEDRAFT_183902	31.964624	1.76	1.76	0.00	0.00	1	2.77E2			1	1.0				57470.375	histidine--tRNA ligase OS=Capitella teleta OX=283909 GN=CAPTEDRAFT_183902 PE=3 SV=1
220	FALSE	A0A7I8VIU2|A0A7I8VIU2_9ANNE	DGYR_LOCUS4782	31.964624	1.86	1.86	0.00	0.00	1	2.77E2			1	1.0				55027.504	histidine--tRNA ligase OS=Dimorphilus gyrociliatus OX=2664684 GN=DGYR_LOCUS4782 PE=3 SV=1
220	FALSE	A0A7I8VIM5|A0A7I8VIM5_9ANNE	DGYR_LOCUS4782	31.964624	1.75	1.75	0.00	0.00	1	2.77E2			1	1.0				58260.195	histidine--tRNA ligase OS=Dimorphilus gyrociliatus OX=2664684 GN=DGYR_LOCUS4782 PE=3 SV=1
220	TRUE	T1ELZ2|T1ELZ2_HELRO	20197592	43.365005	3.51	3.51	0.00	0.00	2	4.95E2			2	2.0				57747.766	histidine--tRNA ligase OS=Helobdella robusta OX=6412 GN=20197592 PE=3 SV=1
220	FALSE	A0A8J1XLS7|A0A8J1XLS7_OWEFU	OFUS_LOCUS4525	31.964624	1.73	1.73	0.00	0.00	1	2.77E2			1	1.0				58115.63	histidine--tRNA ligase OS=Owenia fusiformis OX=6347 GN=OFUS_LOCUS4525 PE=3 SV=1
220	FALSE	A0AAD9NLM0|A0AAD9NLM0_RIDPI	NP493_777g00020	31.964624	1.62	1.62	0.00	0.00	1	2.77E2			1	1.0				62328.656	histidine--tRNA ligase OS=Ridgeia piscesae OX=27915 GN=NP493_777g00020 PE=3 SV=1
171	FALSE	A0A8A2HCV5|A0A8A2HCV5_WHIPI		53.238976	3.74	1.94	0.00	3.74	2			2.36E2	1	1.0		4.0	Oxidation (M)	82892.91	HSP83 OS=Whitmania pigra OX=486152 PE=2 SV=1
327	TRUE	A0AAD9NJB2|A0AAD9NJB2_RIDPI	NP493_987g00021	35.784763	2.91	0.00	0.00	2.91	1			1.16E3	1			1.0		47765.285	Intraflagellar transport protein 57 homolog OS=Ridgeia piscesae OX=27915 GN=NP493_987g00021 PE=3 SV=1
229	TRUE	I1VH49|I1VH49_9ANNE		59.644188	3.26	0.00	0.00	3.26	2			9.39E2	2			5.0		97954.055	Iron regulatory protein OS=Eisenia andrei OX=168636 PE=2 SV=1
131	FALSE	A0A7T7JPI7|A0A7T7JPI7_UREUN		55.180134	9.01	9.01	0.00	0.00	2	4.41E2			1	18.0			Ala->Asn substitution; Carbamidomethylation; Oxidation (M)	26421.648	isocitrate dehydrogenase (NADP(+)) (Fragment) OS=Urechis unicinctus OX=6432 PE=2 SV=1
131	FALSE	A0AAD9IW53|A0AAD9IW53_RIDPI	NP493_5043g00007	30.47622	6.37	6.37	0.00	0.00	1	4.41E2			1	1.0			Carbamidomethylation	17274.48	isocitrate dehydrogenase (NADP(+)) OS=Ridgeia piscesae OX=27915 GN=NP493_5043g00007 PE=3 SV=1
209	TRUE	R7URD2|R7URD2_CAPTE	CAPTEDRAFT_183927	35.357708	4.11	4.11	0.00	0.00	2	2.6E2			1	5.0				46697.44	Isocitrate dehydrogenase [NADP] OS=Capitella teleta OX=283909 GN=CAPTEDRAFT_183927 PE=3 SV=1
83	TRUE	A0A7I8VNE3|A0A7I8VNE3_9ANNE	DGYR_LOCUS4759	145.621	20.54	20.54	0.00	0.00	7	2.94E2			1	44.0			Ala->Asn substitution; Carbamidomethylation (DHKE, X@N-term); Carbamylation; Formylation; Oxidation (M)	46191.777	Isocitrate dehydrogenase [NADP] OS=Dimorphilus gyrociliatus OX=2664684 GN=DGYR_LOCUS4759 PE=3 SV=1
131	TRUE	A0A7I8VJB0|A0A7I8VJB0_9ANNE	DGYR_LOCUS4779	85.65296	6.71	6.71	0.00	0.00	3	4.41E2			1	20.0			Ala->Asn substitution; Carbamidomethylation; Formylation; Oxidation (M)	50492.39	Isocitrate dehydrogenase [NADP] OS=Dimorphilus gyrociliatus OX=2664684 GN=DGYR_LOCUS4779 PE=3 SV=1
131	FALSE	A0AAD9PF35|A0AAD9PF35_RIDPI	NP493_9g04028	41.918686	4.25	4.25	0.00	0.00	2	4.41E2			1	2.0			Carbamidomethylation	50240.395	Isocitrate dehydrogenase [NADP] OS=Ridgeia piscesae OX=27915 GN=NP493_9g04028 PE=3 SV=1
131	FALSE	A0AAD9IXA1|A0AAD9IXA1_RIDPI	NP493_5043g00000	30.47622	10.64	10.64	0.00	0.00	1	4.41E2			1	1.0			Carbamidomethylation	10419.82	Isopropylmalate dehydrogenase-like domain-containing protein OS=Ridgeia piscesae OX=27915 GN=NP493_5043g00000 PE=3 SV=1
215	FALSE	O46157|RL13_LUMRU	RPL13	35.069763	5.85	0.00	5.85	0.00	1		4.53E1		1		1.0			21376.057	Large ribosomal subunit protein eL13 OS=Lumbricus rubellus OX=35632 GN=RPL13 PE=2 SV=1
215	FALSE	A0A0A0QXL1|A0A0A0QXL1_9ANNE		35.069763	5.19	0.00	5.19	0.00	1		4.53E1		1		1.0			24171.104	Large ribosomal subunit protein eL13 OS=Phragmatopoma lapidosa OX=341668 PE=2 SV=1
192	TRUE	R7TE43|R7TE43_CAPTE	CAPTEDRAFT_220577	68.197945	33.63	0.00	33.63	0.00	3		1.94E3		3		8.0		Methylation(others)	12450.434	Large ribosomal subunit protein eL30 OS=Capitella teleta OX=283909 GN=CAPTEDRAFT_220577 PE=3 SV=1
192	FALSE	A8UGA5|A8UGA5_EURCO		52.874268	24.35	0.00	24.35	0.00	2		1E3		2		4.0			12773.832	Large ribosomal subunit protein eL30 OS=Eurythoe complanata OX=167815 PE=2 SV=1
192	FALSE	T1FHU5|T1FHU5_HELRO	20208394	52.874268	24.35	0.00	24.35	0.00	2		1E3		2		4.0			12770.884	Large ribosomal subunit protein eL30 OS=Helobdella robusta OX=6412 GN=20208394 PE=3 SV=1
192	FALSE	A0A8J1XQE7|A0A8J1XQE7_OWEFU	OFUS_LOCUS2016	52.874268	24.14	0.00	24.14	0.00	2		1E3		2		4.0			12642.695	Large ribosomal subunit protein eL30 OS=Owenia fusiformis OX=6347 GN=OFUS_LOCUS2016 PE=3 SV=1
192	FALSE	A0AAD9J1N5|A0AAD9J1N5_9ANNE	LSH36_762g00094	52.874268	24.78	0.00	24.78	0.00	2		1E3		2		4.0			12416.506	Large ribosomal subunit protein eL30 OS=Paralvinella palmiformis OX=53620 GN=LSH36_762g00094 PE=3 SV=1
192	FALSE	A8U9W1|A8U9W1_SIPNU		52.874268	23.93	0.00	23.93	0.00	2		1E3		2		4.0			12845.9795	Large ribosomal subunit protein eL30 OS=Sipunculus nudus OX=6446 PE=2 SV=1
163	TRUE	T1FN32|T1FN32_HELRO	20210231	75.47046	11.07	0.00	0.00	11.07	3			4.45E3	3			6.0	Carbamylation; Formylation	29436.197	Large ribosomal subunit protein uL10 OS=Helobdella robusta OX=6412 GN=20210231 PE=3 SV=1
202	FALSE	A8UF27|A8UF27_AREMA		33.259167	5.45	0.00	5.45	0.00	1		3.64E3		1		6.0			17904.848	Large ribosomal subunit protein uL11 OS=Arenicola marina OX=6344 PE=2 SV=1
202	FALSE	A0A7I8VXC9|A0A7I8VXC9_9ANNE	DGYR_LOCUS8910	33.259167	5.45	0.00	5.45	0.00	1		3.64E3		1		6.0			17763.633	Large ribosomal subunit protein uL11 OS=Dimorphilus gyrociliatus OX=2664684 GN=DGYR_LOCUS8910 PE=3 SV=1
202	FALSE	A8UG21|A8UG21_EURCO		33.259167	6.00	0.00	6.00	0.00	1		3.64E3		1		6.0			16121.788	Large ribosomal subunit protein uL11 OS=Eurythoe complanata OX=167815 PE=2 SV=1
202	FALSE	A0A8J1UE18|A0A8J1UE18_OWEFU	OFUS_LOCUS11647	33.259167	5.45	0.00	5.45	0.00	1		3.64E3		1		6.0			17746.572	Large ribosomal subunit protein uL11 OS=Owenia fusiformis OX=6347 GN=OFUS_LOCUS11647 PE=3 SV=1
202	TRUE	C9E3A2|C9E3A2_9ANNE		52.688736	14.55	0.00	14.55	0.00	2		5.29E3		2		13.0			17815.57	Large ribosomal subunit protein uL11 OS=Phragmatopoma lapidosa OX=341668 PE=2 SV=1
202	FALSE	A0AAD9NXV8|A0AAD9NXV8_RIDPI	NP493_262g03000	33.259167	5.45	0.00	5.45	0.00	1		3.64E3		1		6.0			17657.533	Large ribosomal subunit protein uL11 OS=Ridgeia piscesae OX=27915 GN=NP493_262g03000 PE=3 SV=1
324	TRUE	A8UFF6|A8UFF6_AREMA		33.056664	8.62	0.00	8.62	0.00	1		1.3E3		1		8.0		Carbamidomethylation	13177.369	Large ribosomal subunit protein uL15 (Fragment) OS=Arenicola marina OX=6344 PE=2 SV=1
217	FALSE	A0AAD9JJ53|A0AAD9JJ53_9ANNE	LSH36_275g07044	33.410732	8.90	0.00	8.90	0.00	1		2.23E2		1		1.0			16492.227	Large ribosomal subunit protein uL15 (Fragment) OS=Paralvinella palmiformis OX=53620 GN=LSH36_275g07044 PE=3 SV=1
217	FALSE	R7TK81|R7TK81_CAPTE	CAPTEDRAFT_21918	33.410732	8.84	0.00	8.84	0.00	1		2.23E2		1		1.0			16620.299	Large ribosomal subunit protein uL15 OS=Capitella teleta OX=283909 GN=CAPTEDRAFT_21918 PE=3 SV=1
217	TRUE	T1FP03|T1FP03_HELRO	20210550	47.108658	14.29	0.00	14.29	0.00	2		3.2E3		2		7.0			16704.467	Large ribosomal subunit protein uL15 OS=Helobdella robusta OX=6412 GN=20210550 PE=3 SV=1
217	FALSE	A0AAD9P1A1|A0AAD9P1A1_RIDPI	NP493_205g00041	33.410732	8.84	0.00	8.84	0.00	1		2.23E2		1		1.0			16575.248	Large ribosomal subunit protein uL15 OS=Ridgeia piscesae OX=27915 GN=NP493_205g00041 PE=3 SV=1
270	TRUE	R7U4Y7|R7U4Y7_CAPTE	CAPTEDRAFT_158372	34.63975	7.18	0.00	7.18	0.00	1		2.5E2		1		1.0			20257.955	Large ribosomal subunit protein uL23 N-terminal domain-containing protein OS=Capitella teleta OX=283909 GN=CAPTEDRAFT_158372 PE=3 SV=1
381	TRUE	T1G772|T1G772_HELRO	20216919	35.35504	10.57	0.00	10.57	0.00	1		6.71E2		1		6.0			14250.0625	Large ribosomal subunit protein uL29 OS=Helobdella robusta OX=6412 GN=20216919 PE=3 SV=1
277	TRUE	R7TP47|R7TP47_CAPTE	CAPTEDRAFT_160830	39.981953	2.43	2.43	0.00	2.43	1	7.95E2		6.73E2	1	10.0		1.0	Carbamidomethylation	46323.0	Large ribosomal subunit protein uL4 C-terminal domain-containing protein OS=Capitella teleta OX=283909 GN=CAPTEDRAFT_160830 PE=3 SV=1
277	TRUE	R7TLA9|R7TLA9_CAPTE	CAPTEDRAFT_166390	39.981953	3.70	3.70	0.00	3.70	1	7.95E2		6.73E2	1	10.0		1.0	Carbamidomethylation	31101.629	Large ribosomal subunit protein uL4 C-terminal domain-containing protein OS=Capitella teleta OX=283909 GN=CAPTEDRAFT_166390 PE=3 SV=1
277	TRUE	A0AAD9KCS8|A0AAD9KCS8_9ANNE	LSH36_13g19038	39.981953	2.45	2.45	0.00	2.45	1	7.95E2		6.73E2	1	10.0		1.0	Carbamidomethylation	46192.996	Large ribosomal subunit protein uL4 C-terminal domain-containing protein OS=Paralvinella palmiformis OX=53620 GN=LSH36_13g19038 PE=3 SV=1
277	TRUE	A0AAD9P3L0|A0AAD9P3L0_RIDPI	NP493_163g02082	39.981953	2.58	2.58	0.00	2.58	1	7.95E2		6.73E2	1	10.0		1.0	Carbamidomethylation	43833.31	Large ribosomal subunit protein uL4 C-terminal domain-containing protein OS=Ridgeia piscesae OX=27915 GN=NP493_163g02082 PE=3 SV=1
277	TRUE	P49165|RL4_URECA	RPL4	39.981953	2.59	2.59	0.00	2.59	1	7.95E2		6.73E2	1	10.0		1.0	Carbamidomethylation	43135.242	Large ribosomal subunit protein uL4 OS=Urechis caupo OX=6431 GN=RPL4 PE=2 SV=1
226	TRUE	T1EG84|T1EG84_HELRO	20195586	32.29097	5.09	0.00	0.00	5.09	2			8.17E3	2			2.0	Glu->Asp substitution	36453.28	L-lactate dehydrogenase OS=Helobdella robusta OX=6412 GN=20195586 PE=3 SV=1
216	TRUE	A0AAD9P0N9|A0AAD9P0N9_RIDPI	NP493_216g01025	51.354927	5.71	0.00	0.00	5.71	2			4.91E3	2			4.0	Arg->Lys substitution	36723.21	L-lactate dehydrogenase OS=Ridgeia piscesae OX=27915 GN=NP493_216g01025 PE=3 SV=1
12	TRUE	O15991|KLOM_EISFE		375.24084	71.16	66.85	10.24	62.80	44	4.84E5	4.92E2	1.42E5	33	531.0	4.0	219.0	Acetylation (N-term); Acetylation (TSCYH); Ala->Gln substitution; Carbamidomethylation; Carbamidomethylation (DHKE, X@N-term); more	41780.785	Lombricine kinase OS=Eisenia fetida OX=6396 PE=1 SV=1
46	TRUE	I0E0A8|I0E0A8_9ANNE		225.2662	19.95	19.95	0.00	14.02	10	3.11E3		1.98E3	1	120.0		56.0	Acetylation (N-term); Ala->Gln substitution; Carbamidomethylation; Carbamidomethylation (DHKE, X@N-term); Deamidation (NQ); more	41875.953	Lombricine kinase OS=Enchytraeus sp. CD-2012 OX=1174486 PE=2 SV=1
12	FALSE	B0FYX1|B0FYX1_9ANNE		248.39748	22.83	22.83	0.00	22.83	9	1E5		2.1E4	3	177.0		87.0	Acetylation (N-term); Ala->Gln substitution; Carbamidomethylation; Carbamidomethylation (DHKE, X@N-term); Carbamylation; more	41437.367	Lombricine kinase OS=Lumbriculus variegatus OX=61662 PE=2 SV=2
70	TRUE	C8CG36|C8CG36_TUBTU		139.49031	11.96	11.96	0.00	11.96	6	5.38E3		2.79E2	1	80.0		28.0	Carbamidomethylation; Carbamidomethylation (DHKE, X@N-term); Deamidation (NQ); Dehydration; Formylation; more	41648.723	Lombricine kinase OS=Tubifex tubifex OX=6386 PE=2 SV=1
150	TRUE	Q8T6T7|Q8T6T7_URECA		95.3404	6.83	6.83	3.28	6.83	3	1.04E5	1.56E2	2.9E4	2	47.0	1.0	13.0	Lys->Asp substitution; Lys->Ser substitution; Ser->Asp substitution	40940.516	Lombricine kinase OS=Urechis caupo OX=6431 PE=1 SV=1
223	TRUE	A0A4D6WHM2|A0A4D6WHM2_EISFE		57.16771	20.00	11.03	0.00	8.97	2	8.39E1		1.27E2	2	1.0		1.0	Carbamidomethylation	16225.412	Lumbrikinase (Fragment) OS=Eisenia fetida OX=6396 PE=2 SV=1
2	TRUE	O18423|TXL_EISFE		381.85587	86.20	79.12	48.82	86.20	80	3.45E6	4.34E4	7.06E6	40	1035.0	114.0	1470.0	2-amino-3-oxo-butanoic_acid; Acetylation (N-term); Acetylation (TSCYH); Ala->Asn substitution; Ala->Gln substitution; more	33440.66	Lysenin OS=Eisenia fetida OX=6396 PE=1 SV=1
33	TRUE	A0A2D1PJH7|A0A2D1PJH7_9ANNE		238.51772	80.77	74.62	20.00	80.77	27	1.25E5	4.97E3	8.37E5	3	161.0	47.0	123.0	4-Oxononenal (ONE); Acetylation (N-term); Ala->Gln substitution; Ala->Glu substitution; Biotinylation; more	14460.2705	Lysenin-like protein (Fragment) OS=Eisenia andrei OX=168636 PE=2 SV=1
61	TRUE	O18424|TXLR1_EISFE		138.89848	22.33	16.33	3.33	19.67	13	1.15E4	7.16E3	1.36E4	8	33.0	6.0	25.0	Acetaldehyde +26; Amidation; Carbamidomethylation; Carbamidomethylation (DHKE, X@N-term); Carboxylation (DKW); more	33913.3	Lysenin-related protein 1 OS=Eisenia fetida OX=6396 PE=1 SV=1
1	TRUE	O18425|TXLR2_EISFE		414.99692	85.67	83.00	45.67	84.00	101	1.93E7	8.37E4	8.37E6	49	2158.0	167.0	1571.0	2-amino-3-oxo-butanoic_acid; Acetaldehyde +26; Acetylation (N-term); Acetylation (TSCYH); Ala->Asn substitution; more	34142.535	Lysenin-related protein 2 OS=Eisenia fetida OX=6396 PE=2 SV=1
30	TRUE	Q3LX99|TXLR3_EISFE		276.24646	25.00	25.00	12.33	25.00	24	2.59E4		3.84E4	4	266.0	17.0	342.0	2-amino-3-oxo-butanoic_acid; Acetylation (N-term); Acetylation (TSCYH); Amidation; Asn->Asp substitution; more	33841.24	Lysenin-related protein 3 OS=Eisenia fetida OX=6396 PE=2 SV=1
155	TRUE	P00698|LYSC_CHICK	LYZ	76.646706	33.33	22.45	25.17	6.12	4	7.33E2	2.28E3	1.22E2	4	11.0	20.0	1.0	Carbamidomethylation	16238.643	Lysozyme C OS=Gallus gallus OX=9031 GN=LYZ PE=1 SV=1
316	TRUE	P61626|LYSC_HUMAN	LYZ	36.05915	8.11	0.00	8.11	0.00	1		6.79E2		1		4.0			16537.014	Lysozyme C OS=Homo sapiens OX=9606 GN=LYZ PE=1 SV=1
34	FALSE	T1FR73|T1FR73_HELRO	20211320	31.487995	1.19	1.19	0.00	1.19	1	5.42E2		5.28E4	1	2.0		7.0		57014.59	Macro domain-containing protein OS=Helobdella robusta OX=6412 GN=20211320 PE=4 SV=1
225	TRUE	R7UM27|R7UM27_CAPTE	CAPTEDRAFT_19149	40.45526	3.19	3.19	0.00	3.19	1	1.13E3		2.53E3	1	9.0		8.0	Oxidation (M)	40538.562	Malate dehydrogenase OS=Capitella teleta OX=283909 GN=CAPTEDRAFT_19149 PE=3 SV=1
165	TRUE	A0A7I8W2G0|A0A7I8W2G0_9ANNE	DGYR_LOCUS9760	83.83574	12.42	0.00	0.00	12.42	3			1.95E3	2			14.0	Carbamidomethylation; Ile->Val substitution; Methylation(KR); Oxidation (M)	36220.75	Malate dehydrogenase OS=Dimorphilus gyrociliatus OX=2664684 GN=DGYR_LOCUS9760 PE=3 SV=1
165	FALSE	T1FNN9|T1FNN9_HELRO	20210436	40.456512	4.78	0.00	0.00	4.78	1			1.05E3	1			6.0	Carbamidomethylation	36278.21	Malate dehydrogenase OS=Helobdella robusta OX=6412 GN=20210436 PE=3 SV=1
188	TRUE	A0AAD9L3D5|A0AAD9L3D5_RIDPI	NP493_385g01000	100.27658	6.08	0.00	0.00	6.08	2			3.1E3	1			9.0	Carbamidomethylation (DHKE, X@N-term)	35772.566	Malate dehydrogenase OS=Ridgeia piscesae OX=27915 GN=NP493_385g01000 PE=3 SV=1
330	TRUE	A0AAD9NM27|A0AAD9NM27_RIDPI	NP493_883g00000	30.74489	2.29	2.29	0.00	2.29	1	1.06E2		2.27E2	1	1.0		1.0	Oxidation (M)	42348.656	Malate dehydrogenase OS=Ridgeia piscesae OX=27915 GN=NP493_883g00000 PE=3 SV=1
310	TRUE	R7V834|R7V834_CAPTE	CAPTEDRAFT_154984	38.95921	3.06	3.06	0.00	0.00	1	8.22E2			1	2.0				39809.484	mannose-1-phosphate guanylyltransferase OS=Capitella teleta OX=283909 GN=CAPTEDRAFT_154984 PE=3 SV=1
310	TRUE	T1EE59|T1EE59_HELRO	20194861	38.95921	3.06	3.06	0.00	0.00	1	8.22E2			1	2.0				40000.508	mannose-1-phosphate guanylyltransferase OS=Helobdella robusta OX=6412 GN=20194861 PE=3 SV=1
310	TRUE	A0A8J1T7P6|A0A8J1T7P6_OWEFU	OFUS_LOCUS10084	38.95921	3.06	3.06	0.00	0.00	1	8.22E2			1	2.0				40015.438	mannose-1-phosphate guanylyltransferase OS=Owenia fusiformis OX=6347 GN=OFUS_LOCUS10084 PE=3 SV=1
387	TRUE	A0A1B2VV99|A0A1B2VV99_PERAI		39.700542	2.22	2.22	2.22	2.22	1	4.92E3	1.04E3	8.92E3	1	8.0	8.0	9.0		40646.426	Matrix metalloproteinase-19-like protein (Fragment) OS=Perinereis aibuhitensis OX=126650 PE=2 SV=1
305	TRUE	E9KJP7|E9KJP7_9ANNE		40.019104	11.03	11.03	0.00	0.00	1	3.02E2			1	2.0				14980.96	methionine adenosyltransferase (Fragment) OS=Limnodrilus sp. THS-2011 OX=948931 PE=2 SV=1
118	FALSE	T1G494|T1G494_HELRO	20215892	35.287235	1.66	1.66	0.00	1.66	1			1.65E3	1	2.0		7.0		55434.645	mitogen-activated protein kinase kinase kinase OS=Helobdella robusta OX=6412 GN=20215892 PE=3 SV=1
124	FALSE	R7TCE3|R7TCE3_CAPTE	CAPTEDRAFT_164038	69.03753	9.19	2.57	0.00	9.19	3			3.99E3	1	1.0		11.0		30891.484	mitogen-activated protein kinase kinase OS=Capitella teleta OX=283909 GN=CAPTEDRAFT_164038 PE=3 SV=1
124	TRUE	T1G7G1|T1G7G1_HELRO	20217008	97.34983	13.10	2.24	0.00	13.10	4			5.44E3	2	1.0		17.0	Carbamidomethylation; Carbamidomethylation (DHKE, X@N-term); Methylation(others)	35541.848	mitogen-activated protein kinase kinase OS=Helobdella robusta OX=6412 GN=20217008 PE=3 SV=1
124	FALSE	A0A8J1UK91|A0A8J1UK91_OWEFU	OFUS_LOCUS18600	56.567352	5.26	0.00	0.00	5.26	2			3.99E3	1			7.0		38871.68	mitogen-activated protein kinase kinase OS=Owenia fusiformis OX=6347 GN=OFUS_LOCUS18600 PE=3 SV=1
183	TRUE	A0AAD9P8A2|A0AAD9P8A2_RIDPI	NP493_89g03031	104.01792	12.87	2.57	0.00	12.87	3			1.09E2	1	1.0		9.0	Methylation(others)	30948.898	mitogen-activated protein kinase kinase OS=Ridgeia piscesae OX=27915 GN=NP493_89g03031 PE=3 SV=1
118	FALSE	R7V8J7|R7V8J7_CAPTE	CAPTEDRAFT_20998	77.321335	6.40	2.13	0.00	6.40	2			2.44E3	2	2.0		13.0	Carbamidomethylation; Deamidation (NQ); Methylation(KR); Methylation(others)	42741.83	mitogen-activated protein kinase OS=Capitella teleta OX=283909 GN=CAPTEDRAFT_20998 PE=3 SV=1
118	FALSE	A0A7I8WA46|A0A7I8WA46_9ANNE	DGYR_LOCUS12430	77.321335	5.88	1.96	0.00	5.88	2			2.44E3	2	2.0		13.0	Carbamidomethylation; Deamidation (NQ); Methylation(KR); Methylation(others)	46370.91	mitogen-activated protein kinase OS=Dimorphilus gyrociliatus OX=2664684 GN=DGYR_LOCUS12430 PE=3 SV=1
118	TRUE	T1EE07|T1EE07_HELRO	20194809	91.666824	10.51	2.16	0.00	10.51	3			3.15E3	3	2.0		16.0	Carbamidomethylation; Deamidation (NQ); Methylation(KR); Methylation(others)	42197.402	mitogen-activated protein kinase OS=Helobdella robusta OX=6412 GN=20194809 PE=3 SV=1
118	FALSE	T1FNZ3|T1FNZ3_HELRO	20210540	77.321335	6.80	2.27	0.00	6.80	2			2.44E3	2	2.0		13.0	Carbamidomethylation; Deamidation (NQ); Methylation(KR); Methylation(others)	40633.85	mitogen-activated protein kinase OS=Helobdella robusta OX=6412 GN=20210540 PE=3 SV=1
118	FALSE	D3UA30|D3UA30_HYDEL		40.45339	4.19	0.00	0.00	4.19	1			7.07E2	1			3.0		40497.027	mitogen-activated protein kinase OS=Hydroides elegans OX=216498 PE=2 SV=1
118	FALSE	A0A8J1T8H2|A0A8J1T8H2_OWEFU	OFUS_LOCUS10083	35.287235	2.19	2.19	0.00	2.19	1			1.75E3	1	2.0		8.0		42306.28	mitogen-activated protein kinase OS=Owenia fusiformis OX=6347 GN=OFUS_LOCUS10083 PE=3 SV=1
118	TRUE	A0AAD9KUG2|A0AAD9KUG2_RIDPI	NP493_588g01013	91.666824	15.79	3.24	0.00	15.79	3			3.15E3	3	2.0		16.0	Carbamidomethylation; Deamidation (NQ); Methylation(KR); Methylation(others)	28440.475	mitogen-activated protein kinase OS=Ridgeia piscesae OX=27915 GN=NP493_588g01013 PE=3 SV=1
118	TRUE	A0A0N9HH03|A0A0N9HH03_UREUN		91.666824	10.74	2.20	0.00	10.74	3			3.15E3	3	2.0		16.0	Carbamidomethylation; Deamidation (NQ); Methylation(KR); Methylation(others)	41741.926	mitogen-activated protein kinase OS=Urechis unicinctus OX=6432 PE=2 SV=1
172	FALSE	B0B069|B0B069_9ANNE		40.203556	11.84	0.00	0.00	11.84	1			2.18E2	1			2.0		8524.775	Monoubiquitin (Fragment) OS=Alvinella pompejana OX=6376 PE=4 SV=1
109	FALSE	R7UXF4|R7UXF4_CAPTE	CAPTEDRAFT_163387	70.04617	14.55	0.00	0.00	14.55	3			1.96E3	1			10.0	Dethiomethyl; Oxidation (M)	30578.656	MPN domain-containing protein OS=Capitella teleta OX=283909 GN=CAPTEDRAFT_163387 PE=3 SV=1
90	TRUE	T1FMG4|T1FMG4_HELRO	20210013	104.24442	22.69	0.00	0.00	22.69	7			1.67E3	4			34.0	Amidation; Carbamidomethylation (DHKE, X@N-term); Dethiomethyl; Formylation; Methylation(others); more	37818.1	MPN domain-containing protein OS=Helobdella robusta OX=6412 GN=20210013 PE=3 SV=1
122	TRUE	T1G9Q0|T1G9Q0_HELRO	20217796	127.8684	14.29	3.87	0.00	14.29	4	3.05E2		3.41E3	3	3.0		14.0	Formylation; Oxidation or Hydroxylation	37822.164	MPN domain-containing protein OS=Helobdella robusta OX=6412 GN=20217796 PE=3 SV=1
158	TRUE	A0AAD9PE09|A0AAD9PE09_RIDPI	NP493_22g04060	106.015	13.94	0.00	0.00	13.94	3			1.18E3	2			7.0	Acetylation (N-term); Formylation	37290.633	MPN domain-containing protein OS=Ridgeia piscesae OX=27915 GN=NP493_22g04060 PE=3 SV=1
109	TRUE	A0AAD9NYE4|A0AAD9NYE4_RIDPI	NP493_255g01029	79.91049	14.50	0.00	0.00	14.50	4			1.96E3	1			26.0	Carbamidomethylation (DHKE, X@N-term); Dethiomethyl; Formylation; Oxidation (M)	37144.43	MPN domain-containing protein OS=Ridgeia piscesae OX=27915 GN=NP493_255g01029 PE=3 SV=1
41	FALSE	A0A8S4PGM3|A0A8S4PGM3_OWEFU	OFUS_LOCUS18315	39.807873	0.44	0.44	0.00	0.44	1	1.56E4		1.22E5	1	13.0		23.0		176426.11	Multidrug resistance-associated protein 1 OS=Owenia fusiformis OX=6347 GN=OFUS_LOCUS18315 PE=3 SV=1
118	FALSE	R7T3X6|R7T3X6_CAPTE	CAPTEDRAFT_148032	35.287235	0.99	0.99	0.00	0.99	1			1.65E3	1	2.0		7.0		90128.57	Myosin light chain kinase, smooth muscle OS=Capitella teleta OX=283909 GN=CAPTEDRAFT_148032 PE=3 SV=1
118	FALSE	A0AAD9NHR0|A0AAD9NHR0_RIDPI	NP493_1206g00007	35.287235	0.40	0.40	0.00	0.40	1			1.65E3	1	2.0		7.0		222332.47	Myosin light chain kinase, smooth muscle OS=Ridgeia piscesae OX=27915 GN=NP493_1206g00007 PE=3 SV=1
41	FALSE	R7T8S2|R7T8S2_CAPTE	CAPTEDRAFT_162693	39.807873	0.34	0.34	0.00	0.34	1	1.56E4		1.22E5	1	13.0		23.0		232130.38	Neuroblastoma-amplified sequence N-terminal domain-containing protein OS=Capitella teleta OX=283909 GN=CAPTEDRAFT_162693 PE=4 SV=1
242	TRUE	A0A088BZM2|A0A088BZM2_EISFE		40.282043	13.92	0.00	13.92	13.92	1		5.4E2	1.21E3	1		1.0	2.0		8883.92	Neurocalcin-like protein (Fragment) OS=Eisenia fetida OX=6396 PE=2 SV=1
244	TRUE	R7TKK3|R7TKK3_CAPTE	CAPTEDRAFT_181324	32.289387	2.23	0.00	0.00	2.23	1			1.19E3	1			1.0		40798.992	non-specific serine/threonine protein kinase OS=Capitella teleta OX=283909 GN=CAPTEDRAFT_181324 PE=3 SV=1
118	FALSE	A0A7I8W6Z1|A0A7I8W6Z1_9ANNE	DGYR_LOCUS11868	35.287235	0.69	0.69	0.00	0.69	1			1.65E3	1	2.0		7.0		131456.44	non-specific serine/threonine protein kinase OS=Dimorphilus gyrociliatus OX=2664684 GN=DGYR_LOCUS11868 PE=4 SV=1
244	TRUE	T1EEL3|T1EEL3_HELRO	20195015	32.289387	2.28	0.00	0.00	2.28	1			1.19E3	1			1.0		39853.918	non-specific serine/threonine protein kinase OS=Helobdella robusta OX=6412 GN=20195015 PE=3 SV=1
244	TRUE	T1G3Y7|T1G3Y7_HELRO	20215785	32.289387	2.29	0.00	0.00	2.29	1			1.19E3	1			1.0		40297.344	non-specific serine/threonine protein kinase OS=Helobdella robusta OX=6412 GN=20215785 PE=3 SV=1
244	TRUE	A0A8J1T517|A0A8J1T517_OWEFU	OFUS_LOCUS10851	32.289387	2.22	0.00	0.00	2.22	1			1.19E3	1			1.0		40804.844	non-specific serine/threonine protein kinase OS=Owenia fusiformis OX=6347 GN=OFUS_LOCUS10851 PE=3 SV=1
244	TRUE	A0AAD9JHT1|A0AAD9JHT1_9ANNE	LSH36_322g02013	32.289387	2.29	0.00	0.00	2.29	1			1.19E3	1			1.0		39922.95	non-specific serine/threonine protein kinase OS=Paralvinella palmiformis OX=53620 GN=LSH36_322g02013 PE=3 SV=1
244	TRUE	A0AAD9KLS9|A0AAD9KLS9_RIDPI	NP493_854g01047	32.289387	2.56	0.00	0.00	2.56	1			1.19E3	1			1.0		35225.582	non-specific serine/threonine protein kinase OS=Ridgeia piscesae OX=27915 GN=NP493_854g01047 PE=3 SV=1
302	TRUE	T1EEE8|T1EEE8_HELRO	20194950	34.506645	6.60	0.00	6.60	0.00	1		2.5E2		1		1.0			22309.771	N-terminal methionine N(alpha)-acetyltransferase NatE OS=Helobdella robusta OX=6412 GN=20194950 PE=4 SV=1
224	TRUE	R7TH15|R7TH15_CAPTE	CAPTEDRAFT_21725	34.440956	5.99	0.00	5.99	0.00	1		4.12E3		1		7.0		Oxidation (M)	18784.723	Nucleoside diphosphate kinase OS=Capitella teleta OX=283909 GN=CAPTEDRAFT_21725 PE=3 SV=1
332	TRUE	A0A0A0QYD4|A0A0A0QYD4_9ANNE		35.983116	8.88	0.00	8.88	0.00	1		1.76E2		1		1.0			19037.041	Nucleoside diphosphate kinase OS=Phragmatopoma lapidosa OX=341668 PE=2 SV=1
190	TRUE	T1FP89|T1FP89_HELRO	20210636	70.19263	6.02	6.02	0.00	3.76	2	6.85E2		2.42E2	1	8.0		1.0	Formylation	45062.85	Obg-like ATPase 1 OS=Helobdella robusta OX=6412 GN=20210636 PE=3 SV=1
175	TRUE	A0AAD9IU75|A0AAD9IU75_9ANNE	LSH36_1381g00000	68.241196	5.54	5.54	0.00	0.00	2	2.59E2			1	3.0			Formylation	44725.754	Obg-like ATPase 1 OS=Paralvinella palmiformis OX=53620 GN=LSH36_1381g00000 PE=3 SV=1
175	TRUE	A0AAD9PF45|A0AAD9PF45_RIDPI	NP493_8g01007	68.241196	5.53	5.53	0.00	0.00	2	2.59E2			1	3.0			Formylation	45060.99	Obg-like ATPase 1 OS=Ridgeia piscesae OX=27915 GN=NP493_8g01007 PE=3 SV=1
200	FALSE	R7T5D9|R7T5D9_CAPTE	CAPTEDRAFT_197998	40.259304	11.38	0.00	0.00	11.38	1			1.93E2	1			2.0		12645.693	OBG-type G domain-containing protein (Fragment) OS=Capitella teleta OX=283909 GN=CAPTEDRAFT_197998 PE=4 SV=1
200	FALSE	R7T9Z4|R7T9Z4_CAPTE	CAPTEDRAFT_152844	40.259304	3.81	0.00	0.00	3.81	1			1.93E2	1			2.0		40735.402	OBG-type G domain-containing protein OS=Capitella teleta OX=283909 GN=CAPTEDRAFT_152844 PE=4 SV=1
200	TRUE	T1FP61|T1FP61_HELRO	20210608	60.09337	6.83	0.00	0.00	6.83	2			6.17E2	2			4.0		40848.49	OBG-type G domain-containing protein OS=Helobdella robusta OX=6412 GN=20210608 PE=4 SV=1
200	FALSE	A0AAD9KUB9|A0AAD9KUB9_RIDPI	NP493_577g01037	39.668125	3.53	0.00	0.00	3.53	1			4.23E2	1			2.0		34631.34	OBG-type G domain-containing protein OS=Ridgeia piscesae OX=27915 GN=NP493_577g01037 PE=4 SV=1
78	TRUE	A0A8D6MQ80|A0A8D6MQ80_9ANNE	OK	135.73653	10.99	10.99	0.00	8.58	5	1.01E5		2.94E4	2	60.0		20.0	Carbamidomethylation (DHKE, X@N-term); Carbamylation; Deamidation (NQ); Dehydration; Formylation; more	41722.742	Opheline kinase OS=Thoracophelia sp. 1 KU-2021 OX=2866647 GN=OK PE=2 SV=1
307	TRUE	I3NNU8|I3NNU8_9ANNE		40.321224	5.38	0.00	0.00	5.38	1			2.29E2	1			5.0		34427.867	p43 OS=Eisenia andrei OX=168636 PE=2 SV=1
291	TRUE	R7UZX3|R7UZX3_CAPTE	CAPTEDRAFT_174845	36.99327	2.13	0.00	0.00	2.13	1				1			1.0		52696.938	PCI domain-containing protein OS=Capitella teleta OX=283909 GN=CAPTEDRAFT_174845 PE=3 SV=1
241	TRUE	R7TX70|R7TX70_CAPTE	CAPTEDRAFT_225326	34.993786	2.84	2.84	0.00	0.00	1	2.12E2			1	2.0				47167.348	PCI domain-containing protein OS=Capitella teleta OX=283909 GN=CAPTEDRAFT_225326 PE=3 SV=1
241	TRUE	T1FP84|T1FP84_HELRO	20210631	34.993786	2.86	2.86	0.00	0.00	1	2.12E2			1	2.0				47173.33	PCI domain-containing protein OS=Helobdella robusta OX=6412 GN=20210631 PE=3 SV=1
241	TRUE	A0AAD9JEK7|A0AAD9JEK7_9ANNE	LSH36_369g03032	34.993786	2.86	2.86	0.00	0.00	1	2.12E2			1	2.0				46780.066	PCI domain-containing protein OS=Paralvinella palmiformis OX=53620 GN=LSH36_369g03032 PE=3 SV=1
291	TRUE	A0AAD9NBJ5|A0AAD9NBJ5_9ANNE	LSH36_67g01013	36.99327	3.25	0.00	0.00	3.25	1				1			1.0		34362.54	PCI domain-containing protein OS=Paralvinella palmiformis OX=53620 GN=LSH36_67g01013 PE=3 SV=1
291	TRUE	A0AAD9L3G0|A0AAD9L3G0_RIDPI	NP493_342g02030	36.99327	2.14	0.00	0.00	2.14	1				1			1.0		52604.164	PCI domain-containing protein OS=Ridgeia piscesae OX=27915 GN=NP493_342g02030 PE=3 SV=1
110	TRUE	D1MJA9|D1MJA9_EISFE		101.11635	53.19	0.00	53.19	0.00	3		1.92E4		2		19.0		Carbamidomethylation (DHKE, X@N-term); Deamidation (NQ); Formylation; Formylation (Protein N-term)	4999.516	Peptidyl-prolyl cis-trans isomerase (Fragment) OS=Eisenia fetida OX=6396 PE=2 SV=1
79	TRUE	Q0Q596|Q0Q596_EISFE		135.36772	75.64	0.00	75.64	0.00	7		9.66E4		5		37.0		Carbamidomethylation; Carbamidomethylation (DHKE, X@N-term); Deamidation (NQ); Formylation; Methylation(others); more	8302.329	Peptidyl-prolyl cis-trans isomerase (Fragment) OS=Eisenia fetida OX=6396 PE=2 SV=1
84	TRUE	T1EED4|T1EED4_HELRO	20194936	119.35447	12.46	0.00	12.46	0.00	4		1.59E4		2		46.0		Carbamidomethylation; Carbamidomethylation (DHKE, X@N-term); Carboxymethyl (KW, X@N-term); Deamidation (NQ); Formylation; more	35772.914	Peptidyl-prolyl cis-trans isomerase E OS=Helobdella robusta OX=6412 GN=20194936 PE=3 SV=1
102	TRUE	Q9XZZ5|Q9XZZ5_LUMRU	cypA	102.08271	29.27	0.00	29.27	0.00	6		4.49E4		3		28.0		Carbamidomethylation; Carbamidomethylation (DHKE, X@N-term); Carbamylation; Deamidation (NQ); Methylation(others); more	17599.064	Peptidyl-prolyl cis-trans isomerase OS=Lumbricus rubellus OX=35632 GN=cypA PE=2 SV=1
84	FALSE	A0A8S4PP70|A0A8S4PP70_OWEFU	OFUS_LOCUS19906	36.0802	7.78	0.00	7.78	0.00	1		2.23E3		1		8.0		Carbamidomethylation	18132.443	Peptidyl-prolyl cis-trans isomerase OS=Owenia fusiformis OX=6347 GN=OFUS_LOCUS19906 PE=3 SV=1
84	FALSE	A0A8S4PPD0|A0A8S4PPD0_OWEFU	OFUS_LOCUS19906	36.0802	7.88	0.00	7.88	0.00	1		2.23E3		1		8.0		Carbamidomethylation	17590.781	Peptidyl-prolyl cis-trans isomerase OS=Owenia fusiformis OX=6347 GN=OFUS_LOCUS19906 PE=3 SV=1
227	TRUE	A0AAD9KHY9|A0AAD9KHY9_RIDPI	NP493_1036g00032	45.598545	11.59	0.00	11.59	0.00	2		2.14E4		1		10.0			17672.04	Peptidyl-prolyl cis-trans isomerase OS=Ridgeia piscesae OX=27915 GN=NP493_1036g00032 PE=3 SV=1
290	TRUE	Q1AN23|Q1AN23_AREMA	Prdx5	35.80678	8.60	0.00	8.60	0.00	1		9.48E2		1		3.0		Carbamidomethylation	19619.807	Peroxiredoxin-5 OS=Arenicola marina OX=6344 GN=Prdx5 PE=1 SV=1
290	TRUE	A0A8J1U6P2|A0A8J1U6P2_OWEFU	OFUS_LOCUS16627	35.80678	8.89	0.00	8.89	0.00	1		9.48E2		1		3.0		Carbamidomethylation	19165.11	Peroxiredoxin-5 OS=Owenia fusiformis OX=6347 GN=OFUS_LOCUS16627 PE=3 SV=1
341	TRUE	A0AAD9UJQ0|A0AAD9UJQ0_RIDPI	NP493_44g12012	35.842274	8.51	0.00	8.51	0.00	1		7.59E2		1		3.0		Carbamidomethylation	20111.371	Peroxiredoxin-5 OS=Ridgeia piscesae OX=27915 GN=NP493_44g12012 PE=3 SV=1
120	TRUE	R7TKL7|R7TKL7_CAPTE	CAPTEDRAFT_149896	98.83036	6.03	6.03	0.00	3.77	3	4.27E4		2.81E4	2	32.0		9.0	Asn->Asp substitution; Asn->Ser substitution; Deamidation (NQ); Oxidation (M); Ser->Asp substitution	44733.28	Phosphagen kinase C-terminal domain-containing protein OS=Capitella teleta OX=283909 GN=CAPTEDRAFT_149896 PE=3 SV=1
303	TRUE	T1EFW6|T1EFW6_HELRO	20195468	36.336758	11.67	0.00	11.67	0.00	1		1.17E3		1		5.0		Glu->Gln substitution	13937.645	Phosphatidylethanolamine-binding protein 1 OS=Helobdella robusta OX=6412 GN=20195468 PE=4 SV=1
250	TRUE	R7TYA4|R7TYA4_CAPTE	CAPTEDRAFT_149599	33.598366	2.18	0.00	0.00	2.18	1			1.47E2	1			1.0		72148.73	phosphoenolpyruvate carboxykinase (GTP) OS=Capitella teleta OX=283909 GN=CAPTEDRAFT_149599 PE=3 SV=1
250	TRUE	R7VBC0|R7VBC0_CAPTE	CAPTEDRAFT_151312	33.598366	2.14	0.00	0.00	2.14	1			1.47E2	1			1.0		73488.42	phosphoenolpyruvate carboxykinase (GTP) OS=Capitella teleta OX=283909 GN=CAPTEDRAFT_151312 PE=3 SV=1
250	TRUE	A0A7I8W1A6|A0A7I8W1A6_9ANNE	DGYR_LOCUS10172	33.598366	2.08	0.00	0.00	2.08	1			1.47E2	1			1.0		76040.18	phosphoenolpyruvate carboxykinase (GTP) OS=Dimorphilus gyrociliatus OX=2664684 GN=DGYR_LOCUS10172 PE=3 SV=1
250	TRUE	T1EE02|T1EE02_HELRO	20194804	33.598366	2.20	0.00	0.00	2.20	1			1.47E2	1			1.0		71723.805	phosphoenolpyruvate carboxykinase (GTP) OS=Helobdella robusta OX=6412 GN=20194804 PE=3 SV=1
250	TRUE	T1EEQ7|T1EEQ7_HELRO	20195059	33.598366	2.22	0.00	0.00	2.22	1			1.47E2	1			1.0		70339.05	phosphoenolpyruvate carboxykinase (GTP) OS=Helobdella robusta OX=6412 GN=20195059 PE=3 SV=1
250	TRUE	T1G6X6|T1G6X6_HELRO	20216823	33.598366	2.17	0.00	0.00	2.17	1			1.47E2	1			1.0		72470.17	phosphoenolpyruvate carboxykinase (GTP) OS=Helobdella robusta OX=6412 GN=20216823 PE=3 SV=1
250	TRUE	A0A8S4NIE4|A0A8S4NIE4_OWEFU	OFUS_LOCUS7410	33.598366	2.20	0.00	0.00	2.20	1			1.47E2	1			1.0		71963.055	phosphoenolpyruvate carboxykinase (GTP) OS=Owenia fusiformis OX=6347 GN=OFUS_LOCUS7410 PE=3 SV=1
250	TRUE	A0A8J1UAS9|A0A8J1UAS9_OWEFU	OFUS_LOCUS7410	33.598366	2.13	0.00	0.00	2.13	1			1.47E2	1			1.0		74486.766	phosphoenolpyruvate carboxykinase (GTP) OS=Owenia fusiformis OX=6347 GN=OFUS_LOCUS7410 PE=3 SV=1
250	TRUE	A0AAD9JNI1|A0AAD9JNI1_9ANNE	LSH36_216g00006	33.598366	2.41	0.00	0.00	2.41	1			1.47E2	1			1.0		65265.75	phosphoenolpyruvate carboxykinase (GTP) OS=Paralvinella palmiformis OX=53620 GN=LSH36_216g00006 PE=3 SV=1
250	TRUE	A0AAD9UEH3|A0AAD9UEH3_RIDPI	NP493_202g03066	33.598366	2.18	0.00	0.00	2.18	1			1.47E2	1			1.0		72043.555	phosphoenolpyruvate carboxykinase (GTP) OS=Ridgeia piscesae OX=27915 GN=NP493_202g03066 PE=3 SV=1
128	TRUE	R7TJM0|R7TJM0_CAPTE	CAPTEDRAFT_222818	126.57068	8.11	8.11	0.00	5.25	3	2.97E3			1	19.0		3.0	Deamidation (NQ); Formylation; Ser->Asp substitution	44717.5	Phosphoglycerate kinase OS=Capitella teleta OX=283909 GN=CAPTEDRAFT_222818 PE=3 SV=1
107	TRUE	T1G902|T1G902_HELRO	20217549	114.16127	10.36	10.36	0.00	5.06	4	1.35E4		2.76E2	2	33.0		7.0	Asp->Glu substitution; Carbamidomethylation (DHKE, X@N-term); Methylation(KR); Methylation(others); Sodium adduct	44346.44	Phosphoglycerate kinase OS=Helobdella robusta OX=6412 GN=20217549 PE=3 SV=1
103	TRUE	A0A8J1THE5|A0A8J1THE5_OWEFU	OFUS_LOCUS4560	137.40587	21.15	21.15	0.00	12.98	6	1.53E3		3.64E2	2	27.0		8.0	Deamidation (NQ); Formylation; Methylation(KR); Methylation(others); Oxidation (M)	44580.383	Phosphoglycerate kinase OS=Owenia fusiformis OX=6347 GN=OFUS_LOCUS4560 PE=3 SV=1
170	TRUE	D0EP16|D0EP16_EISFE		81.82335	23.08	23.08	23.08	23.08	2	3.1E3	3.98E3	4.31E3	2	11.0	14.0	9.0	Formylation (Protein N-term)	10023.744	Pi-class glutathione S-transferase (Fragment) OS=Eisenia fetida OX=6396 PE=2 SV=1
148	FALSE	R7THG3|R7THG3_CAPTE	CAPTEDRAFT_223757	36.08526	8.20	0.00	8.20	0.00	1		1.79E3		1		14.0			20865.049	Plectin/eS10 N-terminal domain-containing protein (Fragment) OS=Capitella teleta OX=283909 GN=CAPTEDRAFT_223757 PE=3 SV=1
148	FALSE	A0AAD9JLV4|A0AAD9JLV4_9ANNE	LSH36_255g04104	36.08526	8.47	0.00	8.47	0.00	1		1.79E3		1		14.0			20326.518	Plectin/eS10 N-terminal domain-containing protein OS=Paralvinella palmiformis OX=53620 GN=LSH36_255g04104 PE=3 SV=1
172	FALSE	B0B067|B0B067_9ANNE		40.203556	2.96	0.00	0.00	2.96	1			2.18E2	1			2.0		34003.074	Polyubiquitin (Fragment) OS=Paralvinella grasslei OX=61270 PE=4 SV=1
283	TRUE	R7VCM8|R7VCM8_CAPTE	CAPTEDRAFT_221097	36.401096	2.11	2.11	0.00	2.11	1	3.64E3			1	3.0		1.0		41734.41	PPM-type phosphatase domain-containing protein OS=Capitella teleta OX=283909 GN=CAPTEDRAFT_221097 PE=3 SV=1
357	TRUE	T1EED7|T1EED7_HELRO	20194939	33.468887	2.28	2.28	0.00	0.00	1	2.53E3			1	4.0				38789.324	PPM-type phosphatase domain-containing protein OS=Helobdella robusta OX=6412 GN=20194939 PE=3 SV=1
357	TRUE	T1EMF3|T1EMF3_HELRO	20197753	33.468887	2.33	2.33	0.00	0.00	1	2.53E3			1	4.0				37791.695	PPM-type phosphatase domain-containing protein OS=Helobdella robusta OX=6412 GN=20197753 PE=3 SV=1
283	TRUE	T1FNA8|T1FNA8_HELRO	20210305	36.401096	2.11	2.11	0.00	2.11	1	3.64E3			1	3.0		1.0		41298.664	PPM-type phosphatase domain-containing protein OS=Helobdella robusta OX=6412 GN=20210305 PE=3 SV=1
283	TRUE	A0AAD9NC07|A0AAD9NC07_9ANNE	LSH36_94g02024	36.401096	1.60	1.60	0.00	1.60	1	3.64E3			1	3.0		1.0		55424.023	PPM-type phosphatase domain-containing protein OS=Paralvinella palmiformis OX=53620 GN=LSH36_94g02024 PE=3 SV=1
283	TRUE	A0AAD9UC36|A0AAD9UC36_RIDPI	NP493_288g02030	36.401096	2.08	2.08	0.00	2.08	1	3.64E3			1	3.0		1.0		41978.727	PPM-type phosphatase domain-containing protein OS=Ridgeia piscesae OX=27915 GN=NP493_288g02030 PE=3 SV=1
300	TRUE	A0AAD9PE02|A0AAD9PE02_RIDPI	NP493_21g10019	39.881115	3.40	0.00	0.00	3.40	1			1.71E3	1			4.0		38204.44	Protein farnesyltransferase/geranylgeranyltransferase type-1 subunit alpha OS=Ridgeia piscesae OX=27915 GN=NP493_21g10019 PE=3 SV=1
367	TRUE	T1FP39|T1FP39_HELRO	20210586	34.968838	1.30	0.00	0.00	1.30	1			2.5E2	1			2.0	Carbamidomethylation; Oxidation (M)	61933.066	protein kinase C OS=Helobdella robusta OX=6412 GN=20210586 PE=3 SV=1
118	FALSE	R7VCU6|R7VCU6_CAPTE	CAPTEDRAFT_163463	35.287235	1.52	1.52	0.00	1.52	1			1.65E3	1	2.0		7.0		59095.18	Protein kinase domain-containing protein OS=Capitella teleta OX=283909 GN=CAPTEDRAFT_163463 PE=4 SV=1
244	TRUE	R7TTW1|R7TTW1_CAPTE	CAPTEDRAFT_177861	32.289387	2.51	0.00	0.00	2.51	1			1.19E3	1			1.0		37570.668	Protein kinase domain-containing protein OS=Capitella teleta OX=283909 GN=CAPTEDRAFT_177861 PE=4 SV=1
244	TRUE	T1G5D0|T1G5D0_HELRO	20216277	32.289387	3.32	0.00	0.00	3.32	1			1.19E3	1			1.0		28357.463	Protein kinase domain-containing protein OS=Helobdella robusta OX=6412 GN=20216277 PE=4 SV=1
118	FALSE	A0AAD9JXH8|A0AAD9JXH8_9ANNE	LSH36_121g05051	35.287235	1.04	1.04	0.00	1.04	1			1.65E3	1	2.0		7.0		85315.375	Protein kinase domain-containing protein OS=Paralvinella palmiformis OX=53620 GN=LSH36_121g05051 PE=4 SV=1
204	TRUE	A0AAD9JNP0|A0AAD9JNP0_9ANNE	LSH36_209g02094	42.643185	11.04	11.04	0.00	0.00	2	2.65E3			2	7.0				17922.957	Protein kinase domain-containing protein OS=Paralvinella palmiformis OX=53620 GN=LSH36_209g02094 PE=4 SV=1
118	FALSE	A0AAD9JDX8|A0AAD9JDX8_9ANNE	LSH36_367g04000	58.097008	8.46	2.94	0.00	8.46	2			2.46E3	2	2.0		11.0		31382.342	Protein kinase domain-containing protein OS=Paralvinella palmiformis OX=53620 GN=LSH36_367g04000 PE=4 SV=1
177	TRUE	A0AAD9K8H9|A0AAD9K8H9_9ANNE	LSH36_44g17021	67.84671	15.05	0.00	0.00	15.05	3			1.28E4	1			7.0	Carbamidomethylation (DHKE, X@N-term)	31524.46	protein-serine/threonine phosphatase OS=Paralvinella palmiformis OX=53620 GN=LSH36_44g17021 PE=4 SV=1
202	TRUE	A8U9Q8|A8U9Q8_SIPNU		52.688736	26.97	0.00	26.97	0.00	2		5.29E3		2		13.0			9467.229	Putative ribosomal protein L12 (Fragment) OS=Sipunculus nudus OX=6446 PE=2 SV=1
270	TRUE	A8U9T1|A8U9T1_SIPNU		34.63975	7.74	0.00	7.74	0.00	1		2.5E2		1		1.0			19144.814	Putative ribosomal protein L23a OS=Sipunculus nudus OX=6446 PE=2 SV=1
148	FALSE	A8UA06|A8UA06_SIPNU		36.08526	9.43	0.00	9.43	0.00	1		1.79E3		1		14.0			18174.82	Putative ribosomal protein S10 OS=Sipunculus nudus OX=6446 PE=2 SV=1
296	TRUE	A8U9Z2|A8U9Z2_SIPNU		31.00933	7.14	0.00	7.14	0.00	1		1.73E2		1		2.0			14248.59	Putative ribosomal protein S3 (Fragment) OS=Sipunculus nudus OX=6446 PE=2 SV=1
172	TRUE	D3UA40|D3UA40_HYDEL		75.923004	27.78	27.78	0.00	27.78	2	5.54E2		7.64E2	2	4.0		6.0	Formylation	10221.888	Putative ubiquitin (Fragment) OS=Hydroides elegans OX=216498 PE=2 SV=1
299	TRUE	R7V6H5|R7V6H5_CAPTE	CAPTEDRAFT_228796	40.154335	3.55	0.00	0.00	3.55	1			1.69E1	1			1.0		43619.586	Pyruvate dehydrogenase E1 component subunit alpha OS=Capitella teleta OX=283909 GN=CAPTEDRAFT_228796 PE=4 SV=1
239	TRUE	R7UG81|R7UG81_CAPTE	CAPTEDRAFT_180936	39.6463	2.06	2.06	0.00	2.06	1	5.35E2		1.98E3	1	3.0		2.0		58245.066	Pyruvate kinase OS=Capitella teleta OX=283909 GN=CAPTEDRAFT_180936 PE=3 SV=1
239	TRUE	A0A7I8VKC3|A0A7I8VKC3_9ANNE	DGYR_LOCUS4441	39.6463	1.68	1.68	0.00	1.68	1	5.35E2		1.98E3	1	3.0		2.0		72165.56	Pyruvate kinase OS=Dimorphilus gyrociliatus OX=2664684 GN=DGYR_LOCUS4441 PE=3 SV=1
239	TRUE	T1EFL7|T1EFL7_HELRO	20195369	39.6463	1.90	1.90	0.00	1.90	1	5.35E2		1.98E3	1	3.0		2.0		63232.6	Pyruvate kinase OS=Helobdella robusta OX=6412 GN=20195369 PE=3 SV=1
239	TRUE	T1G3A5|T1G3A5_HELRO	20215553	39.6463	2.01	2.01	0.00	2.01	1	5.35E2		1.98E3	1	3.0		2.0		60023.094	Pyruvate kinase OS=Helobdella robusta OX=6412 GN=20215553 PE=3 SV=1
239	TRUE	A0AAD9N5T7|A0AAD9N5T7_9ANNE	LSH36_211g02050	39.6463	2.04	2.04	0.00	2.04	1	5.35E2		1.98E3	1	3.0		2.0		58461.805	Pyruvate kinase OS=Paralvinella palmiformis OX=53620 GN=LSH36_211g02050 PE=3 SV=1
239	TRUE	A0AAD9NSD6|A0AAD9NSD6_RIDPI	NP493_414g00052	39.6463	1.91	1.91	0.00	1.91	1	5.35E2		1.98E3	1	3.0		2.0		62781.73	Pyruvate kinase OS=Ridgeia piscesae OX=27915 GN=NP493_414g00052 PE=3 SV=1
144	TRUE	R7VGA0|R7VGA0_CAPTE	CAPTEDRAFT_148575	107.1435	9.75	6.35	2.04	9.75	3			4.93E1	1	5.0	1.0	11.0	Carbamidomethylation (DHKE, X@N-term); Formylation	49677.87	Rab GDP dissociation inhibitor OS=Capitella teleta OX=283909 GN=CAPTEDRAFT_148575 PE=3 SV=1
141	TRUE	A0A7I8VI77|A0A7I8VI77_9ANNE	DGYR_LOCUS4609	99.617935	8.58	6.32	2.03	8.58	3				1	5.0	1.0	11.0	Carbamidomethylation (DHKE, X@N-term); Carbamylation; Formylation	49996.336	Rab GDP dissociation inhibitor OS=Dimorphilus gyrociliatus OX=2664684 GN=DGYR_LOCUS4609 PE=3 SV=1
133	FALSE	T1G8U2|T1G8U2_HELRO	20217489	88.1047	9.32	6.11	3.22	6.11	2		4.54E2		1	4.0	1.0	8.0	Carbamidomethylation (DHKE, X@N-term); Formylation	34826.707	Rab GDP dissociation inhibitor OS=Helobdella robusta OX=6412 GN=20217489 PE=3 SV=1
133	FALSE	A0A8S4PPU5|A0A8S4PPU5_OWEFU	OFUS_LOCUS20244	103.801506	6.71	6.26	2.01	6.71	3			1.09E3	1	5.0	1.0	11.0	Carbamidomethylation (DHKE, X@N-term); Formylation	50502.1	Rab GDP dissociation inhibitor OS=Owenia fusiformis OX=6347 GN=OFUS_LOCUS20244 PE=3 SV=1
133	FALSE	A0A8J1T9X0|A0A8J1T9X0_OWEFU	OFUS_LOCUS9374	103.801506	6.79	6.33	2.04	6.79	3			1.09E3	1	5.0	1.0	11.0	Carbamidomethylation (DHKE, X@N-term); Formylation	49941.867	Rab GDP dissociation inhibitor OS=Owenia fusiformis OX=6347 GN=OFUS_LOCUS9374 PE=3 SV=1
133	TRUE	A0AAD9P417|A0AAD9P417_RIDPI	NP493_155g01009	111.737076	9.05	6.33	4.30	6.79	4		4.54E2	1.09E3	2	5.0	2.0	11.0	Carbamidomethylation (DHKE, X@N-term); Formylation	49568.54	Rab GDP dissociation inhibitor OS=Ridgeia piscesae OX=27915 GN=NP493_155g01009 PE=3 SV=1
202	FALSE	F1DB55|F1DB55_GLYTI		33.259167	14.06	0.00	14.06	0.00	1		3.64E3		1		6.0			6808.04	Ribosomal protein rpl12 (Fragment) OS=Glycera tridactyla OX=104710 PE=2 SV=1
172	FALSE	F1DB71|F1DB71_GLYTI		40.382195	48.48	48.48	0.00	48.48	1	3.68E2		5.45E2	1	3.0		4.0		3719.3445	Ribosomal protein rps27 (Fragment) OS=Glycera tridactyla OX=104710 PE=2 SV=1
172	FALSE	A8UES9|A8UES9_AREMA		40.203556	5.73	0.00	0.00	5.73	1			2.18E2	1			2.0		18064.027	Ribosomal protein rps27a OS=Arenicola marina OX=6344 PE=2 SV=1
73	FALSE	A0A1B1LTY7|A0A1B1LTY7_9ANNE		115.27199	59.79	0.00	59.79	0.00	8		1.94E4		8		43.0		Carbamidomethylation (DHKE, X@N-term); Formylation	10719.663	Ribosomal protein S13 (Fragment) OS=Aporrectodea caliginosa OX=302032 PE=2 SV=1
73	FALSE	A0A2D1PJF7|A0A2D1PJF7_9ANNE		99.639046	83.67	0.00	83.67	0.00	5		1.29E4		5		32.0		Carbamidomethylation (DHKE, X@N-term); Formylation	5461.348	Ribosomal protein S13 (Fragment) OS=Eisenia andrei OX=168636 PE=2 SV=1
243	TRUE	R7UQ86|R7UQ86_CAPTE	CAPTEDRAFT_157543	34.66825	2.71	2.71	0.00	0.00	1	6.43E2			1	2.0				42048.53	RNA helicase OS=Capitella teleta OX=283909 GN=CAPTEDRAFT_157543 PE=3 SV=1
243	TRUE	R7UU25|R7UU25_CAPTE	CAPTEDRAFT_170898	34.66825	2.57	2.57	0.00	0.00	1	6.43E2			1	2.0				44377.934	RNA helicase OS=Capitella teleta OX=283909 GN=CAPTEDRAFT_170898 PE=3 SV=1
243	TRUE	R7TG66|R7TG66_CAPTE	CAPTEDRAFT_186607	34.66825	2.57	2.57	0.00	0.00	1	6.43E2			1	2.0				44325.914	RNA helicase OS=Capitella teleta OX=283909 GN=CAPTEDRAFT_186607 PE=3 SV=1
243	TRUE	R7TK02|R7TK02_CAPTE	CAPTEDRAFT_190362	34.66825	2.43	2.43	0.00	0.00	1	6.43E2			1	2.0				46742.332	RNA helicase OS=Capitella teleta OX=283909 GN=CAPTEDRAFT_190362 PE=3 SV=1
243	TRUE	R7URT2|R7URT2_CAPTE	CAPTEDRAFT_202865	34.66825	2.38	2.38	0.00	0.00	1	6.43E2			1	2.0				47940.832	RNA helicase OS=Capitella teleta OX=283909 GN=CAPTEDRAFT_202865 PE=3 SV=1
243	TRUE	T1EFM4|T1EFM4_HELRO	20195376	34.66825	2.18	2.18	0.00	0.00	1	6.43E2			1	2.0				52147.195	RNA helicase OS=Helobdella robusta OX=6412 GN=20195376 PE=3 SV=1
243	TRUE	T1FN29|T1FN29_HELRO	20210228	34.66825	2.26	2.26	0.00	0.00	1	6.43E2			1	2.0				50590.332	RNA helicase OS=Helobdella robusta OX=6412 GN=20210228 PE=3 SV=1
243	TRUE	A0A8S4NJG3|A0A8S4NJG3_OWEFU	OFUS_LOCUS7833	34.66825	2.57	2.57	0.00	0.00	1	6.43E2			1	2.0				44385.86	RNA helicase OS=Owenia fusiformis OX=6347 GN=OFUS_LOCUS7833 PE=3 SV=1
243	TRUE	A0A8J1UD51|A0A8J1UD51_OWEFU	OFUS_LOCUS7833	34.66825	2.20	2.20	0.00	0.00	1	6.43E2			1	2.0				51997.285	RNA helicase OS=Owenia fusiformis OX=6347 GN=OFUS_LOCUS7833 PE=3 SV=1
243	TRUE	A0A8S4NIQ9|A0A8S4NIQ9_OWEFU	OFUS_LOCUS7833	34.66825	2.29	2.29	0.00	0.00	1	6.43E2			1	2.0				49763.848	RNA helicase OS=Owenia fusiformis OX=6347 GN=OFUS_LOCUS7833 PE=3 SV=1
243	TRUE	A0A8J1UAU1|A0A8J1UAU1_OWEFU	OFUS_LOCUS7833	34.66825	2.39	2.39	0.00	0.00	1	6.43E2			1	2.0				47614.35	RNA helicase OS=Owenia fusiformis OX=6347 GN=OFUS_LOCUS7833 PE=3 SV=1
243	TRUE	A0A8J1UFF5|A0A8J1UFF5_OWEFU	OFUS_LOCUS7833	34.66825	1.89	1.89	0.00	0.00	1	6.43E2			1	2.0				59028.297	RNA helicase OS=Owenia fusiformis OX=6347 GN=OFUS_LOCUS7833 PE=3 SV=1
243	TRUE	A0AAD9J4H6|A0AAD9J4H6_9ANNE	LSH36_621g01012	34.66825	2.26	2.26	0.00	0.00	1	6.43E2			1	2.0				51027.836	RNA helicase OS=Paralvinella palmiformis OX=53620 GN=LSH36_621g01012 PE=3 SV=1
243	TRUE	A0AAD9NLY5|A0AAD9NLY5_RIDPI	NP493_893g01081	34.66825	2.25	2.25	0.00	0.00	1	6.43E2			1	2.0				50850.758	RNA helicase OS=Ridgeia piscesae OX=27915 GN=NP493_893g01081 PE=3 SV=1
342	TRUE	A0A7I8VAX1|A0A7I8VAX1_9ANNE	DGYR_LOCUS1914	36.763176	2.15	2.15	0.00	2.15	1	3.34E3		1.91E2	1	2.0		1.0		39904.02	S-(hydroxymethyl)glutathione dehydrogenase OS=Dimorphilus gyrociliatus OX=2664684 GN=DGYR_LOCUS1914 PE=3 SV=1
305	TRUE	Q6PTR0|Q6PTR0_9ANNE		40.019104	4.70	4.70	0.00	0.00	1	3.02E2			1	2.0				34803.9	S-adenosylmethionine synthase (Fragment) OS=Chaetopterus sp. KJP-2000 OX=217366 PE=2 SV=1
305	TRUE	E9KJQ1|E9KJQ1_9ANNE		40.019104	5.75	5.75	0.00	0.00	1	3.02E2			1	2.0				28524.537	S-adenosylmethionine synthase (Fragment) OS=Chaetopterus sp. THS-2011 OX=948930 PE=2 SV=1
305	TRUE	E9KJP9|E9KJP9_EURCO		40.019104	5.86	5.86	0.00	0.00	1	3.02E2			1	2.0				27678.227	S-adenosylmethionine synthase (Fragment) OS=Eurythoe complanata OX=167815 PE=2 SV=1
305	TRUE	C7SP27|C7SP27_9ANNE		40.019104	5.19	5.19	0.00	0.00	1	3.02E2			1	2.0				31385.078	S-adenosylmethionine synthase (Fragment) OS=Oligochaeta sp. MR-2009 OX=662525 PE=2 SV=1
305	TRUE	E9KJQ2|E9KJQ2_9ANNE		40.019104	5.75	5.75	0.00	0.00	1	3.02E2			1	2.0				28586.275	S-adenosylmethionine synthase (Fragment) OS=Spiochaetopterus sp. THS-2011 OX=948933 PE=2 SV=1
305	TRUE	T1FN95|T1FN95_HELRO	20210293	40.019104	3.78	3.78	0.00	0.00	1	3.02E2			1	2.0				43629.78	S-adenosylmethionine synthase OS=Helobdella robusta OX=6412 GN=20210293 PE=3 SV=1
205	TRUE	A0AAD9J5I2|A0AAD9J5I2_9ANNE	LSH36_583g01264	51.34599	1.83	1.83	0.00	0.83	2	6.34E1			1	3.0		1.0	Carbamidomethylation; Ile->Met substitution	133816.36	S-adenosylmethionine synthase OS=Paralvinella palmiformis OX=53620 GN=LSH36_583g01264 PE=3 SV=1
113	TRUE	A0A088BZ83|A0A088BZ83_EISFE		61.453926	15.00	10.00	15.00	10.00	3	5.16E3	9.78E4	1.11E4	3	26.0	47.0	29.0	Lys->Asn substitution; Ser->Ala substitution; Ser->Asp substitution; Ser->Gln substitution; Val->Arg substitution	13835.363	SCBP2-like protein (Fragment) OS=Eisenia fetida OX=6396 PE=2 SV=1
343	TRUE	Q8T378|Q8T378_LUMTE	scbp3	35.340652	5.65	0.00	5.65	0.00	1		1.76E3		1		2.0			19641.217	SCBP3 protein OS=Lumbricus terrestris OX=6398 GN=scbp3 PE=2 SV=1
298	TRUE	A0AAD9J9V9|A0AAD9J9V9_9ANNE	LSH36_477g00052	39.879597	4.76	4.76	0.00	0.00	1	8.17E2			1	2.0				34478.887	Selenide, water dikinase OS=Paralvinella palmiformis OX=53620 GN=LSH36_477g00052 PE=4 SV=1
274	TRUE	R7TH48|R7TH48_CAPTE	CAPTEDRAFT_173215	36.02915	2.36	0.00	0.00	2.36	1			2.6E2	1			4.0		44381.633	Septin OS=Capitella teleta OX=283909 GN=CAPTEDRAFT_173215 PE=3 SV=1
251	TRUE	T1FN47|T1FN47_HELRO	20210245	34.504963	2.43	0.00	0.00	2.43	1			1.34E2	1			1.0		42289.58	Septin OS=Helobdella robusta OX=6412 GN=20210245 PE=3 SV=1
274	TRUE	A0A8J1UTP5|A0A8J1UTP5_OWEFU	OFUS_LOCUS24461	36.02915	2.25	0.00	0.00	2.25	1			2.6E2	1			4.0		46336.734	Septin OS=Owenia fusiformis OX=6347 GN=OFUS_LOCUS24461 PE=3 SV=1
251	TRUE	A0AAD9KWI2|A0AAD9KWI2_RIDPI	NP493_531g03029	34.504963	2.33	0.00	0.00	2.33	1			1.34E2	1			1.0		43341.72	Septin OS=Ridgeia piscesae OX=27915 GN=NP493_531g03029 PE=3 SV=1
251	TRUE	R7USX4|R7USX4_CAPTE	CAPTEDRAFT_177047	34.504963	2.00	0.00	0.00	2.00	1			1.34E2	1			1.0		50538.797	Septin-type G domain-containing protein OS=Capitella teleta OX=283909 GN=CAPTEDRAFT_177047 PE=3 SV=1
274	TRUE	T1FZA2|T1FZA2_HELRO	20214150	36.02915	3.46	0.00	0.00	3.46	1			2.6E2	1			4.0		30403.928	Septin-type G domain-containing protein OS=Helobdella robusta OX=6412 GN=20214150 PE=4 SV=1
251	TRUE	A0AAD9KFT0|A0AAD9KFT0_9ANNE	LSH36_3g16000	34.504963	0.79	0.00	0.00	0.79	1			1.34E2	1			1.0		127428.51	Septin-type G domain-containing protein OS=Paralvinella palmiformis OX=53620 GN=LSH36_3g16000 PE=3 SV=1
251	TRUE	A0AAD9KLM0|A0AAD9KLM0_RIDPI	NP493_876g01010	34.504963	1.57	0.00	0.00	1.57	1			1.34E2	1			1.0		64561.05	Septin-type G domain-containing protein OS=Ridgeia piscesae OX=27915 GN=NP493_876g01010 PE=3 SV=1
157	TRUE	R7V4C6|R7V4C6_CAPTE	CAPTEDRAFT_150639	81.53888	16.72	0.00	0.00	16.72	4			7.93E2	2			8.0	Carbamidomethylation	37507.29	Serine/threonine-protein phosphatase OS=Capitella teleta OX=283909 GN=CAPTEDRAFT_150639 PE=3 SV=1
157	FALSE	R7TZG7|R7TZG7_CAPTE	CAPTEDRAFT_154549	73.90907	12.84	0.00	0.00	12.84	3			7.11E2	1			7.0		37162.71	Serine/threonine-protein phosphatase OS=Capitella teleta OX=283909 GN=CAPTEDRAFT_154549 PE=3 SV=1
168	FALSE	R7UPA2|R7UPA2_CAPTE	CAPTEDRAFT_227677	62.556976	6.15	0.00	0.00	6.15	2			1.91E3	2			4.0	Oxidation or Hydroxylation	35457.01	Serine/threonine-protein phosphatase OS=Capitella teleta OX=283909 GN=CAPTEDRAFT_227677 PE=3 SV=1
168	FALSE	A0A7I8W9Y7|A0A7I8W9Y7_9ANNE	DGYR_LOCUS12418	62.556976	6.13	0.00	0.00	6.13	2			1.91E3	2			4.0	Oxidation or Hydroxylation	35588.184	Serine/threonine-protein phosphatase OS=Dimorphilus gyrociliatus OX=2664684 GN=DGYR_LOCUS12418 PE=3 SV=1
157	TRUE	A0A7I8W168|A0A7I8W168_9ANNE	DGYR_LOCUS9796	81.53888	16.13	0.00	0.00	16.13	4			7.93E2	2			8.0	Carbamidomethylation	39120.914	Serine/threonine-protein phosphatase OS=Dimorphilus gyrociliatus OX=2664684 GN=DGYR_LOCUS9796 PE=3 SV=1
157	FALSE	T1EF23|T1EF23_HELRO	20195175	70.46464	11.80	0.00	0.00	11.80	3			7.93E2	2			5.0	Carbamidomethylation	36822.35	Serine/threonine-protein phosphatase OS=Helobdella robusta OX=6412 GN=20195175 PE=3 SV=1
157	FALSE	T1ELW9|T1ELW9_HELRO	20197569	70.85752	13.37	0.00	0.00	13.37	3			8.25E1	1			7.0	Carbamidomethylation	37588.305	Serine/threonine-protein phosphatase OS=Helobdella robusta OX=6412 GN=20197569 PE=3 SV=1
157	TRUE	T1FP14|T1FP14_HELRO	20210561	81.53888	16.72	0.00	0.00	16.72	4			7.93E2	2			8.0	Carbamidomethylation	37356.117	Serine/threonine-protein phosphatase OS=Helobdella robusta OX=6412 GN=20210561 PE=3 SV=1
168	TRUE	T1G9N0|T1G9N0_HELRO	20217776	71.165794	14.19	0.00	0.00	14.19	3			2.23E3	3			5.0	Deamidation (NQ); Oxidation or Hydroxylation	35410.938	Serine/threonine-protein phosphatase OS=Helobdella robusta OX=6412 GN=20217776 PE=3 SV=1
157	TRUE	A0A8J1U1H5|A0A8J1U1H5_OWEFU	OFUS_LOCUS16825	81.53888	17.03	0.00	0.00	17.03	4			7.93E2	2			8.0	Carbamidomethylation	36695.156	Serine/threonine-protein phosphatase OS=Owenia fusiformis OX=6347 GN=OFUS_LOCUS16825 PE=3 SV=1
168	FALSE	A0A8S4PGT8|A0A8S4PGT8_OWEFU	OFUS_LOCUS18440	62.556976	2.14	0.00	0.00	2.14	2			1.91E3	2			4.0	Oxidation or Hydroxylation	102021.59	Serine/threonine-protein phosphatase OS=Owenia fusiformis OX=6347 GN=OFUS_LOCUS18440 PE=3 SV=1
157	TRUE	A0A8S4Q758|A0A8S4Q758_OWEFU	OFUS_LOCUS25755	81.53888	16.82	0.00	0.00	16.82	4			7.93E2	2			8.0	Carbamidomethylation	37111.832	Serine/threonine-protein phosphatase OS=Owenia fusiformis OX=6347 GN=OFUS_LOCUS25755 PE=3 SV=1
168	FALSE	A0AAD9KD04|A0AAD9KD04_9ANNE	LSH36_10g13042	62.556976	6.15	0.00	0.00	6.15	2			1.91E3	2			4.0	Oxidation or Hydroxylation	35556.156	Serine/threonine-protein phosphatase OS=Paralvinella palmiformis OX=53620 GN=LSH36_10g13042 PE=3 SV=1
157	TRUE	A0AAD9KE90|A0AAD9KE90_9ANNE	LSH36_8g12002	81.53888	16.87	0.00	0.00	16.87	4			7.93E2	2			8.0	Carbamidomethylation	37140.652	Serine/threonine-protein phosphatase OS=Paralvinella palmiformis OX=53620 GN=LSH36_8g12002 PE=3 SV=1
157	FALSE	A0AAD9L2R1|A0AAD9L2R1_RIDPI	NP493_359g10013	73.90907	14.09	0.00	0.00	14.09	3			7.11E2	1			7.0		33989.125	Serine/threonine-protein phosphatase OS=Ridgeia piscesae OX=27915 GN=NP493_359g10013 PE=3 SV=1
168	FALSE	A0AAD9UHT4|A0AAD9UHT4_RIDPI	NP493_89g02069	62.556976	6.13	0.00	0.00	6.13	2			1.91E3	2			4.0	Oxidation or Hydroxylation	35623.2	Serine/threonine-protein phosphatase OS=Ridgeia piscesae OX=27915 GN=NP493_89g02069 PE=3 SV=1
157	FALSE	A0AAD9KKL8|A0AAD9KKL8_RIDPI	NP493_913g00009	70.46464	11.55	0.00	0.00	11.55	3			7.93E2	2			5.0	Carbamidomethylation	37478.176	Serine/threonine-protein phosphatase OS=Ridgeia piscesae OX=27915 GN=NP493_913g00009 PE=3 SV=1
337	TRUE	A0AAD9JXU1|A0AAD9JXU1_RIDPI	NP493_1631g00017	33.251957	2.26	2.26	0.00	0.00	1	2.42E2			1	1.0				49021.36	Serpin domain-containing protein OS=Ridgeia piscesae OX=27915 GN=NP493_1631g00017 PE=3 SV=1
337	TRUE	A0AAD9NY31|A0AAD9NY31_RIDPI	NP493_260g03043	33.251957	2.27	2.27	0.00	0.00	1	2.42E2			1	1.0				48822.336	Serpin domain-containing protein OS=Ridgeia piscesae OX=27915 GN=NP493_260g03043 PE=3 SV=1
148	TRUE	O77302|RS10_LUMRU	RPS10	68.321335	27.56	0.00	27.56	0.00	4		4.01E3		4		20.0		Arg->Lys substitution; Carbamidomethylation; Oxidation (M)	18054.584	Small ribosomal subunit protein eS10 OS=Lumbricus rubellus OX=35632 GN=RPS10 PE=2 SV=1
179	TRUE	A8UEM9|A8UEM9_AREMA		62.889988	8.63	0.00	8.63	0.00	2		3.41E3		2		15.0		Carbamidomethylation; Methylation(others)	16107.633	Small ribosomal subunit protein eS17 OS=Arenicola marina OX=6344 PE=2 SV=1
179	FALSE	A0A7I8VIK1|A0A7I8VIK1_9ANNE	DGYR_LOCUS4001	35.88099	8.03	0.00	8.03	0.00	1		9.11E2		1		8.0		Carbamidomethylation	15937.533	Small ribosomal subunit protein eS17 OS=Dimorphilus gyrociliatus OX=2664684 GN=DGYR_LOCUS4001 PE=3 SV=1
179	FALSE	A0A7I8VSZ6|A0A7I8VSZ6_9ANNE	DGYR_LOCUS7374	35.88099	8.27	0.00	8.27	0.00	1		9.11E2		1		8.0		Carbamidomethylation	15488.082	Small ribosomal subunit protein eS17 OS=Dimorphilus gyrociliatus OX=2664684 GN=DGYR_LOCUS7374 PE=3 SV=1
179	TRUE	A0A8J1XVE7|A0A8J1XVE7_OWEFU	OFUS_LOCUS21565	62.889988	9.09	0.00	9.09	0.00	2		3.41E3		2		15.0		Carbamidomethylation; Methylation(others)	15433.056	Small ribosomal subunit protein eS17 OS=Owenia fusiformis OX=6347 GN=OFUS_LOCUS21565 PE=3 SV=1
179	TRUE	A0AAD9N7F2|A0AAD9N7F2_9ANNE	LSH36_184g02003	62.889988	8.96	0.00	8.96	0.00	2		3.41E3		2		15.0		Carbamidomethylation; Methylation(others)	15642.298	Small ribosomal subunit protein eS17 OS=Paralvinella palmiformis OX=53620 GN=LSH36_184g02003 PE=3 SV=1
160	FALSE	T1EHD0|T1EHD0_HELRO	20195980	35.652584	8.40	0.00	8.40	0.00	1		1.17E3		1		5.0		Oxidation (M)	14838.384	Small ribosomal subunit protein eS24 OS=Helobdella robusta OX=6412 GN=20195980 PE=3 SV=1
314	TRUE	R7UFD6|R7UFD6_CAPTE	CAPTEDRAFT_178259	35.453217	10.08	0.00	10.08	0.00	1		7.53E3		1		12.0			13333.546	Small ribosomal subunit protein uS10 OS=Capitella teleta OX=283909 GN=CAPTEDRAFT_178259 PE=3 SV=1
314	TRUE	R7UB53|R7UB53_CAPTE	CAPTEDRAFT_228757	35.453217	9.60	0.00	9.60	0.00	1		7.53E3		1		12.0			13947.261	Small ribosomal subunit protein uS10 OS=Capitella teleta OX=283909 GN=CAPTEDRAFT_228757 PE=3 SV=1
314	TRUE	A8UFX7|A8UFX7_EURCO		35.453217	10.08	0.00	10.08	0.00	1		7.53E3		1		12.0			13426.761	Small ribosomal subunit protein uS10 OS=Eurythoe complanata OX=167815 PE=2 SV=1
314	TRUE	T1G9J7|T1G9J7_HELRO	20217743	35.453217	10.08	0.00	10.08	0.00	1		7.53E3		1		12.0			13353.704	Small ribosomal subunit protein uS10 OS=Helobdella robusta OX=6412 GN=20217743 PE=3 SV=1
314	TRUE	A0A8J1Y1C0|A0A8J1Y1C0_OWEFU	OFUS_LOCUS1420	35.453217	10.08	0.00	10.08	0.00	1		7.53E3		1		12.0			13399.605	Small ribosomal subunit protein uS10 OS=Owenia fusiformis OX=6347 GN=OFUS_LOCUS1420 PE=3 SV=1
314	TRUE	A0AAD9N0Q3|A0AAD9N0Q3_9ANNE	LSH36_316g06042	35.453217	6.45	0.00	6.45	0.00	1		7.53E3		1		12.0			21209.57	Small ribosomal subunit protein uS10 OS=Paralvinella palmiformis OX=53620 GN=LSH36_316g06042 PE=3 SV=1
314	TRUE	A4VB16|A4VB16_PLADU		35.453217	10.08	0.00	10.08	0.00	1		7.53E3		1		12.0			13338.651	Small ribosomal subunit protein uS10 OS=Platynereis dumerilii OX=6359 PE=2 SV=1
314	TRUE	A0AAD9P3K1|A0AAD9P3K1_RIDPI	NP493_163g01000	35.453217	10.08	0.00	10.08	0.00	1		7.53E3		1		12.0			13414.707	Small ribosomal subunit protein uS10 OS=Ridgeia piscesae OX=27915 GN=NP493_163g01000 PE=3 SV=1
117	FALSE	A8UEQ3|A8UEQ3_AREMA		47.989677	11.89	0.00	11.89	0.00	3		3.89E2		2		3.0			16147.833	Small ribosomal subunit protein uS12 OS=Arenicola marina OX=6344 PE=2 SV=1
117	FALSE	R7UIQ3|R7UIQ3_CAPTE	CAPTEDRAFT_155210	47.989677	11.89	0.00	11.89	0.00	3		3.89E2		2		3.0			16148.817	Small ribosomal subunit protein uS12 OS=Capitella teleta OX=283909 GN=CAPTEDRAFT_155210 PE=3 SV=1
145	TRUE	T1FU68|T1FU68_HELRO	20212364	96.76355	16.78	0.00	16.78	0.00	4		1.74E2		1		34.0		Carbamidomethylation (DHKE, X@N-term); Formylation	16041.746	Small ribosomal subunit protein uS12 OS=Helobdella robusta OX=6412 GN=20212364 PE=3 SV=1
117	TRUE	Q9GRJ3|RS23_LUMRU	RPS23	100.003944	21.68	0.00	21.68	0.00	5		5.08E2		2		35.0		Carbamidomethylation (DHKE, X@N-term); Formylation	16105.836	Small ribosomal subunit protein uS12 OS=Lumbricus rubellus OX=35632 GN=RPS23 PE=2 SV=1
117	FALSE	A0AAD9MX77|A0AAD9MX77_9ANNE	LSH36_550g02012	47.989677	11.89	0.00	11.89	0.00	3		3.89E2		2		3.0			16161.831	Small ribosomal subunit protein uS12 OS=Paralvinella palmiformis OX=53620 GN=LSH36_550g02012 PE=3 SV=1
117	TRUE	E9LR69|E9LR69_PECGU		100.003944	21.68	0.00	21.68	0.00	5		5.08E2		2		35.0		Carbamidomethylation (DHKE, X@N-term); Formylation	16093.822	Small ribosomal subunit protein uS12 OS=Pectinaria gouldii OX=260746 PE=2 SV=1
117	TRUE	A0A0A0R3C6|A0A0A0R3C6_9ANNE		100.003944	21.68	0.00	21.68	0.00	5		5.08E2		2		35.0		Carbamidomethylation (DHKE, X@N-term); Formylation	16093.822	Small ribosomal subunit protein uS12 OS=Phragmatopoma lapidosa OX=341668 PE=2 SV=1
117	FALSE	A0AAD9KTL7|A0AAD9KTL7_RIDPI	NP493_619g05029	47.989677	12.98	0.00	12.98	0.00	3		3.89E2		2		3.0			14783.216	Small ribosomal subunit protein uS12 OS=Ridgeia piscesae OX=27915 GN=NP493_619g05029 PE=3 SV=1
153	TRUE	T1EMA2|T1EMA2_HELRO	20197702	88.94324	17.65	0.00	17.65	0.00	4		9.25E2		1		26.0		Carbamidomethylation (DHKE, X@N-term); Formylation; Methylation(others)	17716.744	Small ribosomal subunit protein uS13 OS=Helobdella robusta OX=6412 GN=20197702 PE=3 SV=1
139	TRUE	A0AAD9MUD2|A0AAD9MUD2_9ANNE	LSH36_853g01024	89.18998	20.00	0.00	20.00	0.00	4		5.62E2		1		25.0		Carbamidomethylation (DHKE, X@N-term); Formylation; Formylation (Protein N-term)	18134.238	Small ribosomal subunit protein uS13 OS=Paralvinella palmiformis OX=53620 GN=LSH36_853g01024 PE=3 SV=1
73	FALSE	A8UEK6|A8UEK6_AREMA		109.334564	25.17	0.00	25.17	0.00	7		1.43E4		7		36.0		Carbamidomethylation (DHKE, X@N-term); Formylation	17179.234	Small ribosomal subunit protein uS15 OS=Arenicola marina OX=6344 PE=2 SV=1
73	FALSE	R7VFB9|R7VFB9_CAPTE	CAPTEDRAFT_149191	104.98035	20.53	0.00	20.53	0.00	6		1.35E4		6		33.0		Carbamidomethylation (DHKE, X@N-term); Formylation	17203.285	Small ribosomal subunit protein uS15 OS=Capitella teleta OX=283909 GN=CAPTEDRAFT_149191 PE=3 SV=1
73	FALSE	A0A7I8WBY6|A0A7I8WBY6_9ANNE	DGYR_LOCUS12980	109.334564	25.17	0.00	25.17	0.00	7		1.43E4		7		36.0		Carbamidomethylation (DHKE, X@N-term); Formylation	17206.312	Small ribosomal subunit protein uS15 OS=Dimorphilus gyrociliatus OX=2664684 GN=DGYR_LOCUS12980 PE=3 SV=1
73	FALSE	T1FX82|T1FX82_HELRO	20213430	71.34709	17.88	0.00	17.88	0.00	4		8.35E3		4		30.0		Carbamidomethylation (DHKE, X@N-term); Formylation	17149.24	Small ribosomal subunit protein uS15 OS=Helobdella robusta OX=6412 GN=20213430 PE=3 SV=1
73	TRUE	O77303|RS13_LUMRU	RPS13	122.395584	43.71	0.00	43.71	0.00	10		2.16E4		10		49.0		Carbamidomethylation (DHKE, X@N-term); Formylation	17115.28	Small ribosomal subunit protein uS15 OS=Lumbricus rubellus OX=35632 GN=RPS13 PE=2 SV=3
73	FALSE	A0A8J1XWD8|A0A8J1XWD8_OWEFU	OFUS_LOCUS12570	109.334564	25.17	0.00	25.17	0.00	7		1.43E4		7		36.0		Carbamidomethylation (DHKE, X@N-term); Formylation	17344.506	Small ribosomal subunit protein uS15 OS=Owenia fusiformis OX=6347 GN=OFUS_LOCUS12570 PE=3 SV=1
73	FALSE	A0AAD9N2C3|A0AAD9N2C3_9ANNE	LSH36_275g03034	109.334564	35.85	0.00	35.85	0.00	7		1.43E4		7		36.0		Carbamidomethylation (DHKE, X@N-term); Formylation	12057.053	Small ribosomal subunit protein uS15 OS=Paralvinella palmiformis OX=53620 GN=LSH36_275g03034 PE=3 SV=1
73	FALSE	A0A0A0QXK5|A0A0A0QXK5_9ANNE		105.138336	20.53	0.00	20.53	0.00	6		1.24E4		6		31.0		Carbamidomethylation (DHKE, X@N-term); Formylation	17223.338	Small ribosomal subunit protein uS15 OS=Phragmatopoma lapidosa OX=341668 PE=2 SV=1
73	FALSE	A0AAD9P4P0|A0AAD9P4P0_RIDPI	NP493_144g05000	104.98035	20.53	0.00	20.53	0.00	6		1.35E4		6		33.0		Carbamidomethylation (DHKE, X@N-term); Formylation	17284.434	Small ribosomal subunit protein uS15 OS=Ridgeia piscesae OX=27915 GN=NP493_144g05000 PE=3 SV=1
372	TRUE	T1FFX1|T1FFX1_HELRO	20207720	35.564667	11.61	0.00	11.61	0.00	1		4.1E2		1		3.0		Carbamidomethylation	17876.062	Small ribosomal subunit protein uS17 OS=Helobdella robusta OX=6412 GN=20207720 PE=3 SV=1
182	FALSE	R7VHQ7|R7VHQ7_CAPTE	CAPTEDRAFT_155317	40.316986	4.04	4.04	0.00	4.04	1	1.95E3		3.74E3	1	3.0		3.0		34673.152	Small ribosomal subunit protein uS2 OS=Capitella teleta OX=283909 GN=CAPTEDRAFT_155317 PE=3 SV=1
130	TRUE	T1FNA3|T1FNA3_HELRO	20210300	82.86569	18.09	6.83	0.00	11.26	4	4.77E2		1.97E3	4	1.0		15.0	Carbamidomethylation; Cys->Ser substitution; Deamidation (NQ); Ile->Val substitution; Methylation(KR)	32276.33	Small ribosomal subunit protein uS2 OS=Helobdella robusta OX=6412 GN=20210300 PE=3 SV=1
182	FALSE	A0A8J1Y7R3|A0A8J1Y7R3_OWEFU	OFUS_LOCUS18601	40.316986	4.11	4.11	0.00	4.11	1	1.95E3		3.74E3	1	3.0		3.0		34406.805	Small ribosomal subunit protein uS2 OS=Owenia fusiformis OX=6347 GN=OFUS_LOCUS18601 PE=3 SV=1
130	FALSE	A0AAD9J5U9|A0AAD9J5U9_9ANNE	LSH36_624g01057	58.812073	6.75	0.00	0.00	6.75	2			1.04E3	2			9.0	Carbamidomethylation; Deamidation (NQ)	35511.07	Small ribosomal subunit protein uS2 OS=Paralvinella palmiformis OX=53620 GN=LSH36_624g01057 PE=3 SV=1
318	TRUE	A0A0K1R043|A0A0K1R043_PECGU		36.824257	2.56	2.56	0.00	2.56	1	4.51E3		9.19E3	1	14.0		10.0		34516.555	Small ribosomal subunit protein uS2 OS=Pectinaria gouldii OX=260746 PE=2 SV=1
130	FALSE	A0AAD9KW23|A0AAD9KW23_RIDPI	NP493_546g03152	58.812073	6.96	0.00	0.00	6.96	2			1.04E3	2			9.0	Carbamidomethylation; Deamidation (NQ)	34279.902	Small ribosomal subunit protein uS2 OS=Ridgeia piscesae OX=27915 GN=NP493_546g03152 PE=3 SV=1
182	TRUE	P38981|RSSA_URECA		73.80766	9.78	8.83	0.00	9.78	3	3.09E3		8.55E3	3	9.0		11.0		34246.5	Small ribosomal subunit protein uS2 OS=Urechis caupo OX=6431 PE=2 SV=1
174	FALSE	A8UA17|A8UA17_SIPNU		31.024515	13.56	0.00	13.56	0.00	1		2.14E3		1		1.0			6988.988	Small ribosomal subunit protein uS9 (Fragment) OS=Sipunculus nudus OX=6446 PE=2 SV=1
174	FALSE	A8UEM4|A8UEM4_AREMA		31.024515	5.44	0.00	5.44	0.00	1		2.14E3		1		1.0			16556.307	Small ribosomal subunit protein uS9 OS=Arenicola marina OX=6344 PE=2 SV=1
174	TRUE	R7VJW9|R7VJW9_CAPTE	CAPTEDRAFT_153161	61.66963	12.93	0.00	12.93	0.00	3		4.83E3		3		10.0		Propionamide (K, X@N-term)	16468.26	Small ribosomal subunit protein uS9 OS=Capitella teleta OX=283909 GN=CAPTEDRAFT_153161 PE=3 SV=1
174	TRUE	R7T4H0|R7T4H0_CAPTE	CAPTEDRAFT_220902	61.66963	13.48	0.00	13.48	0.00	3		4.83E3		3		10.0		Propionamide (K, X@N-term)	15968.71	Small ribosomal subunit protein uS9 OS=Capitella teleta OX=283909 GN=CAPTEDRAFT_220902 PE=3 SV=1
174	TRUE	T1EG85|T1EG85_HELRO	20195587	61.66963	12.93	0.00	12.93	0.00	3		4.83E3		3		10.0		Propionamide (K, X@N-term)	16435.209	Small ribosomal subunit protein uS9 OS=Helobdella robusta OX=6412 GN=20195587 PE=3 SV=1
174	FALSE	A0AAD9JFI8|A0AAD9JFI8_9ANNE	LSH36_337g02026	31.024515	5.37	0.00	5.37	0.00	1		2.14E3		1		1.0			16831.799	Small ribosomal subunit protein uS9 OS=Paralvinella palmiformis OX=53620 GN=LSH36_337g02026 PE=3 SV=1
118	FALSE	A0PFV4|A0PFV4_PLADU	jnk	35.287235	2.99	2.99	0.00	2.99	1			1.75E3	1	2.0		8.0		31003.05	Stress-activated protein kinase JNK (Fragment) OS=Platynereis dumerilii OX=6359 GN=jnk PE=2 SV=1
118	FALSE	R7VK99|R7VK99_CAPTE	CAPTEDRAFT_101171	35.287235	2.02	2.02	0.00	2.02	1			1.75E3	1	2.0		8.0		45287.99	Stress-activated protein kinase JNK OS=Capitella teleta OX=283909 GN=CAPTEDRAFT_101171 PE=3 SV=1
118	FALSE	A0A7I8W200|A0A7I8W200_9ANNE	DGYR_LOCUS10054	35.287235	2.13	2.13	0.00	2.13	1			1.75E3	1	2.0		8.0		42872.23	Stress-activated protein kinase JNK OS=Dimorphilus gyrociliatus OX=2664684 GN=DGYR_LOCUS10054 PE=3 SV=1
118	FALSE	T1G7A1|T1G7A1_HELRO	20216948	35.287235	1.81	1.81	0.00	1.81	1			1.75E3	1	2.0		8.0		50215.402	Stress-activated protein kinase JNK OS=Helobdella robusta OX=6412 GN=20216948 PE=3 SV=1
118	FALSE	A0A8J1XYA2|A0A8J1XYA2_OWEFU	OFUS_LOCUS20147	35.287235	2.06	2.06	0.00	2.06	1			1.75E3	1	2.0		8.0		44272.836	Stress-activated protein kinase JNK OS=Owenia fusiformis OX=6347 GN=OFUS_LOCUS20147 PE=3 SV=1
118	FALSE	A0AAD9JJL4|A0AAD9JJL4_9ANNE	LSH36_269g05028	35.287235	2.06	2.06	0.00	2.06	1			1.75E3	1	2.0		8.0		44444.402	Stress-activated protein kinase JNK OS=Paralvinella palmiformis OX=53620 GN=LSH36_269g05028 PE=3 SV=1
118	FALSE	A0AAD9KIM1|A0AAD9KIM1_RIDPI	NP493_1016g01000	35.287235	2.29	2.29	0.00	2.29	1			1.75E3	1	2.0		8.0		39971.87	Stress-activated protein kinase JNK OS=Ridgeia piscesae OX=27915 GN=NP493_1016g01000 PE=3 SV=1
118	FALSE	A0A0K2JPL9|A0A0K2JPL9_UREUN		35.287235	1.99	1.99	0.00	1.99	1			1.75E3	1	2.0		8.0		45868.465	Stress-activated protein kinase JNK OS=Urechis unicinctus OX=6432 PE=2 SV=1
260	TRUE	R7UDQ2|R7UDQ2_CAPTE	CAPTEDRAFT_53259	40.43968	2.31	2.31	0.00	2.31	1	2.83E2		2.72E3	1	2.0		16.0		53332.14	Sulfatase N-terminal domain-containing protein (Fragment) OS=Capitella teleta OX=283909 GN=CAPTEDRAFT_53259 PE=3 SV=1
260	TRUE	A0AAD9UH16|A0AAD9UH16_RIDPI	NP493_115g07034	40.43968	2.12	2.12	0.00	2.12	1	2.83E2		2.72E3	1	2.0		16.0		58890.766	Sulfatase N-terminal domain-containing protein OS=Ridgeia piscesae OX=27915 GN=NP493_115g07034 PE=3 SV=1
260	TRUE	A0AAD9N7D3|A0AAD9N7D3_RIDPI	NP493_1683g00022	40.43968	2.12	2.12	0.00	2.12	1	2.83E2		2.72E3	1	2.0		16.0		59146.164	Sulfatase N-terminal domain-containing protein OS=Ridgeia piscesae OX=27915 GN=NP493_1683g00022 PE=3 SV=1
63	FALSE	Q2I6A4|Q2I6A4_EISFE		86.16659	24.53	0.00	24.53	0.00	2		2.6E4		2		56.0		Carbamidomethylation (DHKE, X@N-term); Deamidation (NQ)	11143.204	Superoxide dismutase (Fragment) OS=Eisenia fetida OX=6396 PE=2 SV=1
63	FALSE	B9TY04|B9TY04_LUMRU		112.15575	43.00	0.00	43.00	0.00	3		3.5E4		3		63.0		Carbamidomethylation (DHKE, X@N-term); Deamidation (NQ); Formylation	10600.608	Superoxide dismutase (Fragment) OS=Lumbricus rubellus OX=35632 PE=2 SV=1
63	FALSE	B9TY06|B9TY06_LUMTE		111.46769	40.57	0.00	40.57	0.00	3		3.41E4		3		54.0		Carbamidomethylation (DHKE, X@N-term); Deamidation (NQ); Formylation	11156.246	Superoxide dismutase (Fragment) OS=Lumbricus terrestris OX=6398 PE=2 SV=1
63	FALSE	F1AGC6|F1AGC6_TUBTU		121.17114	47.12	0.00	47.12	0.00	4		3.57E4		4		64.0		Carbamidomethylation (DHKE, X@N-term); Deamidation (NQ); Formylation	10858.805	Superoxide dismutase (Fragment) OS=Tubifex tubifex OX=6386 PE=2 SV=1
63	TRUE	A0A0M5M0K4|A0A0M5M0K4_9ANNE	CuZnSOD	159.66295	63.23	0.00	63.23	0.00	10		5.85E4		10		98.0		Acetylation (Protein N-term); Carbamidomethylation; Carbamidomethylation (DHKE, X@N-term); Deamidation (NQ); Double Carbamidomethylation (DHKE, X@N-term); more	15952.842	Superoxide dismutase [Cu-Zn] OS=Eisenia andrei OX=168636 GN=CuZnSOD PE=2 SV=1
63	FALSE	G3LY18|G3LY18_EISFE		124.81458	36.13	0.00	36.13	0.00	5		3.16E4		5		65.0		Carbamidomethylation; Carbamidomethylation (DHKE, X@N-term); Deamidation (NQ); Double Carbamidomethylation (DHKE, X@N-term)	15976.907	Superoxide dismutase [Cu-Zn] OS=Eisenia fetida OX=6396 PE=2 SV=1
63	TRUE	A0A2I7YV68|A0A2I7YV68_EISFE		159.66295	63.23	0.00	63.23	0.00	10		5.85E4		10		98.0		Acetylation (Protein N-term); Carbamidomethylation; Carbamidomethylation (DHKE, X@N-term); Deamidation (NQ); Double Carbamidomethylation (DHKE, X@N-term); more	15952.842	Superoxide dismutase [Cu-Zn] OS=Eisenia fetida OX=6396 PE=2 SV=1
81	TRUE	Q4AEC6|Q4AEC6_9ANNE		120.39296	7.67	7.67	0.00	7.67	2	1.76E4		5.22E3	1	89.0		32.0	Carbamidomethylation; Carbamidomethylation (DHKE, X@N-term); Deamidation (NQ); Dehydration; Formylation; more	41351.383	Taurocyamine kinase OS=Arenicola brasiliensis OX=289432 PE=2 SV=1
329	TRUE	T1FNK4|T1FNK4_HELRO	20210401	40.067234	1.83	0.00	0.00	1.83	1				1			2.0		59550.4	T-complex protein 1 subunit theta OS=Helobdella robusta OX=6412 GN=20210401 PE=3 SV=1
318	TRUE	A0A7I8V9I0|A0A7I8V9I0_9ANNE	DGYR_LOCUS2041	36.824257	3.60	3.60	0.00	3.60	1	4.51E3		9.19E3	1	14.0		10.0		25306.412	Trafficking protein particle complex subunit OS=Dimorphilus gyrociliatus OX=2664684 GN=DGYR_LOCUS2041 PE=3 SV=1
214	TRUE	A0AAD9MRU1|A0AAD9MRU1_9ANNE	LSH36_1037g00031	50.85823	9.81	0.00	0.00	9.81	2			5.69E3	2			9.0	Lys->Glu substitution	35573.21	Transaldolase OS=Paralvinella palmiformis OX=53620 GN=LSH36_1037g00031 PE=3 SV=1
198	TRUE	R7UUN1|R7UUN1_CAPTE	CAPTEDRAFT_164235	48.057625	1.19	0.00	0.00	1.19	2			1.99E3	2			7.0	Carbamidomethylation	142811.97	Transglutaminase-like domain-containing protein OS=Capitella teleta OX=283909 GN=CAPTEDRAFT_164235 PE=4 SV=1
198	FALSE	T1EDM2|T1EDM2_HELRO	20194674	34.34561	0.71	0.00	0.00	0.71	1			1.17E2	1			2.0	Carbamidomethylation	143587.31	Transglutaminase-like domain-containing protein OS=Helobdella robusta OX=6412 GN=20194674 PE=4 SV=1
198	TRUE	T1FPX8|T1FPX8_HELRO	20210875	48.057625	0.93	0.00	0.00	0.93	2			1.99E3	2			7.0	Carbamidomethylation	179520.06	Transglutaminase-like domain-containing protein OS=Helobdella robusta OX=6412 GN=20210875 PE=4 SV=1
198	FALSE	A0AAD9L477|A0AAD9L477_RIDPI	NP493_346g01034	34.34561	0.55	0.00	0.00	0.55	1			1.17E2	1			2.0	Carbamidomethylation	185442.83	Transglutaminase-like domain-containing protein OS=Ridgeia piscesae OX=27915 GN=NP493_346g01034 PE=4 SV=1
167	FALSE	A0AAD9JTF9|A0AAD9JTF9_9ANNE	LSH36_166g01039	36.0809	6.45	0.00	6.45	0.00	1		7.26E2		1		5.0			20965.646	Translation elongation factor IF5A C-terminal domain-containing protein (Fragment) OS=Paralvinella palmiformis OX=53620 GN=LSH36_166g01039 PE=3 SV=1
288	TRUE	Q6PTQ8|Q6PTQ8_9ANNE		39.11056	7.14	7.14	0.00	7.14	1	1.06E2		1.98E2	1	1.0		2.0		22828.936	Triosephosphate isomerase (Fragment) OS=Chaetopterus sp. KJP-2000 OX=217366 PE=2 SV=1
288	TRUE	F8LSQ7|F8LSQ7_9ANNE	tpi1	39.11056	7.32	7.32	0.00	7.32	1	1.06E2		1.98E2	1	1.0		2.0		22300.094	Triosephosphate isomerase (Fragment) OS=Phascolosoma granulatum OX=41797 GN=tpi1 PE=2 SV=1
288	TRUE	R7TTG2|R7TTG2_CAPTE	CAPTEDRAFT_172464	39.11056	6.02	6.02	0.00	6.02	1	1.06E2		1.98E2	1	1.0		2.0		27079.852	Triosephosphate isomerase OS=Capitella teleta OX=283909 GN=CAPTEDRAFT_172464 PE=3 SV=1
288	TRUE	A0A8J1TTV8|A0A8J1TTV8_OWEFU	OFUS_LOCUS3332	39.11056	6.00	6.00	0.00	6.00	1	1.06E2		1.98E2	1	1.0		2.0		27266.041	Triosephosphate isomerase OS=Owenia fusiformis OX=6347 GN=OFUS_LOCUS3332 PE=3 SV=1
288	TRUE	A0AAD9J1U1|A0AAD9J1U1_9ANNE	LSH36_734g02086	39.11056	5.56	5.56	0.00	5.56	1	1.06E2		1.98E2	1	1.0		2.0		29624.285	Triosephosphate isomerase OS=Paralvinella palmiformis OX=53620 GN=LSH36_734g02086 PE=3 SV=1
288	TRUE	A0AAD9KV39|A0AAD9KV39_RIDPI	NP493_566g00022	39.11056	5.98	5.98	0.00	5.98	1	1.06E2		1.98E2	1	1.0		2.0		27447.635	Triosephosphate isomerase OS=Ridgeia piscesae OX=27915 GN=NP493_566g00022 PE=3 SV=1
254	TRUE	T1G3S7|T1G3S7_HELRO	20215725	35.661716	2.63	0.00	0.00	2.63	1			1.38E2	1			1.0		42028.203	Tryptophan synthase beta chain-like PALP domain-containing protein OS=Helobdella robusta OX=6412 GN=20215725 PE=4 SV=1
62	TRUE	A0A8S4N9M6|A0A8S4N9M6_OWEFU	OFUS_LOCUS4852	167.85173	30.16	15.87	6.08	26.98	9	9E4			1	11.0	6.0	45.0	2-amino-3-oxo-butanoic_acid; Carbamidomethylation; Carbamidomethylation (DHKE, X@N-term); Formylation; Ser->Asp substitution; more	42326.84	Tubulin alpha chain (Fragment) OS=Owenia fusiformis OX=6347 GN=OFUS_LOCUS4852 PE=3 SV=1
43	TRUE	R7TKK8|R7TKK8_CAPTE	CAPTEDRAFT_162774	193.8944	37.92	17.52	9.09	37.92	13			3.15E2	1	15.0	10.0	86.0	2-amino-3-oxo-butanoic_acid; Carbamidomethylation; Carbamidomethylation (DHKE, X@N-term); Formylation; Glycidamide adduct; more	50101.56	Tubulin alpha chain OS=Capitella teleta OX=283909 GN=CAPTEDRAFT_162774 PE=3 SV=1
44	FALSE	A0AAD9JAB9|A0AAD9JAB9_9ANNE	LSH36_482g02053	181.57059	30.16	9.09	9.09	30.16	10				1	3.0	10.0	42.0	2-amino-3-oxo-butanoic_acid; Acetylation (N-term); Carbamidomethylation; Carbamidomethylation (DHKE, X@N-term); Formylation	50153.66	Tubulin alpha chain OS=Paralvinella palmiformis OX=53620 GN=LSH36_482g02053 PE=3 SV=1
44	TRUE	A0AAD9MTB3|A0AAD9MTB3_9ANNE	LSH36_708g01086	193.07622	38.14	12.42	9.09	38.14	13				1	7.0	10.0	77.0	2-amino-3-oxo-butanoic_acid; Acetylation (N-term); Carbamidomethylation; Carbamidomethylation (DHKE, X@N-term); Formylation; more	50111.582	Tubulin alpha chain OS=Paralvinella palmiformis OX=53620 GN=LSH36_708g01086 PE=3 SV=1
44	TRUE	A0AAD9J0K6|A0AAD9J0K6_9ANNE	LSH36_753g01003	193.07622	38.14	12.42	9.09	38.14	13				1	7.0	10.0	77.0	2-amino-3-oxo-butanoic_acid; Acetylation (N-term); Carbamidomethylation; Carbamidomethylation (DHKE, X@N-term); Formylation; more	50125.605	Tubulin alpha chain OS=Paralvinella palmiformis OX=53620 GN=LSH36_753g01003 PE=3 SV=1
136	TRUE	A0AAD9P427|A0AAD9P427_RIDPI	NP493_155g04063	116.849365	9.36	2.98	0.00	9.36	3			1.31E2	1	4.0		16.0	Carbamidomethylation (DHKE, X@N-term); Deamidation (NQ); Formylation	52225.83	Tubulin alpha chain OS=Ridgeia piscesae OX=27915 GN=NP493_155g04063 PE=3 SV=1
86	TRUE	A0AAD9PBD1|A0AAD9PBD1_RIDPI	NP493_51g04053	162.92574	20.85	9.24	5.45	20.85	7			5.05E2	1	6.0	6.0	31.0	2-amino-3-oxo-butanoic_acid; Acetylation (N-term); Carbamidomethylation; Carbamidomethylation (DHKE, X@N-term); Formylation	46457.98	Tubulin alpha chain OS=Ridgeia piscesae OX=27915 GN=NP493_51g04053 PE=3 SV=1
88	FALSE	A4GVQ0|A4GVQ0_9ANNE		96.19734	15.67	9.14	0.00	15.67	5	2.17E3		4.19E3	1	7.0		15.0	Carbamidomethylation (DHKE, X@N-term); Oxidation (M)	42847.54	Tubulin beta chain (Fragment) OS=Enchytraeus albidus OX=6390 PE=2 SV=1
100	FALSE	A4GVQ1|A4GVQ1_ENCBU		96.80806	15.30	3.69	0.00	15.30	4			9.88E1	1	1.0		9.0	Carbamylation; Oxidation (M)	42350.094	Tubulin beta chain (Fragment) OS=Enchytraeus buchholzi OX=34589 PE=2 SV=1
88	TRUE	A4GVQ2|A4GVQ2_THETS		119.28421	22.40	9.11	0.00	22.40	7	2.17E3		4.19E3	1	7.0		22.0	Carbamidomethylation (DHKE, X@N-term); Carbamylation; Oxidation (M)	42922.652	Tubulin beta chain (Fragment) OS=Theromyzon tessulatum OX=13286 PE=2 SV=1
88	FALSE	A0A1S6Q5Q3|A0A1S6Q5Q3_9ANNE		113.646286	15.92	7.85	0.00	15.92	6	2.17E3		4.19E3	1	7.0		19.0	Carbamidomethylation (DHKE, X@N-term); Carbamylation; Oxidation (M)	49810.992	Tubulin beta chain OS=Aeolosoma viride OX=394736 PE=2 SV=1
88	FALSE	R7T5U3|R7T5U3_CAPTE	CAPTEDRAFT_147894	113.31886	15.81	7.80	0.00	15.81	6	2.17E3		4.19E3	1	7.0		19.0	Carbamidomethylation (DHKE, X@N-term); Carbamylation; Oxidation (M)	50560.617	Tubulin beta chain OS=Capitella teleta OX=283909 GN=CAPTEDRAFT_147894 PE=3 SV=1
88	FALSE	R7TAR2|R7TAR2_CAPTE	CAPTEDRAFT_166334	106.627144	13.23	7.85	0.00	13.23	5	2.17E3		4.19E3	1	7.0		17.0	Carbamidomethylation (DHKE, X@N-term); Carbamylation; Oxidation (M)	50029.133	Tubulin beta chain OS=Capitella teleta OX=283909 GN=CAPTEDRAFT_166334 PE=3 SV=1
88	FALSE	R7TSX9|R7TSX9_CAPTE	CAPTEDRAFT_182350	88.30195	12.00	9.33	0.00	12.00	4	2.17E3		4.19E3	1	7.0		12.0	Carbamidomethylation (DHKE, X@N-term); Oxidation (M)	42015.21	Tubulin beta chain OS=Capitella teleta OX=283909 GN=CAPTEDRAFT_182350 PE=3 SV=1
88	FALSE	R7TKU8|R7TKU8_CAPTE	CAPTEDRAFT_182357	96.33905	12.90	7.92	0.00	12.90	5	2.17E3		4.19E3	1	7.0		14.0	Carbamidomethylation (DHKE, X@N-term); Oxidation (M)	49511.95	Tubulin beta chain OS=Capitella teleta OX=283909 GN=CAPTEDRAFT_182357 PE=3 SV=1
88	FALSE	R7TKU3|R7TKU3_CAPTE	CAPTEDRAFT_214108	113.53291	16.67	7.88	0.00	16.67	6	2.17E3		4.19E3	1	7.0		20.0	Carbamidomethylation (DHKE, X@N-term); Carbamylation; Oxidation (M)	49759.94	Tubulin beta chain OS=Capitella teleta OX=283909 GN=CAPTEDRAFT_214108 PE=3 SV=1
88	FALSE	A0A7I8V5G4|A0A7I8V5G4_9ANNE	DGYR_LOCUS227	98.76619	11.01	7.87	0.00	11.01	4	2.17E3		4.19E3	1	7.0		13.0	Carbamidomethylation (DHKE, X@N-term); Carbamylation; Oxidation (M)	49883.03	Tubulin beta chain OS=Dimorphilus gyrociliatus OX=2664684 GN=DGYR_LOCUS227 PE=3 SV=1
100	TRUE	A0A7I8VNK4|A0A7I8VNK4_9ANNE	DGYR_LOCUS6349	117.06488	21.25	5.82	0.00	21.25	7			9.88E1	1	3.0		17.0	Carbamylation; Oxidation (M)	50050.17	Tubulin beta chain OS=Dimorphilus gyrociliatus OX=2664684 GN=DGYR_LOCUS6349 PE=3 SV=1
100	TRUE	A0A7I8VRA9|A0A7I8VRA9_9ANNE	DGYR_LOCUS6349	117.06488	21.49	5.88	0.00	21.49	7			9.88E1	1	3.0		17.0	Carbamylation; Oxidation (M)	49647.848	Tubulin beta chain OS=Dimorphilus gyrociliatus OX=2664684 GN=DGYR_LOCUS6349 PE=3 SV=1
88	TRUE	T1FNQ3|T1FNQ3_HELRO	20210450	119.28421	19.15	7.80	0.00	19.15	7	2.17E3		4.19E3	1	7.0		22.0	Carbamidomethylation (DHKE, X@N-term); Carbamylation; Oxidation (M)	50325.562	Tubulin beta chain OS=Helobdella robusta OX=6412 GN=20210450 PE=3 SV=1
88	FALSE	T1FP49|T1FP49_HELRO	20210596	106.95457	13.14	7.80	0.00	13.14	5	2.17E3		4.19E3	1	7.0		17.0	Carbamidomethylation (DHKE, X@N-term); Carbamylation; Oxidation (M)	50300.605	Tubulin beta chain OS=Helobdella robusta OX=6412 GN=20210596 PE=3 SV=1
88	FALSE	T1G8V0|T1G8V0_HELRO	20217497	98.79132	10.11	4.72	0.00	10.11	4	2.17E3		4.19E3	1	6.0		16.0	Carbamidomethylation (DHKE, X@N-term); Carbamylation; Oxidation (M)	49782.973	Tubulin beta chain OS=Helobdella robusta OX=6412 GN=20217497 PE=3 SV=1
88	FALSE	A4GVP8|A4GVP8_MESSO		98.85124	10.59	5.18	0.00	10.59	4	2.17E3		4.19E3	1	5.0		16.0	Carbamidomethylation (DHKE, X@N-term); Carbamylation; Oxidation (M)	49913.254	Tubulin beta chain OS=Mesenchytraeus solifugus OX=223748 PE=2 SV=1
88	FALSE	A0AAD9JJ77|A0AAD9JJ77_9ANNE	LSH36_289g03060	106.95457	13.32	7.90	0.00	13.32	5	2.17E3		4.19E3	1	7.0		17.0	Carbamidomethylation (DHKE, X@N-term); Carbamylation; Oxidation (M)	49676.914	Tubulin beta chain OS=Paralvinella palmiformis OX=53620 GN=LSH36_289g03060 PE=3 SV=1
88	FALSE	A0AAD9N0R7|A0AAD9N0R7_9ANNE	LSH36_326g03004	113.646286	15.92	7.85	0.00	15.92	6	2.17E3		4.19E3	1	7.0		19.0	Carbamidomethylation (DHKE, X@N-term); Carbamylation; Oxidation (M)	49888.01	Tubulin beta chain OS=Paralvinella palmiformis OX=53620 GN=LSH36_326g03004 PE=3 SV=1
88	FALSE	A0AAD9N344|A0AAD9N344_9ANNE	LSH36_326g03008	113.646286	8.50	4.19	0.00	8.50	6	2.17E3		4.19E3	1	7.0		19.0	Carbamidomethylation (DHKE, X@N-term); Carbamylation; Oxidation (M)	93299.23	Tubulin beta chain OS=Paralvinella palmiformis OX=53620 GN=LSH36_326g03008 PE=3 SV=1
88	TRUE	A0AAD9N0E5|A0AAD9N0E5_9ANNE	LSH36_326g04061	119.28421	19.28	7.85	0.00	19.28	7	2.17E3		4.19E3	1	7.0		22.0	Carbamidomethylation (DHKE, X@N-term); Carbamylation; Oxidation (M)	49990.1	Tubulin beta chain OS=Paralvinella palmiformis OX=53620 GN=LSH36_326g04061 PE=3 SV=1
88	FALSE	A0AAD9N2D6|A0AAD9N2D6_9ANNE	LSH36_326g04066	96.33905	12.78	7.85	0.00	12.78	5	2.17E3		4.19E3	1	7.0		14.0	Carbamidomethylation (DHKE, X@N-term); Oxidation (M)	49884.004	Tubulin beta chain OS=Paralvinella palmiformis OX=53620 GN=LSH36_326g04066 PE=3 SV=1
88	FALSE	A0AAD9JH20|A0AAD9JH20_9ANNE	LSH36_326g04108	98.85124	10.51	5.15	0.00	10.51	4	2.17E3		4.19E3	1	5.0		16.0	Carbamidomethylation (DHKE, X@N-term); Carbamylation; Oxidation (M)	50107.547	Tubulin beta chain OS=Paralvinella palmiformis OX=53620 GN=LSH36_326g04108 PE=3 SV=1
88	TRUE	A0AAD9N246|A0AAD9N246_9ANNE	LSH36_363g01028	119.28421	19.33	7.87	0.00	19.33	7	2.17E3		4.19E3	1	7.0		22.0	Carbamidomethylation (DHKE, X@N-term); Carbamylation; Oxidation (M)	49939.027	Tubulin beta chain OS=Paralvinella palmiformis OX=53620 GN=LSH36_363g01028 PE=3 SV=1
100	FALSE	A0AAD9K7T1|A0AAD9K7T1_9ANNE	LSH36_48g07017	83.880455	12.13	5.84	0.00	12.13	4			9.88E1	1	3.0		7.0	Oxidation (M)	49958.043	Tubulin beta chain OS=Paralvinella palmiformis OX=53620 GN=LSH36_48g07017 PE=3 SV=1
88	FALSE	A0AAD9P3T2|A0AAD9P3T2_RIDPI	NP493_159g02000	88.64197	6.76	1.84	0.00	6.76	3	2.17E3		4.19E3	1	4.0		15.0	Carbamidomethylation (DHKE, X@N-term); Carbamylation; Oxidation (M)	54422.96	Tubulin beta chain OS=Ridgeia piscesae OX=27915 GN=NP493_159g02000 PE=3 SV=1
88	FALSE	A0AAD9NXD1|A0AAD9NXD1_RIDPI	NP493_278g01008	106.95457	13.20	7.83	0.00	13.20	5	2.17E3		4.19E3	1	7.0		17.0	Carbamidomethylation (DHKE, X@N-term); Carbamylation; Oxidation (M)	50031.152	Tubulin beta chain OS=Ridgeia piscesae OX=27915 GN=NP493_278g01008 PE=3 SV=1
88	FALSE	A0AAD9NRZ0|A0AAD9NRZ0_RIDPI	NP493_453g01055	102.9174	18.85	9.16	0.00	18.85	6	2.17E3		4.19E3	1	7.0		17.0	Carbamidomethylation (DHKE, X@N-term); Oxidation (M)	42290.008	Tubulin beta chain OS=Ridgeia piscesae OX=27915 GN=NP493_453g01055 PE=3 SV=1
309	TRUE	R7UII7|R7UII7_CAPTE	CAPTEDRAFT_171884	33.4621	4.71	0.00	4.71	0.00	1		1.56E2		1		1.0			31408.727	U2A'/phosphoprotein 32 family A C-terminal domain-containing protein OS=Capitella teleta OX=283909 GN=CAPTEDRAFT_171884 PE=3 SV=1
309	TRUE	A0AAD9K5I9|A0AAD9K5I9_9ANNE	LSH36_62g02019	33.4621	4.66	0.00	4.66	0.00	1		1.56E2		1		1.0			31704.977	U2A'/phosphoprotein 32 family A C-terminal domain-containing protein OS=Paralvinella palmiformis OX=53620 GN=LSH36_62g02019 PE=3 SV=1
257	TRUE	R7VAQ4|R7VAQ4_CAPTE	CAPTEDRAFT_148921	33.84263	7.38	0.00	7.38	0.00	1		9.08E2		1		3.0			16750.287	UBC core domain-containing protein OS=Capitella teleta OX=283909 GN=CAPTEDRAFT_148921 PE=3 SV=1
212	TRUE	R7TJY7|R7TJY7_CAPTE	CAPTEDRAFT_153554	45.810417	18.18	0.00	18.18	0.00	2		5.56E3		2		4.0		Arg->Met substitution	17829.352	UBC core domain-containing protein OS=Capitella teleta OX=283909 GN=CAPTEDRAFT_153554 PE=3 SV=1
164	TRUE	R7TRE2|R7TRE2_CAPTE	CAPTEDRAFT_21625	71.025795	22.22	0.00	22.22	0.00	4		4.95E3		2		12.0		Carbamidomethylation; Carbamidomethylation (DHKE, X@N-term)	17365.105	UBC core domain-containing protein OS=Capitella teleta OX=283909 GN=CAPTEDRAFT_21625 PE=3 SV=1
257	TRUE	T1FM60|T1FM60_HELRO	20209909	33.84263	7.48	0.00	7.48	0.00	1		9.08E2		1		3.0			16613.13	UBC core domain-containing protein OS=Helobdella robusta OX=6412 GN=20209909 PE=3 SV=1
149	TRUE	T1FML1|T1FML1_HELRO	20210060	75.824036	32.89	0.00	32.89	0.00	5		2.78E3		2		11.0		Carbamidomethylation; Carbamidomethylation (DHKE, X@N-term); Oxidation (M)	17278.992	UBC core domain-containing protein OS=Helobdella robusta OX=6412 GN=20210060 PE=3 SV=1
212	FALSE	T1FNR2|T1FNR2_HELRO	20210459	34.66738	8.44	0.00	8.44	0.00	1		5.2E3		1		2.0			17895.443	UBC core domain-containing protein OS=Helobdella robusta OX=6412 GN=20210459 PE=3 SV=1
257	TRUE	T1G4R6|T1G4R6_HELRO	20216064	33.84263	7.48	0.00	7.48	0.00	1		9.08E2		1		3.0			16510.047	UBC core domain-containing protein OS=Helobdella robusta OX=6412 GN=20216064 PE=3 SV=1
257	TRUE	A0A8J1Y654|A0A8J1Y654_OWEFU	OFUS_LOCUS18881	33.84263	7.48	0.00	7.48	0.00	1		9.08E2		1		3.0			16473.926	UBC core domain-containing protein OS=Owenia fusiformis OX=6347 GN=OFUS_LOCUS18881 PE=3 SV=1
257	TRUE	A0AAD9JW23|A0AAD9JW23_9ANNE	LSH36_132g05042	33.84263	7.48	0.00	7.48	0.00	1		9.08E2		1		3.0			16583.072	UBC core domain-containing protein OS=Paralvinella palmiformis OX=53620 GN=LSH36_132g05042 PE=3 SV=1
149	FALSE	A0AAD9K292|A0AAD9K292_9ANNE	LSH36_77g04004	66.72239	18.52	0.00	18.52	0.00	4		2.25E3		1		9.0		Carbamidomethylation; Carbamidomethylation (DHKE, X@N-term); Oxidation (M)	24865.852	UBC core domain-containing protein OS=Paralvinella palmiformis OX=53620 GN=LSH36_77g04004 PE=3 SV=1
257	TRUE	A0AAD9P6S6|A0AAD9P6S6_RIDPI	NP493_113g03028	33.84263	7.48	0.00	7.48	0.00	1		9.08E2		1		3.0			16583.059	UBC core domain-containing protein OS=Ridgeia piscesae OX=27915 GN=NP493_113g03028 PE=3 SV=1
162	TRUE	A0AAD9P2X9|A0AAD9P2X9_RIDPI	NP493_173g01000	67.758606	20.51	0.00	20.51	0.00	4		8.1E2		1		10.0		Carbamidomethylation; Carbamidomethylation (DHKE, X@N-term); Oxidation (M)	17533.271	UBC core domain-containing protein OS=Ridgeia piscesae OX=27915 GN=NP493_173g01000 PE=3 SV=1
172	FALSE	B0B070|B0B070_9ANNE		40.203556	5.92	0.00	0.00	5.92	1			2.18E2	1			2.0		17009.496	Ubiquitin (Fragment) OS=Alvinella caudata OX=36105 PE=4 SV=1
172	TRUE	A0A1B1LTZ1|A0A1B1LTZ1_9ANNE		75.923004	18.25	18.25	0.00	18.25	2	5.54E2		7.64E2	2	4.0		6.0	Formylation	15473.909	Ubiquitin (Fragment) OS=Aporrectodea caliginosa OX=302032 PE=2 SV=1
172	TRUE	Q2I6A1|Q2I6A1_EISFE		75.923004	20.66	20.66	0.00	20.66	2	5.54E2		7.64E2	2	4.0		6.0	Formylation	13682.678	Ubiquitin (Fragment) OS=Eisenia fetida OX=6396 PE=2 SV=1
172	FALSE	B0B030|B0B030_HEDDI	ub	40.382195	21.05	21.05	0.00	21.05	1	3.68E2		5.45E2	1	3.0		4.0		8470.675	Ubiquitin (Fragment) OS=Hediste diversicolor OX=126592 GN=ub PE=4 SV=1
172	TRUE	P84589|UBIQ_LUMTE		75.923004	39.68	39.68	0.00	39.68	2	5.54E2		7.64E2	2	4.0		6.0	Formylation	7203.175	Ubiquitin (Fragment) OS=Lumbricus terrestris OX=6398 PE=1 SV=2
172	FALSE	B0B033|B0B033_SABAL	ub	40.203556	11.84	0.00	0.00	11.84	1			2.18E2	1			2.0		8412.595	Ubiquitin (Fragment) OS=Sabellaria alveolata OX=251482 GN=ub PE=4 SV=1
172	FALSE	E9KJS4|E9KJS4_TUBTU		40.203556	14.75	0.00	0.00	14.75	1			2.18E2	1			2.0		6908.033	Ubiquitin (Fragment) OS=Tubifex tubifex OX=6386 PE=2 SV=1
172	FALSE	Q0ZD85|Q0ZD85_PECGU		40.203556	5.73	0.00	0.00	5.73	1			2.18E2	1			2.0		17847.863	Ubiquitin/ribosomal protein S27 fusion protein OS=Pectinaria gouldii OX=260746 PE=2 SV=1
172	FALSE	R7U554|R7U554_CAPTE	CAPTEDRAFT_50757	40.382195	31.37	31.37	0.00	31.37	1	3.68E2		5.45E2	1	3.0		4.0		5740.648	Ubiquitin-like domain-containing protein (Fragment) OS=Capitella teleta OX=283909 GN=CAPTEDRAFT_50757 PE=4 SV=1
306	TRUE	R7UUF6|R7UUF6_CAPTE	CAPTEDRAFT_154388	38.297924	11.30	0.00	11.30	0.00	1		3.54E3		1		10.0		Cys->Val substitution	12737.349	Ubiquitin-like domain-containing protein OS=Capitella teleta OX=283909 GN=CAPTEDRAFT_154388 PE=4 SV=1
172	TRUE	R7TJR2|R7TJR2_CAPTE	CAPTEDRAFT_162204	75.923004	5.47	5.47	0.00	5.47	2	5.54E2		7.64E2	2	4.0		6.0	Formylation	51427.117	Ubiquitin-like domain-containing protein OS=Capitella teleta OX=283909 GN=CAPTEDRAFT_162204 PE=4 SV=1
172	TRUE	R7US71|R7US71_CAPTE	CAPTEDRAFT_186294	75.923004	10.82	10.82	0.00	10.82	2	5.54E2		7.64E2	2	4.0		6.0	Formylation	26076.875	Ubiquitin-like domain-containing protein OS=Capitella teleta OX=283909 GN=CAPTEDRAFT_186294 PE=4 SV=1
172	TRUE	R7V2K8|R7V2K8_CAPTE	CAPTEDRAFT_192594	75.923004	10.92	10.92	0.00	10.92	2	5.54E2		7.64E2	2	4.0		6.0	Formylation	25771.658	Ubiquitin-like domain-containing protein OS=Capitella teleta OX=283909 GN=CAPTEDRAFT_192594 PE=4 SV=1
172	FALSE	T1EG94|T1EG94_HELRO	20195596	40.203556	6.29	0.00	0.00	6.29	1			2.18E2	1			2.0		16634.064	Ubiquitin-like domain-containing protein OS=Helobdella robusta OX=6412 GN=20195596 PE=4 SV=1
195	TRUE	T1FHC2|T1FHC2_HELRO	20208221	44.041298	17.80	0.00	17.80	0.00	2		5.2E3		2		8.0		Val->Ala substitution	13137.115	Ubiquitin-like domain-containing protein OS=Helobdella robusta OX=6412 GN=20208221 PE=4 SV=1
172	FALSE	T1FVF6|T1FVF6_HELRO	20212802	40.203556	1.07	0.00	0.00	1.07	1			2.18E2	1			2.0		94469.445	Ubiquitin-like domain-containing protein OS=Helobdella robusta OX=6412 GN=20212802 PE=4 SV=1
172	FALSE	A0AAD9NIH0|A0AAD9NIH0_9ANNE	LSH36_17g03085	40.203556	3.41	0.00	0.00	3.41	1			2.18E2	1			2.0		30248.74	Ubiquitin-like domain-containing protein OS=Paralvinella palmiformis OX=53620 GN=LSH36_17g03085 PE=3 SV=1
172	FALSE	A0AAD9UKI7|A0AAD9UKI7_RIDPI	NP493_20g07032	40.203556	5.77	0.00	0.00	5.77	1			2.18E2	1			2.0		17993.938	Ubiquitin-like domain-containing protein OS=Ridgeia piscesae OX=27915 GN=NP493_20g07032 PE=3 SV=1
306	TRUE	A0AAD9KQX3|A0AAD9KQX3_RIDPI	NP493_710g01013	38.297924	10.66	0.00	10.66	0.00	1		3.54E3		1		10.0		Cys->Val substitution	13626.632	Ubiquitin-like domain-containing protein OS=Ridgeia piscesae OX=27915 GN=NP493_710g01013 PE=4 SV=1
391	TRUE	R7UXH9|R7UXH9_CAPTE	CAPTEDRAFT_160445	39.24915	4.28	4.28	0.00	0.00	1	3.56E1			1	1.0				34764.035	Ubiquitin-like-conjugating enzyme ATG3 OS=Capitella teleta OX=283909 GN=CAPTEDRAFT_160445 PE=3 SV=1
172	FALSE	A8UFP2|A8UFP2_AREMA		40.203556	7.09	0.00	0.00	7.09	1			2.18E2	1			2.0		14568.135	Ubiquitin-ribosomal protein eL40 fusion protein (Fragment) OS=Arenicola marina OX=6344 PE=2 SV=1
172	FALSE	A8UGG7|A8UGG7_EURCO		40.203556	7.03	0.00	0.00	7.03	1			2.18E2	1			2.0		14725.365	Ubiquitin-ribosomal protein eL40 fusion protein OS=Eurythoe complanata OX=167815 PE=2 SV=1
172	FALSE	Q0ZDB4|Q0ZDB4_PECGU		40.203556	7.03	0.00	0.00	7.03	1			2.18E2	1			2.0		14716.343	Ubiquitin-ribosomal protein eL40 fusion protein OS=Pectinaria gouldii OX=260746 PE=2 SV=1
366	TRUE	A0A8J1Y1D1|A0A8J1Y1D1_OWEFU	OFUS_LOCUS8237	30.475828	1.75	0.00	0.00	1.75	1			8.59E3	1			1.0		46006.688	UDP-glucuronate decarboxylase OS=Owenia fusiformis OX=6347 GN=OFUS_LOCUS8237 PE=3 SV=1
270	TRUE	A0A8J1TYV8|A0A8J1TYV8_OWEFU	OFUS_LOCUS13060	34.63975	7.47	0.00	7.47	0.00	1		2.5E2		1		1.0			19966.74	Uncharacterized protein (Fragment) OS=Owenia fusiformis OX=6347 GN=OFUS_LOCUS13060 PE=3 SV=1
156	TRUE	A0A8J1U528|A0A8J1U528_OWEFU	OFUS_LOCUS16946	107.40001	6.58	6.58	0.00	0.00	2	3.71E3			2	27.0			Formylation	44535.547	Uncharacterized protein (Fragment) OS=Owenia fusiformis OX=6347 GN=OFUS_LOCUS16946 PE=3 SV=1
166	FALSE	A0A8J1XHP9|A0A8J1XHP9_OWEFU	OFUS_LOCUS23006	38.19134	2.20	2.20	0.00	2.20	1	2.23E3		3.22E3	1	2.0		3.0		41550.0	Uncharacterized protein (Fragment) OS=Owenia fusiformis OX=6347 GN=OFUS_LOCUS23006 PE=3 SV=1
368	TRUE	R7TR49|R7TR49_CAPTE	CAPTEDRAFT_147471	37.315125	3.18	3.18	0.00	0.00	1	7.1E2			1	3.0				37394.57	Uncharacterized protein OS=Capitella teleta OX=283909 GN=CAPTEDRAFT_147471 PE=4 SV=1
146	TRUE	R7TR89|R7TR89_CAPTE	CAPTEDRAFT_156614	121.3034	14.21	8.12	0.00	14.21	4			3.04E2	1	5.0		14.0	Acetylation (N-term); Formylation; Oxidation (M)	44205.08	Uncharacterized protein OS=Capitella teleta OX=283909 GN=CAPTEDRAFT_156614 PE=3 SV=1
15	TRUE	A0A7I8W774|A0A7I8W774_9ANNE	DGYR_LOCUS11924	350.86453	54.52	51.86	15.43	34.31	44	6.88E1			2	659.0	9.0	212.0	Acetylation (N-term); Acetylation (TSCYH); Ala->Gln substitution; Asn->Asp substitution; Asp->Asn substitution; more	41946.99	Uncharacterized protein OS=Dimorphilus gyrociliatus OX=2664684 GN=DGYR_LOCUS11924 PE=3 SV=1
95	TRUE	T1FP77|T1FP77_HELRO	20210624	144.41316	21.57	17.26	0.00	21.57	6	3.6E2		3.29E3	1	21.0		31.0	Carbamidomethylation; Deamidation (NQ); Dethiomethyl; Formylation; Methylation(others); more	44653.934	Uncharacterized protein OS=Helobdella robusta OX=6412 GN=20210624 PE=3 SV=1
135	TRUE	T1FRI0|T1FRI0_HELRO	20211427	84.14222	8.33	0.00	0.00	8.33	3			5.05E2	1			10.0	Carbamidomethylation (DHKE, X@N-term)	39688.883	Uncharacterized protein OS=Helobdella robusta OX=6412 GN=20211427 PE=3 SV=1
346	TRUE	A0A8J1T735|A0A8J1T735_OWEFU	OFUS_LOCUS10305	34.978794	2.08	2.08	0.00	0.00	1	2.66E2			1	4.0				54364.605	Uncharacterized protein OS=Owenia fusiformis OX=6347 GN=OFUS_LOCUS10305 PE=3 SV=1
383	TRUE	A0A8J1XGL7|A0A8J1XGL7_OWEFU	OFUS_LOCUS10340	30.301176	2.32	0.00	0.00	2.32	1			2.01E2	1			1.0		55781.69	Uncharacterized protein OS=Owenia fusiformis OX=6347 GN=OFUS_LOCUS10340 PE=3 SV=1
55	FALSE	A0A8J1T7F0|A0A8J1T7F0_OWEFU	OFUS_LOCUS10495	89.348434	4.34	4.34	0.00	4.34	2	4.35E4		1.3E4	2	30.0		14.0	Formylation; Methylation(KR); Val->Leu substitution	42586.785	Uncharacterized protein OS=Owenia fusiformis OX=6347 GN=OFUS_LOCUS10495 PE=4 SV=1
55	FALSE	A0A8J1T630|A0A8J1T630_OWEFU	OFUS_LOCUS10496	89.348434	4.30	4.30	0.00	4.30	2	4.35E4		1.3E4	2	30.0		14.0	Formylation; Methylation(KR); Val->Leu substitution	42631.684	Uncharacterized protein OS=Owenia fusiformis OX=6347 GN=OFUS_LOCUS10496 PE=4 SV=1
55	FALSE	A0A8J1T6H0|A0A8J1T6H0_OWEFU	OFUS_LOCUS10496	89.348434	4.30	4.30	0.00	4.30	2	4.35E4		1.3E4	2	30.0		14.0	Formylation; Methylation(KR); Val->Leu substitution	42635.63	Uncharacterized protein OS=Owenia fusiformis OX=6347 GN=OFUS_LOCUS10496 PE=4 SV=1
297	TRUE	A0A8J1T663|A0A8J1T663_OWEFU	OFUS_LOCUS10603	40.29346	0.49	0.49	0.00	0.49	1	6.36E2		5.15E2	1	3.0		6.0		240437.05	Uncharacterized protein OS=Owenia fusiformis OX=6347 GN=OFUS_LOCUS10603 PE=3 SV=1
18	TRUE	A0A8J1XVJ4|A0A8J1XVJ4_OWEFU	OFUS_LOCUS12457	332.90073	61.17	61.17	15.43	46.01	43	8.89E3		2.67E3	1	650.0	10.0	223.0	Acetylation (N-term); Acetylation (TSCYH); Ala->Gln substitution; Biotinylation; Carbamidomethylation (DHKE, X@N-term); more	41784.7	Uncharacterized protein OS=Owenia fusiformis OX=6347 GN=OFUS_LOCUS12457 PE=3 SV=1
118	FALSE	A0A8J1U055|A0A8J1U055_OWEFU	OFUS_LOCUS12848	35.287235	1.37	1.37	0.00	1.37	1			1.65E3	1	2.0		7.0		65793.87	Uncharacterized protein OS=Owenia fusiformis OX=6347 GN=OFUS_LOCUS12848 PE=4 SV=1
118	FALSE	A0A8S4P6N7|A0A8S4P6N7_OWEFU	OFUS_LOCUS14479	35.287235	0.49	0.49	0.00	0.49	1			1.65E3	1	2.0		7.0		183960.25	Uncharacterized protein OS=Owenia fusiformis OX=6347 GN=OFUS_LOCUS14479 PE=3 SV=1
277	TRUE	A0A8J1Y468|A0A8J1Y468_OWEFU	OFUS_LOCUS14490	39.981953	2.66	2.66	0.00	2.66	1	7.95E2		6.73E2	1	10.0		1.0	Carbamidomethylation	42336.56	Uncharacterized protein OS=Owenia fusiformis OX=6347 GN=OFUS_LOCUS14490 PE=3 SV=1
241	TRUE	A0A8J1UWY6|A0A8J1UWY6_OWEFU	OFUS_LOCUS15500	34.993786	2.84	2.84	0.00	0.00	1	2.12E2			1	2.0				46963.234	Uncharacterized protein OS=Owenia fusiformis OX=6347 GN=OFUS_LOCUS15500 PE=3 SV=1
186	FALSE	A0A8J1U5R6|A0A8J1U5R6_OWEFU	OFUS_LOCUS20080	35.700367	8.67	0.00	8.67	0.00	1		3.01E3		1		3.0			16007.399	Uncharacterized protein OS=Owenia fusiformis OX=6347 GN=OFUS_LOCUS20080 PE=3 SV=1
201	TRUE	A0A8J1U004|A0A8J1U004_OWEFU	OFUS_LOCUS21475	56.100887	5.14	0.00	0.00	5.14	2			3.56E2	2			4.0		47798.72	Uncharacterized protein OS=Owenia fusiformis OX=6347 GN=OFUS_LOCUS21475 PE=3 SV=1
181	TRUE	A0A8J1TCQ1|A0A8J1TCQ1_OWEFU	OFUS_LOCUS23377	40.048412	4.79	4.79	0.00	4.79	1	2.34E3		3.17E4	1	2.0		10.0	Ala->Gln substitution; Glu->Asn substitution; Glu->Gln substitution; Leu->Val substitution	39464.086	Uncharacterized protein OS=Owenia fusiformis OX=6347 GN=OFUS_LOCUS23377 PE=4 SV=1
200	FALSE	A0A8J1TJT1|A0A8J1TJT1_OWEFU	OFUS_LOCUS25375	39.668125	3.01	0.00	0.00	3.01	1			4.23E2	1			2.0		40753.375	Uncharacterized protein OS=Owenia fusiformis OX=6347 GN=OFUS_LOCUS25375 PE=4 SV=1
308	TRUE	A0A8J1UR16|A0A8J1UR16_OWEFU	OFUS_LOCUS6910	35.019093	3.03	0.00	0.00	3.03	1			1.12E3	1			1.0		37488.965	Uncharacterized protein OS=Owenia fusiformis OX=6347 GN=OFUS_LOCUS6910 PE=3 SV=1
55	FALSE	A0A8J1UGL5|A0A8J1UGL5_OWEFU	OFUS_LOCUS8153	40.03455	3.54	3.54	3.54	0.00	1	9.4E3	2.67E2		1	9.0	1.0			41638.832	Uncharacterized protein OS=Owenia fusiformis OX=6347 GN=OFUS_LOCUS8153 PE=4 SV=1
366	TRUE	A0A8J1Y2S0|A0A8J1Y2S0_OWEFU	OFUS_LOCUS8237	30.475828	1.68	0.00	0.00	1.68	1			8.59E3	1			1.0		47766.027	Uncharacterized protein OS=Owenia fusiformis OX=6347 GN=OFUS_LOCUS8237 PE=4 SV=1
244	TRUE	A0A8J1Y905|A0A8J1Y905_OWEFU	OFUS_LOCUS8740	32.289387	2.09	0.00	0.00	2.09	1			1.19E3	1			1.0		43877.64	Uncharacterized protein OS=Owenia fusiformis OX=6347 GN=OFUS_LOCUS8740 PE=3 SV=1
244	TRUE	A0A8J1YA72|A0A8J1YA72_OWEFU	OFUS_LOCUS8740	32.289387	2.29	0.00	0.00	2.29	1			1.19E3	1			1.0		40129.484	Uncharacterized protein OS=Owenia fusiformis OX=6347 GN=OFUS_LOCUS8740 PE=3 SV=1
244	TRUE	A0AAD9JT27|A0AAD9JT27_9ANNE	LSH36_169g04017	32.289387	1.83	0.00	0.00	1.83	1			1.19E3	1			1.0		50551.0	Uncharacterized protein OS=Paralvinella palmiformis OX=53620 GN=LSH36_169g04017 PE=3 SV=1
104	TRUE	A0AAD9N7F3|A0AAD9N7F3_9ANNE	LSH36_174g03024	116.1986	9.96	0.00	0.00	9.96	4			3.27E3	1			23.0	Acetylation (N-term); Carbamidomethylation (DHKE, X@N-term); Carbamylation; Formylation	30957.955	Uncharacterized protein OS=Paralvinella palmiformis OX=53620 GN=LSH36_174g03024 PE=4 SV=1
127	TRUE	A0AAD9MUN9|A0AAD9MUN9_9ANNE	LSH36_824g03046	91.457985	12.35	0.00	0.00	12.35	5				1			16.0	Carbamidomethylation (DHKE, X@N-term)	40278.457	Uncharacterized protein OS=Paralvinella palmiformis OX=53620 GN=LSH36_824g03046 PE=3 SV=1
137	TRUE	A0AAD9NP89|A0AAD9NP89_RIDPI	NP493_712g00026	83.84289	8.19	0.00	0.00	8.19	4			3.45E3	1			18.0	Carbamidomethylation (DHKE, X@N-term)	40267.508	Uncharacterized protein OS=Ridgeia piscesae OX=27915 GN=NP493_712g00026 PE=3 SV=1
203	TRUE	A0AAD9KRK6|A0AAD9KRK6_RIDPI	NP493_726g01067	54.60997	9.12	9.12	0.00	0.00	2	6.37E2			1	4.0				37455.05	Uncharacterized protein OS=Ridgeia piscesae OX=27915 GN=NP493_726g01067 PE=3 SV=1
267	TRUE	R7U759|R7U759_CAPTE	CAPTEDRAFT_172559	35.59175	5.83	0.00	5.83	0.00	1		1.01E3		1		5.0		Val->Phe substitution	24346.531	UspA domain-containing protein OS=Capitella teleta OX=283909 GN=CAPTEDRAFT_172559 PE=4 SV=1
323	TRUE	T1FM28|T1FM28_HELRO	20209877	44.598362	9.49	0.00	9.49	0.00	1		1.5E3		1		3.0		Lys->Arg substitution	17859.812	UspA domain-containing protein OS=Helobdella robusta OX=6412 GN=20209877 PE=4 SV=1
210	TRUE	A0A7I8VXN9|A0A7I8VXN9_9ANNE	DGYR_LOCUS9007	46.51042	6.09	2.03	0.00	6.09	2	1.58E3		1.53E3	2	3.0		2.0		45398.195	V-type proton ATPase subunit C OS=Dimorphilus gyrociliatus OX=2664684 GN=DGYR_LOCUS9007 PE=3 SV=1
210	FALSE	A0A8J1YB98|A0A8J1YB98_OWEFU	OFUS_LOCUS13337	31.236416	2.08	2.08	0.00	2.08	1	1.58E3		1.47E3	1	3.0		1.0		44284.12	V-type proton ATPase subunit C OS=Owenia fusiformis OX=6347 GN=OFUS_LOCUS13337 PE=3 SV=1
210	FALSE	A0AAD9JC09|A0AAD9JC09_9ANNE	LSH36_449g04015	30.548012	4.17	0.00	0.00	4.17	1			6.31E1	1			1.0		44221.676	V-type proton ATPase subunit C OS=Paralvinella palmiformis OX=53620 GN=LSH36_449g04015 PE=3 SV=1
210	FALSE	A0AAD9KHU6|A0AAD9KHU6_RIDPI	NP493_1137g00063	30.548012	4.17	0.00	0.00	4.17	1			6.31E1	1			1.0		44279.707	V-type proton ATPase subunit C OS=Ridgeia piscesae OX=27915 GN=NP493_1137g00063 PE=3 SV=1
396	TRUE	T1G4N4|T1G4N4_HELRO	20216032	31.354622	2.40	2.40	0.00	0.00	1	1.16E3			1	3.0				47703.96	W2 domain-containing protein OS=Helobdella robusta OX=6412 GN=20216032 PE=3 SV=1
261	TRUE	A0AAD9NLS2|A0AAD9NLS2_RIDPI	NP493_783g01054	40.429115	2.41	0.00	0.00	2.41	1			6.09E1	1			1.0		69475.625	Xaa-Pro aminopeptidase 1 OS=Ridgeia piscesae OX=27915 GN=NP493_783g01054 PE=3 SV=1
230	FALSE	A0AAD9KMR8|A0AAD9KMR8_RIDPI	NP493_868g03000	32.757233	1.46	0.00	0.00	1.46	1			1.01E3	1			3.0		53729.348	Xaa-Pro dipeptidase OS=Ridgeia piscesae OX=27915 GN=NP493_868g03000 PE=3 SV=1

## Sheet: 2D gel proteins
Accession	Gene	Coverage(%)	Coverage(%) 2020_01_07_DV_2D_1	Coverage(%) 2020_01_07_DV_2D_2	Coverage(%) 2020_01_07_DV_2D_3	Coverage(%) 2020_01_07_DV_2D_4	Coverage(%) 2020_01_07_DV_2D_5	Coverage(%) 2020_01_07_DV_2D_6	Coverage(%) 2020_01_07_DV_2D_7	Coverage(%) 2020_01_07_DV_2D_8	Coverage(%) 2020_01_07_DV_2D_9	Coverage(%) 2020_01_07_DV_2D_10	Coverage(%) 2020_01_07_DV_2D_11	Coverage(%) 2020_01_07_DV_2D_12	Coverage(%) 2020_01_07_DV_2D_13	Coverage(%) 2020_01_07_DV_2D_14	Coverage(%) 2020_01_07_DV_2D_15	Coverage(%) 2020_01_07_DV_2D_16	Coverage(%) 2020_01_07_DV_2D_17	#Peptides	Description
O18423		82.49	22.56	3.70	6.40	0.00	0.00	0.00	0.00	7.07	3.70	40.07	56.23	29.29	38.05	10.44	31.99	36.03	28.96	58	Lysenin OS
O18425		81.00	32.33	0.00	6.33	0.00	9.00	0.00	0.00	9.67	0.00	37.00	56.00	34.67	56.67	10.00	36.00	37.67	26.67	54	Lysenin-related protein 2 OS
A0A410RH35		71.88	55.62	5.62	0.00	0.00	0.00	0.00	0.00	0.00	0.00	0.00	24.38	0.00	24.38	0.00	71.88	61.87	24.38	36	Erythrocruorin (Fragment) OS
A0A286Q4W8		64.10	7.18	0.00	0.00	7.71	4.79	0.00	4.79	17.82	2.39	4.52	44.41	20.48	61.70	0.00	27.39	4.79	4.79	30	Actin OS
A0A2D1PJH7		76.15	0.00	0.00	0.00	0.00	0.00	0.00	0.00	17.69	0.00	40.00	66.15	26.92	34.62	7.69	0.00	0.00	0.00	19	Lysenin-like protein (Fragment) OS
T1FQQ4	20211151	39.36	2.39	0.00	0.00	2.93	0.00	0.00	0.00	10.90	2.39	2.39	27.13	20.48	38.83	0.00	15.69	0.00	0.00	19	Uncharacterized protein OS
A0A410RFC9		29.34	4.63	0.00	0.00	0.00	0.00	0.00	0.00	0.00	0.00	11.58	26.64	0.00	10.81	0.00	0.00	12.74	0.00	15	Hemoglobin linker chain (Fragment) OS
P61626	LYZ	56.08	35.14	18.92	8.11	0.00	0.00	0.00	0.00	8.11	18.92	18.92	24.32	16.22	28.38	0.00	8.11	29.73	0.00	15	Lysozyme C OS
Q3LX99		26.00	7.33	0.00	2.67	0.00	0.00	0.00	0.00	2.67	0.00	12.67	17.33	2.67	7.33	0.00	11.00	11.00	13.67	14	Lysenin-related protein 3 OS
P02218		42.76	14.48	0.00	0.00	0.00	0.00	0.00	0.00	0.00	0.00	0.00	7.59	0.00	7.59	0.00	42.07	23.45	6.90	10	Extracellular globin-2 OS
A4GVQ2		22.66	0.00	0.00	0.00	0.00	0.00	0.00	0.00	0.00	0.00	0.00	20.31	0.00	11.20	0.00	2.60	0.00	0.00	8	Tubulin beta chain (Fragment) OS
R7TKU3	CAPTEDRAFT_214108	19.59	0.00	0.00	0.00	0.00	0.00	0.00	0.00	0.00	0.00	0.00	17.57	0.00	9.68	0.00	2.25	0.00	0.00	8	Tubulin beta chain OS
R7U3X6	CAPTEDRAFT_204377	16.98	0.00	0.00	0.00	0.00	0.00	0.00	0.00	7.69	0.00	0.00	6.63	2.92	14.85	0.00	2.92	0.00	0.00	7	Actin, cytoplasmic OS
A0A0M5M0K4	CuZnSOD	52.90	19.35	0.00	0.00	0.00	0.00	0.00	0.00	0.00	0.00	0.00	8.39	0.00	0.00	0.00	52.90	34.84	0.00	7	Superoxide dismutase [Cu-Zn] OS
B2KS96		20.24	0.00	0.00	0.00	0.00	0.00	3.10	1.67	1.67	0.00	0.00	11.90	0.00	12.14	1.67	0.00	0.00	0.00	7	Tubulin alpha chain (Fragment) OS
R7TKK8	CAPTEDRAFT_162774	18.85	0.00	0.00	0.00	0.00	0.00	2.88	1.55	1.55	0.00	0.00	11.09	0.00	11.31	1.55	0.00	0.00	0.00	7	Tubulin alpha chain OS
A0A7I8W6Q4	DGYR_LOCUS10278	10.62	0.00	0.00	0.00	0.00	0.00	0.00	0.00	0.00	0.00	0.00	5.61	0.00	3.49	0.00	5.01	0.00	0.00	6	DgyrCDS10891 OS
A0A7I8VNE5	DGYR_LOCUS6052	6.65	2.55	0.00	0.00	2.55	2.55	0.00	2.55	5.52	0.00	0.00	4.10	5.52	6.65	0.00	5.52	2.55	2.55	6	DgyrCDS6298 OS
D7GL47	hsp70	12.19	0.00	0.00	0.00	0.00	0.00	0.00	0.00	0.00	0.00	0.00	8.49	0.00	3.55	0.00	3.70	0.00	0.00	6	Heat shock protein-70kDa OS
Q7JQD3	AM	17.17	0.00	0.00	0.00	0.00	0.00	0.00	0.00	0.00	0.00	0.00	0.00	0.00	17.17	0.00	4.36	0.00	0.00	5	Gelsolin-like protein 1 OS
Q9GV76		8.75	5.00	0.00	0.00	0.00	0.00	0.00	0.00	0.00	0.00	5.00	8.75	0.00	5.00	0.00	0.00	5.00	0.00	5	Hemoglobin linker chain L1 OS
T1FNQ0	20210447	9.92	0.00	0.00	0.00	0.00	0.00	0.00	0.00	0.00	0.00	0.00	4.03	0.00	3.57	0.00	5.89	0.00	0.00	5	Uncharacterized protein OS
R7UMQ5	CAPTEDRAFT_152326	19.84	0.00	0.00	0.00	0.00	0.00	0.00	3.89	3.89	0.00	16.73	7.00	3.89	7.00	3.89	0.00	0.00	0.00	4	14-3-3 domain-containing protein OS
A6XIG9	EF-1	11.11	0.00	0.00	0.00	0.00	0.00	0.00	0.00	0.00	0.00	0.00	3.17	0.00	8.20	0.00	5.82	0.00	0.00	4	Elongation factor 1-alpha (Fragment) OS
A0A0M3KKX6		14.08	7.04	0.00	0.00	0.00	0.00	0.00	0.00	0.00	0.00	0.00	0.00	0.00	0.00	0.00	14.08	7.04	7.04	4	Extracellular globin OS
A0A8J1XJX7	OFUS_LOCUS22754	7.03	0.00	0.00	0.00	0.00	0.00	0.00	0.00	0.00	0.00	0.00	7.03	0.00	1.58	0.00	0.00	0.00	0.00	4	FERM domain-containing protein OS
A0A410RGJ7		12.12	6.06	0.00	0.00	0.00	0.00	0.00	0.00	0.00	0.00	0.00	0.00	0.00	0.00	0.00	12.12	6.06	6.06	4	Globin (Fragment) OS
R7UME6	CAPTEDRAFT_155585	8.18	0.00	0.00	0.00	0.00	0.00	0.00	1.50	0.00	0.00	0.00	2.67	0.00	0.00	0.00	4.01	0.00	0.00	4	Heat shock protein 70 OS
A0AAD9MVF4	NP493_3473g00049	7.32	0.00	0.00	0.00	0.00	0.00	0.00	0.00	0.00	0.00	0.00	0.00	0.00	7.32	0.00	0.00	0.00	0.00	4	Histone H2A/H2B/H3 domain-containing protein OS
A0AAD9IPG4	NP493_3093g00021	16.00	0.00	0.00	0.00	0.00	0.00	0.00	0.00	0.00	0.00	0.00	0.00	0.00	16.00	0.00	0.00	0.00	0.00	4	Histone H4 OS
A0A088BZ83		25.00	12.50	10.00	0.00	10.00	0.00	13.33	25.00	25.00	12.50	10.00	21.67	22.50	10.00	13.33	10.00	10.00	10.00	4	SCBP2-like protein (Fragment) OS
Q5G533		16.22	0.00	0.00	0.00	0.00	0.00	7.03	3.78	3.78	0.00	0.00	5.41	0.00	5.41	3.78	0.00	0.00	0.00	3	Alpha tubulin (Fragment) OS
R7T5R3	CAPTEDRAFT_157160	6.60	0.00	0.00	0.00	0.00	0.00	0.00	0.00	0.00	0.00	0.00	0.00	1.78	0.00	0.00	6.60	0.00	1.78	3	Armadillo segment polarity protein OS
A0AAD9MXU8	LSH36_576g00031	5.45	0.00	0.00	0.00	0.00	0.00	0.00	0.00	0.00	0.00	0.00	0.00	1.70	0.00	0.00	5.45	0.00	1.70	3	Beta-catenin OS
P35224		5.50	0.00	0.00	0.00	0.00	0.00	0.00	0.00	0.00	0.00	0.00	0.00	1.71	0.00	0.00	5.50	0.00	1.71	3	Catenin beta OS
B7SHS5		24.48	10.49	0.00	0.00	0.00	0.00	10.49	16.78	24.48	10.49	0.00	0.00	0.00	0.00	10.49	0.00	0.00	0.00	3	Coactosin-like protein OS
A0A7I8VZ66	DGYR_LOCUS8907	16.03	0.00	0.00	0.00	0.00	0.00	0.00	4.22	4.22	0.00	12.66	7.59	4.22	7.59	4.22	0.00	0.00	0.00	3	DgyrCDS9437 OS
A0A7I8VXY4	DGYR_LOCUS9209	2.35	0.00	0.00	0.00	0.00	0.00	0.00	0.50	0.50	0.00	0.00	0.86	0.00	1.85	0.50	0.00	0.00	0.00	3	DgyrCDS9759 OS
A6XII6	EF-1	8.81	0.00	0.00	0.00	0.00	0.00	0.00	0.00	0.00	0.00	0.00	3.41	0.00	8.81	0.00	3.12	0.00	0.00	3	Elongation factor-1 alpha (Fragment) OS
A0A410RHS2		6.98	6.98	0.00	0.00	0.00	6.40	0.00	6.40	6.40	0.00	6.40	6.40	6.98	6.40	6.40	6.98	6.40	0.00	3	Extracellular globin (Fragment) OS
R7UYN1	CAPTEDRAFT_171233	5.17	0.00	0.00	0.00	0.00	0.00	0.00	0.00	0.00	0.00	0.00	5.17	0.00	1.94	0.00	0.00	0.00	0.00	3	FERM domain-containing protein (Fragment) OS
A0A1B3PEF4		11.80	7.37	0.00	0.00	3.24	0.00	0.00	0.00	0.00	0.00	0.00	3.24	0.00	7.37	0.00	4.42	4.13	0.00	3	Glyceraldehyde-3-phosphate dehydrogenase OS
A0A1S6QCS2		29.17	6.67	0.00	0.00	0.00	0.00	0.00	0.00	0.00	0.00	0.00	0.00	0.00	0.00	0.00	0.00	29.17	10.00	3	Hemerythrin OS
R7V1D3	CAPTEDRAFT_1352	14.63	0.00	0.00	0.00	0.00	0.00	0.00	0.00	0.00	0.00	0.00	0.00	0.00	14.63	0.00	0.00	0.00	0.00	3	Histone H2A OS
R7USC4	CAPTEDRAFT_71535	21.05	0.00	0.00	0.00	0.00	0.00	0.00	0.00	0.00	0.00	0.00	0.00	0.00	21.05	0.00	0.00	0.00	0.00	3	Histone H2B (Fragment) OS
R7VG38	CAPTEDRAFT_213180	20.34	0.00	0.00	0.00	0.00	0.00	0.00	0.00	0.00	0.00	0.00	0.00	0.00	20.34	0.00	0.00	0.00	0.00	3	Histone H2B OS
R7T3U1	CAPTEDRAFT_198870	9.68	0.00	0.00	0.00	0.00	0.00	0.00	0.00	0.00	0.00	0.00	0.00	0.00	9.68	0.00	0.00	0.00	0.00	3	Histone H3 OS
Q2I6A4		40.57	12.26	0.00	0.00	0.00	0.00	0.00	0.00	0.00	0.00	0.00	12.26	0.00	0.00	0.00	40.57	24.53	0.00	3	Superoxide dismutase (Fragment) OS
R7V212	CAPTEDRAFT_173939	10.03	0.00	0.00	0.00	0.00	0.00	4.35	2.34	2.34	0.00	0.00	3.34	0.00	3.34	2.34	0.00	0.00	0.00	3	Tubulin/FtsZ 2-layer sandwich domain-containing protein OS
A0A8J1UGK7	OFUS_LOCUS13828	5.57	0.00	0.00	0.00	0.00	0.00	0.00	0.00	0.00	0.00	0.00	0.00	1.73	0.00	0.00	5.57	0.00	1.73	3	Uncharacterized protein OS
A0A8J1UFM3	OFUS_LOCUS14265	12.21	0.00	0.00	0.00	0.00	0.00	0.00	0.00	5.81	0.00	0.00	0.00	12.21	0.00	0.00	0.00	0.00	5.81	2	ADP-ribosylation factor (Fragment) OS
R7UEK0	CAPTEDRAFT_151740	11.60	0.00	0.00	0.00	0.00	0.00	0.00	0.00	5.52	0.00	0.00	0.00	11.60	0.00	0.00	0.00	0.00	5.52	2	ADP-ribosylation factor OS
T1G071	20214469	19.61	8.82	0.00	0.00	0.00	0.00	0.00	0.00	0.00	0.00	0.00	0.00	0.00	0.00	0.00	0.00	19.61	0.00	2	Cystatin domain-containing protein OS
R7TGC6	CAPTEDRAFT_148876	4.11	0.00	0.00	0.00	0.00	0.00	0.00	0.00	0.00	0.00	0.00	0.00	0.00	4.11	0.00	2.38	0.00	0.00	2	Elongation factor 1-alpha OS
P13579		15.89	5.30	0.00	0.00	0.00	0.00	0.00	0.00	0.00	0.00	0.00	0.00	0.00	15.89	0.00	15.89	0.00	0.00	2	Extracellular globin-4 OS
C7SP17		9.18	0.00	0.00	0.00	0.00	0.00	0.00	0.00	0.00	0.00	0.00	9.18	0.00	0.00	0.00	0.00	0.00	0.00	2	fructose-bisphosphate aldolase (Fragment) OS
T1FP48	20210595	6.89	0.00	0.00	0.00	0.00	0.00	0.00	0.00	0.00	0.00	0.00	6.89	0.00	0.00	0.00	0.00	0.00	0.00	2	Fructose-bisphosphate aldolase OS
H9MEL4		41.18	41.18	0.00	0.00	21.57	0.00	0.00	0.00	0.00	0.00	0.00	0.00	41.18	0.00	0.00	0.00	41.18	19.61	2	Glutathione-S-transferase (Fragment) OS
C7SP42		14.80	7.14	0.00	0.00	0.00	0.00	0.00	0.00	0.00	0.00	0.00	0.00	0.00	7.14	0.00	7.65	7.14	0.00	2	Glyceraldehyde 3-phosphate dehydrogenase (Fragment) OS
A0A1S6QCJ1		16.10	6.78	0.00	0.00	0.00	0.00	0.00	0.00	0.00	0.00	0.00	0.00	0.00	0.00	0.00	0.00	16.10	0.00	2	Hemerythrin (Fragment) OS
Q674M7		15.83	6.67	0.00	0.00	0.00	0.00	0.00	0.00	0.00	0.00	0.00	0.00	0.00	0.00	0.00	0.00	15.83	0.00	2	Neurohemerythrin OS
D0EP16		23.08	23.08	0.00	0.00	12.09	0.00	0.00	0.00	0.00	0.00	0.00	0.00	23.08	0.00	0.00	0.00	23.08	10.99	2	Pi-class glutathione S-transferase (Fragment) OS
Q2LDS1	EF-1alpha	4.51	0.00	0.00	0.00	0.00	0.00	0.00	0.00	0.00	0.00	0.00	0.00	0.00	4.51	0.00	2.61	0.00	0.00	2	Putative elongation factor 1 alpha OS
T1FM40	20209889	9.14	0.00	0.00	0.00	0.00	0.00	0.00	0.00	0.00	0.00	9.14	0.00	0.00	0.00	0.00	0.00	0.00	0.00	2	Rho GDP-dissociation inhibitor 1 OS
A0AAD9NB18	LSH36_106g04010	7.09	0.00	0.00	0.00	0.00	0.00	0.00	0.00	0.00	0.00	0.00	0.00	0.00	3.72	0.00	7.09	0.00	0.00	2	thioredoxin-dependent peroxiredoxin (Fragment) OS

## Sheet: Elf 7_12 DVr
Accession	Coverage(%)	Coverage(%) 220430_DDA_PCZ2_sep_10	Coverage(%) 220430_DDA_PCZ2_sep_11	Coverage(%) 220430_DDA_PCZ2_sep_12	Coverage(%) 220430_DDA_PCZ2_sep_7	Coverage(%) 220430_DDA_PCZ2_sep_8	Coverage(%) 220430_DDA_PCZ2_sep_9	#Peptides	Average Mass	Description
O18425	87.00	76.33	54.33	37.00	79.33	86.00	85.33	132	34142.535	Lysenin-related protein 2 OS
O18423	93.27	69.02	47.81	37.04	84.51	93.27	85.52	120	33440.66	Lysenin OS
A0A1S6Q5P4	75.47	56.00	52.53	45.87	69.33	75.47	70.67	83	41656.61	Actin OS
A0A2D1PJH7	92.31	63.08	30.77	7.69	73.85	90.00	90.00	47	14460.2705	Lysenin-like protein (Fragment) OS
A0A410RGS5	55.62	31.95	31.95	32.54	50.89	55.62	38.46	29	18871.03	Erythrocruorin (Fragment) OS
E9NPR7	56.80	42.23	51.94	31.07	29.13	37.86	34.95	29	23559.92	glutathione transferase OS
A0A088BZ83	75.00	52.50	48.33	35.83	29.17	34.17	35.83	29	13835.363	SCBP2-like protein (Fragment) OS
A0AAD9NXD1	50.78	8.05	7.16	1.79	50.78	44.30	19.69	26	50031.152	Tubulin beta chain OS
Q3LX99	22.67	7.33	7.33	6.00	8.33	19.33	16.00	25	33841.24	Lysenin-related protein 3 OS
Q7JQD3	38.69	20.44	15.53	16.35	27.79	38.69	29.43	24	41635.93	Gelsolin-like protein 1 OS
G3M459	33.47	13.47	6.73	6.93	29.50	22.38	13.07	20	57824.188	Catalase OS
T1ELD1	55.64	52.53	17.90	11.28	37.35	32.68	48.25	18	29135.498	14-3-3 domain-containing protein OS
O18424	20.00	9.00	2.67	0.00	13.67	20.00	17.33	18	33913.3	Lysenin-related protein 1 OS
R7U3X6	17.77	9.02	2.92	2.92	17.77	17.77	17.77	17	42428.3	Actin, cytoplasmic OS
A0A2I7YV10	40.42	9.88	6.59	0.00	21.26	38.62	40.42	17	36216.055	Glyceraldehyde-3-phosphate dehydrogenase OS
R7T3U1	38.71	17.34	27.02	31.05	31.05	34.27	33.47	17	27884.492	Histone H3 OS
A0A0P0YK20	41.23	0.00	0.00	0.00	35.31	27.63	0.00	15	50585.72	Endoglucanase OS
R7TJX4	29.41	4.79	3.92	1.74	29.41	29.41	13.51	15	51320.55	Tubulin beta chain OS
A0A410RFC9	30.89	30.89	22.39	0.00	18.53	23.55	22.39	14	29053.795	Hemoglobin linker chain (Fragment) OS
T1EMI8	20.85	4.25	4.25	3.84	18.38	10.29	7.68	14	83869.71	Histidine kinase/HSP90-like ATPase domain-containing protein OS
O15991	36.66	0.00	0.00	0.00	23.99	36.66	29.11	14	41780.785	Lombricine kinase OS
Q9GRJ1	65.10	18.12	57.72	57.72	22.15	22.15	24.16	12	16840.645	Calmodulin OS
T1FMI7	64.67	18.00	57.33	57.33	22.00	22.00	24.00	12	16939.777	EF-hand domain-containing protein OS
A0AAD9NB54	26.09	3.66	2.75	0.00	17.16	26.09	19.22	12	47370.656	Enolase OS
A0A0M5M0K4	52.26	49.68	49.68	48.39	43.87	37.42	49.68	12	15952.842	Superoxide dismutase [Cu-Zn] OS
A0A2I7YV68	52.26	49.68	49.68	48.39	43.87	37.42	49.68	12	15952.842	Superoxide dismutase [Cu-Zn] OS
O18477	53.29	43.11	47.90	49.10	34.13	47.31	52.10	12	18836.533	Translationally-controlled tumor protein homolog OS
O01357	37.97	29.54	17.72	0.00	37.97	29.54	29.54	11	25384.02	Aminopeptidase (Fragment) OS
B7SHS5	68.53	18.18	68.53	54.55	14.69	18.18	18.88	11	15870.749	Coactosin-like protein OS
A0A8U0ASE2	16.83	3.39	4.38	1.41	15.84	9.90	5.23	11	81185.81	Heat shock protein 90 (Fragment) OS
T1FP77	26.14	0.00	0.00	0.00	18.02	23.35	18.02	11	44653.934	Uncharacterized protein OS
T1FNM9	43.65	42.54	11.60	43.65	22.65	30.39	22.65	10	20646.742	ADP-ribosylation factor OS
R7VFP9	18.08	3.66	5.72	0.00	17.85	9.84	12.81	10	47354.19	Enolase OS
P02218	23.45	14.48	0.00	0.00	15.17	23.45	15.17	10	16254.229	Extracellular globin-2 OS
A0A2I7YV07	33.33	33.33	28.50	12.08	15.46	15.94	15.94	10	23590.107	glutathione transferase OS
Q2N193	18.50	3.66	5.41	2.97	15.53	11.17	9.95	10	66760.73	Heat shock 90 kDa protein (Fragment) OS
A0AAD9ISA3	27.50	11.50	16.00	18.00	21.50	25.50	24.50	10	22561.453	Histone H2A/H2B/H3 domain-containing protein OS
P00698	40.14	40.14	40.14	40.14	40.14	40.14	40.14	10	16238.643	Lysozyme C OS
D0EP16	48.35	32.97	48.35	23.08	23.08	23.08	23.08	10	10023.744	Pi-class glutathione S-transferase (Fragment) OS
A0AAD9PBY8	46.83	35.12	39.02	29.76	17.56	46.83	29.76	10	22844.912	Ras-related protein Rab-1A OS
G3LY18	35.48	32.90	32.90	31.61	32.90	26.45	32.90	10	15976.907	Superoxide dismutase [Cu-Zn] OS
A0AAD9J1U1	26.67	26.67	10.37	0.00	13.33	13.33	13.33	10	29624.285	Triosephosphate isomerase OS
P13579	23.84	19.87	19.87	9.27	10.60	23.84	23.84	9	17524.867	Extracellular globin-4 OS
G8GUJ2	39.20	18.40	25.60	28.80	34.40	36.00	39.20	9	14080.496	Histone H3 (Fragment) OS
T1FMG4	29.25	0.00	0.00	0.00	7.16	26.27	14.33	9	37818.1	MPN domain-containing protein OS
A0AAD9P417	21.49	11.54	0.00	0.00	12.90	21.49	11.54	9	49568.54	Rab GDP dissociation inhibitor OS
T1FNE5	24.43	18.32	0.00	0.00	0.00	6.11	24.43	9	29606.498	Small ribosomal subunit protein eS1 OS
H9MEL4	45.10	41.18	45.10	41.18	41.18	41.18	41.18	8	5611.49	Glutathione-S-transferase (Fragment) OS
A0AAD9MKS0	36.36	13.22	20.66	20.66	26.45	36.36	31.40	8	13539.929	Histone H2A/H2B/H3 domain-containing protein OS
D3UA40	67.78	67.78	54.44	54.44	67.78	67.78	67.78	8	10221.888	Putative ubiquitin (Fragment) OS
T1G3V0	18.33	5.88	0.00	0.00	9.28	18.33	7.69	8	49299.082	Rab GDP dissociation inhibitor OS
R7TL07	33.98	27.18	31.07	21.84	17.48	33.98	21.84	8	22792.824	Ras-related protein Rab-1A OS
A0A1B1LTZ1	44.53	44.53	35.77	35.77	44.53	44.53	44.53	8	15473.909	Ubiquitin (Fragment) OS
R7TJR2	13.35	13.35	10.72	10.72	13.35	13.35	13.35	8	51427.117	Ubiquitin-like domain-containing protein OS
R7TW49	14.04	7.31	9.94	4.97	6.73	6.73	8.48	8	38068.42	Uncharacterized protein OS
A0A8J1XXI2	17.17	0.00	0.00	0.00	12.88	14.39	12.88	8	44816.965	Uncharacterized protein OS
A0A2I7YV11	28.10	28.10	16.19	0.00	3.33	0.00	7.14	7	24069.06	60S ribosomal protein L13 OS
A0AAD9P4M9	17.00	17.00	0.00	0.00	6.00	9.33	16.33	7	34820.81	Arp2/3 complex 34 kDa subunit OS
T1EEC9	21.28	8.72	5.64	2.05	15.64	21.28	16.92	7	44124.156	ethanolamine-phosphate cytidylyltransferase OS
A0AAD9N4S1	26.72	2.43	0.00	0.00	26.72	11.74	12.96	7	26586.26	Fructose-bisphosphate aldolase OS
A0AAU7ZZ97	42.42	16.16	25.25	29.29	36.36	38.38	42.42	7	11255.109	Histone 3 (Fragment) OS
B0B069	59.21	59.21	43.42	43.42	59.21	59.21	59.21	7	8524.775	Monoubiquitin (Fragment) OS
T1G902	15.42	0.00	0.00	0.00	13.01	12.77	0.00	7	44346.44	Phosphoglycerate kinase OS
B0B067	14.80	14.80	10.86	10.86	14.80	14.80	14.80	7	34003.074	Polyubiquitin (Fragment) OS
A0A7I8VI77	15.12	5.87	0.00	0.00	8.35	15.12	5.87	7	49996.336	Rab GDP dissociation inhibitor OS
A0A8J1T9X0	14.93	9.28	0.00	0.00	10.41	14.93	9.28	7	49941.867	Rab GDP dissociation inhibitor OS
T1FNG8	26.96	15.20	19.12	9.80	13.73	26.96	18.14	7	22720.777	Ras-related protein Rab-1A OS
A8UES9	28.66	28.66	21.02	21.02	28.66	28.66	28.66	7	18064.027	Ribosomal protein rps27a OS
O77303	45.70	0.00	33.77	41.06	0.00	0.00	0.00	7	17115.28	Small ribosomal subunit protein uS15 OS
F1AGC6	47.12	47.12	47.12	41.35	47.12	47.12	47.12	7	10858.805	Superoxide dismutase (Fragment) OS
A0A166AJ53	33.78	30.67	33.78	0.00	7.56	24.00	7.56	7	25114.611	Superoxide dismutase OS
B9TY07	44.44	29.29	37.37	37.37	15.15	36.36	44.44	7	11541.421	Translationally-controlled tumor protein (Fragment) OS
T1FML1	40.79	40.79	40.79	40.79	24.34	24.34	24.34	7	17278.992	UBC core domain-containing protein OS
Q0ZD85	28.66	28.66	21.02	21.02	28.66	28.66	28.66	7	17847.863	Ubiquitin/ribosomal protein S27 fusion protein OS
A8UGG7	35.16	35.16	25.78	25.78	35.16	35.16	35.16	7	14725.365	Ubiquitin-ribosomal protein eL40 fusion protein OS
Q0ZDB4	35.16	35.16	25.78	25.78	35.16	35.16	35.16	7	14716.343	Ubiquitin-ribosomal protein eL40 fusion protein OS
A0AAD9N824	9.14	0.00	0.00	0.00	9.14	6.35	9.14	6	44392.55	Actin-related protein 2 OS
O46159	33.33	23.21	5.36	28.57	14.88	21.43	21.43	6	19779.225	Actin-related protein 2/3 complex subunit 4 OS
A0AAD9UJU3	14.38	2.70	0.00	0.00	11.69	14.38	12.36	6	48986.664	Adenosylhomocysteinase OS
T1FP47	16.25	0.00	0.00	0.00	11.48	16.25	7.56	6	40825.062	Calponin-homology (CH) domain-containing protein OS
P83830	36.59	24.39	21.95	21.95	36.59	21.95	21.95	6	4501.074	Chymotrypsin inhibitor (Fragment) OS
A0A8J1U9W6	11.58	0.00	0.00	0.00	2.46	11.58	0.00	6	46154.75	COP9 signalosome complex subunit 4 OS
C7SP17	17.86	3.06	0.00	0.00	13.78	17.86	17.35	6	21532.451	fructose-bisphosphate aldolase (Fragment) OS
A0A7I8VYI6	4.01	2.00	1.22	1.22	1.89	2.34	2.67	6	98510.53	Fructose-bisphosphate aldolase OS
A0A1L6KVN7	36.54	15.38	24.04	17.31	30.77	36.54	36.54	6	11855.887	Histone 3 (Fragment) OS
T1EMC7	26.80	21.20	22.40	0.00	16.80	16.80	16.80	6	28514.824	Phosphoglycerate mutase OS
R7VCM8	14.74	4.47	0.00	0.00	12.11	14.74	12.11	6	41734.41	PPM-type phosphatase domain-containing protein OS
A0AAD9UHS4	25.73	25.73	14.52	0.00	9.54	14.52	9.54	6	26608.35	Proteasome subunit alpha type OS
T1FZ83	34.90	19.27	22.92	28.65	10.42	34.90	34.90	6	21660.088	Ras-like GTP-binding protein Rho1 OS
R7VFI5	28.97	0.00	28.97	0.00	0.00	0.00	0.00	6	24048.93	Ras-related protein Rab-11A OS
I7KTB3	34.90	19.27	22.92	28.65	10.42	34.90	34.90	6	21779.148	Rho GTPase protein OS
A0A8J1XLG0	12.98	5.34	0.00	0.00	0.00	2.29	12.60	6	29571.654	Small ribosomal subunit protein eS1 OS
Q2I6A4	30.19	30.19	30.19	24.53	30.19	30.19	30.19	6	11143.204	Superoxide dismutase (Fragment) OS
B9TY04	43.00	43.00	43.00	43.00	43.00	43.00	43.00	6	10600.608	Superoxide dismutase (Fragment) OS
B9TY06	40.57	40.57	40.57	40.57	40.57	40.57	40.57	6	11156.246	Superoxide dismutase (Fragment) OS
D1MJA8	51.67	36.67	36.67	40.00	35.00	35.00	48.33	6	7140.1626	TCTP (Fragment) OS
A8UFP2	30.71	30.71	25.98	21.26	30.71	30.71	30.71	6	14568.135	Ubiquitin-ribosomal protein eL40 fusion protein (Fragment) OS
T1FME2	26.79	10.53	26.79	16.75	5.26	10.53	15.31	6	23196.143	Uncharacterized protein OS
T1G9B3	21.23	17.47	0.00	0.00	9.25	21.23	17.47	6	32377.082	Uncharacterized protein OS
A0A8S4NW32	27.80	15.35	18.26	22.82	8.30	27.80	27.80	6	27706.797	Uncharacterized protein OS
A0A8J1Y500	28.84	0.00	28.84	0.00	0.00	0.00	0.00	6	24092.982	Uncharacterized protein OS
A0AAD9KCU8	29.67	0.00	29.67	0.00	0.00	0.00	0.00	6	23322.275	Uncharacterized protein OS
A0AAD9K706	17.24	11.88	14.94	7.66	10.73	17.24	14.18	6	29089.787	Uncharacterized protein OS
A0AAD9IZ76	28.99	28.99	13.04	13.04	13.04	13.04	13.04	6	7752.8994	Uncharacterized protein OS
A0AAD9NUT2	34.90	19.27	22.92	28.65	10.42	34.90	34.90	6	21702.082	Uncharacterized protein OS
A0AAD9KY82	24.22	0.00	24.22	0.00	0.00	0.00	0.00	6	28428.16	Uncharacterized protein OS
T1FP18	13.86	0.00	0.00	0.00	13.86	0.00	0.00	6	55421.477	Vacuolar proton pump subunit B OS
A0AAD9P5Q5	11.26	11.26	0.00	0.00	5.46	6.48	5.80	5	32996.156	Alpha-soluble NSF attachment protein OS
A0A7I8VNJ8	8.36	0.00	0.00	0.00	8.36	0.00	0.00	5	59495.555	ATP synthase subunit alpha OS
A0A410RGW2	7.60	0.00	0.00	0.00	4.68	7.60	4.68	5	19279.697	Extracellular globin (Fragment) OS
O97435	16.47	6.47	6.47	14.71	6.47	16.47	14.71	5	19119.102	Extracellular globin OS
P11069	16.47	6.47	6.47	14.71	6.47	16.47	14.71	5	19082.084	Extracellular globin-3 OS
T1EG43	18.05	5.62	0.00	0.00	13.91	18.05	13.91	5	37053.656	fructose-bisphosphatase OS
T1FMP1	12.40	4.68	0.00	0.00	7.44	9.64	6.61	5	39465.023	Fructose-bisphosphate aldolase OS
R7U815	10.68	7.67	7.67	10.68	7.67	10.68	7.67	5	40764.836	Gelsolin-like domain-containing protein OS
T1FMK6	15.57	6.83	0.00	0.00	7.38	11.20	11.20	5	41539.688	Gelsolin-like domain-containing protein OS
A8DX87	21.36	10.22	21.36	2.48	14.86	14.86	10.22	5	34388.312	Glyceraldehyde-3-phosphate dehydrogenase (Fragment) OS
T1FN60	23.72	23.72	0.00	0.00	18.60	18.60	18.60	5	24447.023	GTP-binding nuclear protein OS
A0A8S4P4J6	0.74	0.27	0.47	0.20	0.13	0.27	0.27	5	509777.72	HEPN domain-containing protein OS
T1FN32	15.13	0.00	0.00	0.00	3.69	15.13	10.33	5	29436.197	Large ribosomal subunit protein uL10 OS
B8ZZ02	21.90	21.90	21.90	0.00	16.79	16.79	16.79	5	28755.92	Lumbrokinase-7T2 (Fragment) OS
T1FP89	12.03	0.00	0.00	0.00	12.03	8.52	0.00	5	45062.85	Obg-like ATPase 1 OS
I3NNU8	16.14	0.00	0.00	0.00	8.54	10.76	6.33	5	34427.867	p43 OS
T1FM84	9.95	0.00	0.00	0.00	9.95	0.00	0.00	5	51459.535	PCI domain-containing protein OS
A0A8S4P1L9	14.58	11.25	3.75	2.92	5.42	5.42	7.92	5	26039.04	Peptidase C1A papain C-terminal domain-containing protein OS
R7UMG2	12.71	10.65	10.65	8.25	2.41	10.65	12.71	5	32230.166	Peptidyl-prolyl cis-trans isomerase E OS
A0AAD9MWN9	19.52	19.52	19.52	6.67	0.00	19.52	18.57	5	23628.896	Phosphatidylethanolamine-binding protein OS
T1FBL9	25.68	20.72	0.00	0.00	14.86	25.68	25.68	5	25806.588	Protein SET OS
R7T8F8	27.60	11.98	15.62	21.35	3.12	27.60	27.60	5	21732.104	Ras-like GTP-binding protein Rho1 OS
T1FM40	14.21	14.21	14.21	0.00	4.57	9.14	13.71	5	22621.623	Rho GDP-dissociation inhibitor 1 OS
R7TFA5	30.98	14.13	22.28	19.57	22.83	22.83	22.83	5	20924.0	small monomeric GTPase OS
O77302	30.13	14.74	0.00	30.13	0.00	0.00	0.00	5	18054.584	Small ribosomal subunit protein eS10 OS
T1FNP6	16.96	14.84	3.53	0.00	3.53	3.53	5.65	5	30620.521	Small ribosomal subunit protein uS5 OS
T1FN36	25.25	17.33	17.33	0.00	12.87	12.38	25.25	5	22781.246	Small ribosomal subunit protein uS7 domain-containing protein OS
T1FNT5	10.17	5.65	0.00	0.00	7.91	10.17	10.17	5	39627.664	Transaldolase OS
B0B068	50.00	50.00	33.33	33.33	50.00	50.00	50.00	5	8192.331	Ubiquitin OS
R7ULT5	10.69	0.00	0.00	0.00	5.34	10.69	0.00	4	44398.33	AAA+ ATPase domain-containing protein OS
A0A8J1U5H0	7.53	5.81	0.00	0.00	0.00	3.23	0.00	4	53359.133	alpha-L-fucosidase (Fragment) OS
A0AAD9NA71	2.43	0.00	0.00	0.00	2.43	1.53	0.00	4	125387.73	Alpha-mannosidase OS
Q8I6N3	16.39	16.39	16.39	0.00	10.66	10.66	10.66	4	25356.84	ARSP1 OS
A0AAD9J1U0	9.05	0.00	0.00	0.00	7.58	6.85	5.38	4	46276.062	Aspartate aminotransferase OS
A0A8J1XV21	5.89	0.00	0.00	0.00	5.89	0.00	0.00	4	62391.77	ATP synthase subunit alpha (Fragment) OS
Q4AC21	9.38	0.00	0.00	0.00	9.38	7.39	2.56	4	40672.727	cAMP-dependent protein kinase OS
A0AAD9ULL0	4.96	0.00	0.00	0.00	1.49	4.96	1.49	4	45491.76	Creatine kinase OS
Q8I8C7	25.64	25.64	25.64	25.64	10.26	25.64	25.64	4	8753.938	Cysteine-rich intestinal protein OS
T1G6D3	15.94	13.41	0.00	0.00	3.62	10.87	10.87	4	30841.691	F-actin-capping protein subunit beta OS
R7UYN1	6.47	0.00	0.00	0.00	6.47	6.25	3.66	4	54995.64	FERM domain-containing protein (Fragment) OS
T1FMK3	5.23	0.00	0.00	0.00	5.23	5.05	2.96	4	67865.055	FERM domain-containing protein OS
Q1ZZB7	24.38	24.38	24.38	0.00	0.00	0.00	0.00	4	24923.271	Fibrinolytic protease 1 OS
T1G5T3	7.95	2.47	2.47	0.00	5.48	4.93	2.47	4	41405.18	Gelsolin-like domain-containing protein OS
T1FNN2	10.10	0.00	0.00	0.00	10.10	0.00	0.00	4	62490.977	Heat shock protein 60 OS
R7VBM3	25.64	25.64	25.64	25.64	25.64	25.64	25.64	4	8583.765	LIM zinc-binding domain-containing protein OS
T1ED53	25.64	25.64	25.64	25.64	10.26	25.64	25.64	4	8734.934	LIM zinc-binding domain-containing protein OS
T1EG84	8.98	5.39	0.00	0.00	3.59	1.80	7.19	4	36453.28	L-lactate dehydrogenase OS
A0AAD9L3D5	10.64	5.47	0.00	0.00	3.65	7.90	10.64	4	35772.566	Malate dehydrogenase OS
A0A088BZM2	40.51	40.51	17.72	17.72	26.58	40.51	40.51	4	8883.92	Neurocalcin-like protein (Fragment) OS
R7TH15	22.16	22.16	22.16	14.97	5.99	5.99	14.97	4	18784.723	Nucleoside diphosphate kinase OS
A0AAD9PF45	10.05	0.00	0.00	0.00	10.05	5.53	0.00	4	45060.99	Obg-like ATPase 1 OS
A0AAD9NBP4	13.61	6.33	0.00	0.00	0.00	13.61	13.61	4	34248.08	PDZ domain-containing protein OS
Q0Q596	38.46	38.46	33.33	38.46	19.23	19.23	33.33	4	8302.329	Peptidyl-prolyl cis-trans isomerase (Fragment) OS
T1FY27	20.23	20.23	3.47	20.23	3.47	3.47	3.47	4	18925.746	Peptidyl-prolyl cis-trans isomerase OS
A0AAD9N6E3	7.12	0.00	2.14	0.00	5.87	0.00	3.38	4	61431.043	phosphoglucomutase (alpha-D-glucose-1,6-bisphosphate-dependent) OS
A0A7I8W6E5	15.94	15.94	15.94	0.00	7.97	7.97	7.97	4	28569.723	phosphoglycerate mutase (2,3-diphosphoglycerate-dependent) OS
A0A7I8WAW3	16.60	16.60	16.60	0.00	4.68	0.00	4.68	4	26038.553	Proteasome subunit alpha type OS
T1FML3	12.55	12.55	0.00	0.00	7.06	0.00	3.53	4	28658.693	Proteasome subunit alpha type OS
A0AAD9NXP7	19.29	19.29	0.00	0.00	7.09	8.27	19.29	4	28090.727	Proteasome subunit alpha type OS
R7TJM9	9.65	0.00	0.00	0.00	9.65	1.98	0.00	4	46666.8	PX domain-containing protein (Fragment) OS
A0A8J1UZ52	16.43	9.39	16.43	0.00	5.16	9.39	11.74	4	23353.385	Rab5 OS
A0A1B1LTY7	45.36	0.00	45.36	45.36	0.00	0.00	0.00	4	10719.663	Ribosomal protein S13 (Fragment) OS
R7UQ86	10.84	0.00	2.71	2.71	10.84	0.00	2.71	4	42048.53	RNA helicase OS
C7SP27	12.80	5.19	0.00	0.00	11.42	12.80	8.65	4	31385.078	S-adenosylmethionine synthase (Fragment) OS
R7UPA2	13.27	13.27	0.00	0.00	0.00	3.56	2.59	4	35457.01	Serine/threonine-protein phosphatase OS
T1G7C2	18.72	15.27	18.72	0.00	3.94	15.27	3.94	4	22718.816	Superoxide dismutase OS
A0A8S4NLF6	7.79	0.00	0.00	0.00	7.79	0.00	0.00	4	60173.3	T-complex protein 1 subunit eta (Fragment) OS
A0A8S4NMU1	7.90	0.00	0.00	0.00	7.90	0.00	0.00	4	59215.26	T-complex protein 1 subunit eta (Fragment) OS
A0AAD9PE52	7.89	0.00	0.00	0.00	7.89	0.00	0.00	4	59445.91	T-complex protein 1 subunit eta OS
Q2I695	23.23	8.08	16.16	16.16	15.15	15.15	23.23	4	11491.447	TCTp (Fragment) OS
T1FMA9	4.04	0.00	0.00	0.00	4.04	0.00	0.00	4	94483.11	Tr-type G domain-containing protein OS
R7UII7	11.23	11.23	11.23	8.33	11.23	11.23	11.23	4	31408.727	U2A'/phosphoprotein 32 family A C-terminal domain-containing protein OS
A0AAD9K5I9	11.11	11.11	11.11	8.24	11.11	11.11	11.11	4	31704.977	U2A'/phosphoprotein 32 family A C-terminal domain-containing protein OS
R7U554	72.55	72.55	60.78	60.78	72.55	72.55	72.55	4	5740.648	Ubiquitin-like domain-containing protein (Fragment) OS
A0A8J1U528	10.63	0.00	0.00	0.00	5.32	10.63	0.00	4	44535.547	Uncharacterized protein (Fragment) OS
R7UT93	14.59	0.00	0.00	0.00	12.47	14.59	2.12	4	42627.67	Uncharacterized protein OS
R7TMU6	12.67	12.67	0.00	0.00	8.90	10.62	6.85	4	32792.066	Uncharacterized protein OS
R7U9J3	16.67	9.52	16.67	0.00	5.24	9.52	11.90	4	23246.275	Uncharacterized protein OS
T1FVW4	17.22	5.26	14.35	0.00	8.13	8.13	8.13	4	23907.258	Uncharacterized protein OS
A0A8J1XGL7	7.34	2.32	0.00	0.00	5.41	4.25	4.25	4	55781.69	Uncharacterized protein OS
T1FUP9	9.37	0.00	0.00	0.00	9.37	0.00	0.00	4	40714.56	Vesicle-fusing ATPase OS
A0AAD9JG28	7.82	0.00	0.00	0.00	7.82	0.00	0.00	4	48659.426	Vesicle-fusing ATPase OS
A0A7I8WDA2	6.50	0.00	0.00	0.00	6.50	6.50	0.00	4	45115.492	Xylose isomerase OS
A0A0K2RV70	8.33	0.00	0.00	0.00	2.86	8.33	0.00	3	44269.13	1,3-beta-glucanse OS
A0A0A0QYD7	22.52	22.52	15.89	15.89	15.89	8.61	15.89	3	16152.575	40S ribosomal protein OS
A0A8S4P197	6.57	0.00	0.00	0.00	6.57	0.00	0.00	3	46382.973	AAA+ ATPase domain-containing protein (Fragment) OS
A0A8S4NNF3	14.81	14.81	4.76	14.81	8.99	14.81	14.81	3	21951.791	Actin-related protein 2/3 complex subunit 4 (Fragment) OS
Q27640	6.24	0.00	0.00	0.00	6.24	1.61	0.00	3	54158.902	Aldehyde dehydrogenase OS
T1G147	1.00	0.27	0.00	0.00	0.27	0.59	1.00	3	239898.36	Calponin-homology (CH) domain-containing protein OS
A0A2D1PJE4	52.94	36.76	0.00	0.00	52.94	52.94	36.76	3	7772.6807	Catalase (Fragment) OS
Q2I6A3	25.00	17.36	0.00	0.00	25.00	25.00	17.36	3	16660.57	Catalase (Fragment) OS
D0EVX9	23.04	23.04	0.00	8.90	0.00	8.90	8.90	3	21278.572	CDC42 small GTPase OS
A0AAD9K3Y4	23.04	23.04	0.00	8.90	0.00	8.90	8.90	3	21379.758	Cell division control protein 42 homolog OS
O77072	8.33	0.00	0.00	0.00	2.86	8.33	0.00	3	44322.19	Coelomic cytolytic factor 1 OS
T1EGJ6	6.21	0.00	0.00	0.00	6.21	6.21	0.00	3	44592.625	Cytosol aminopeptidase OS
A0A7I8W1R6	7.26	0.00	0.00	0.00	7.26	0.00	0.00	3	47862.805	DgyrCDS10097 OS
A0AAD9IMR8	5.60	0.00	0.00	0.00	5.60	0.00	0.00	3	53377.62	Elongation factor 2 OS
R7UES3	25.83	25.83	25.83	25.83	10.00	10.00	25.83	3	13472.309	Elongin-C OS
T1F743	16.46	16.46	16.46	16.46	11.59	11.59	4.27	3	17912.357	Eukaryotic translation initiation factor 5A OS
O96687	18.60	18.60	13.64	0.00	0.00	0.00	0.00	3	24837.291	Fibrinolytic enzyme (Fragment) OS
Q8MX72	18.60	18.60	13.64	0.00	0.00	0.00	0.00	3	24807.264	Fibrinolytic enzyme component A (Fragment) OS
P83298	18.60	18.60	13.64	0.00	0.00	0.00	0.00	3	24837.291	Fibrinolytic enzyme, isozyme C OS
A0AAD9JSR4	12.70	8.14	0.00	0.00	8.14	12.70	8.14	3	33747.78	fructose-bisphosphatase OS
R7VCB1	13.24	0.00	0.00	0.00	0.00	0.00	13.24	3	30575.13	Glucosamine-6-phosphate isomerase OS
T1G1B0	4.11	0.00	0.00	0.00	4.11	0.00	0.00	3	59010.773	Glucose-6-phosphate 1-dehydrogenase OS
R7UU43	7.99	3.82	0.00	0.00	0.00	5.56	7.99	3	32129.547	inorganic diphosphatase OS
A0AAD9K7E0	11.89	0.00	0.00	11.89	0.00	0.00	0.00	3	16740.686	KOW domain-containing protein OS
O46157	12.77	12.77	9.57	0.00	3.72	0.00	3.72	3	21376.057	Large ribosomal subunit protein eL13 OS
A0A4D6WHM2	23.45	0.00	0.00	0.00	14.48	23.45	14.48	3	16225.412	Lumbrikinase (Fragment) OS
Q6T375	19.26	19.26	19.26	0.00	13.52	13.52	13.52	3	25422.941	Lumbrokinase-4 OS
Q6T373	18.60	18.60	13.64	0.00	0.00	0.00	0.00	3	24777.238	Lumbrokinase-6 (Fragment) OS
B8ZZ01	16.91	16.91	16.91	0.00	0.00	0.00	0.00	3	28344.408	Lumbrokinase-7T1 OS
P61626	12.84	0.00	0.00	0.00	12.84	8.11	8.11	3	16537.014	Lysozyme C OS
A0AAD9IW79	6.87	3.58	0.00	0.00	0.00	6.87	6.87	3	37709.676	Microtubule-associated protein RP/EB family member 1 OS
A0A8J1UK91	7.60	0.00	0.00	0.00	7.60	7.60	7.60	3	38871.68	mitogen-activated protein kinase kinase OS
T1FNZ3	9.35	0.00	0.00	0.00	7.08	9.35	7.08	3	40633.85	mitogen-activated protein kinase OS
A0AAD9PEQ2	8.06	8.06	0.00	0.00	0.00	2.82	2.82	3	26807.498	Oxidoreductase HTATIP2 OS
A0AAD9NAN4	9.92	0.00	0.00	0.00	0.00	0.00	9.92	3	28868.807	Proliferating cell nuclear antigen OS
T1FZV4	9.65	9.65	0.00	0.00	2.89	2.89	2.89	3	34547.16	Proteasome alpha-type subunits domain-containing protein OS
A0AAD9P843	9.70	0.00	0.00	0.00	0.00	9.70	0.00	3	30586.844	PurA ssDNA and RNA-binding protein OS
A8U9Q8	33.71	26.97	26.97	26.97	26.97	33.71	33.71	3	9467.229	Putative ribosomal protein L12 (Fragment) OS
D0EVY1	20.31	16.15	4.17	11.46	11.46	20.31	20.31	3	21407.97	Rac small GTPase OS
A0AAD9L1F0	14.35	5.26	14.35	0.00	5.26	5.26	5.26	3	23647.81	Ras-related protein Rab-6A OS
A8UFE0	11.97	0.00	0.00	11.97	0.00	0.00	0.00	3	16766.654	Ribosomal protein rpl26 OS
E9KJP9	10.55	5.86	0.00	0.00	8.98	10.55	5.86	3	27678.227	S-adenosylmethionine synthase (Fragment) OS
T1FN95	8.56	3.78	0.00	0.00	6.30	6.05	3.78	3	43629.78	S-adenosylmethionine synthase OS
Q8T378	9.60	5.65	9.60	0.00	0.00	0.00	0.00	3	19641.217	SCBP3 protein OS
A0A8S4N735	5.12	0.00	0.00	0.00	3.72	3.49	0.00	3	49235.3	Septin OS
T1EUB7	13.85	13.85	0.00	0.00	0.00	6.06	13.85	3	25883.527	SGNH hydrolase-type esterase domain-containing protein OS
T1ERD9	6.24	1.94	0.00	0.00	4.30	6.24	4.09	3	52687.48	SH3 domain-containing protein OS
R7UTX4	11.68	4.21	4.21	0.00	0.00	4.21	11.68	3	24025.826	Small ribosomal subunit protein uS7 domain-containing protein OS
Q4AEC7	3.85	0.00	0.00	0.00	0.00	3.85	0.00	3	40833.69	Taurocyamine kinase OS
T1FNK4	4.21	0.00	0.00	0.00	4.21	0.00	0.00	3	59550.4	T-complex protein 1 subunit theta OS
T1ERY4	14.48	5.43	0.00	0.00	5.43	5.43	14.48	3	24715.928	Translation elongation factor EF1B beta/delta subunit guanine nucleotide exchange domain-containing protein OS
A0AAD9KWP5	3.21	0.00	0.00	0.00	3.21	0.00	0.00	3	94072.9	Tr-type G domain-containing protein OS
R7TIR0	12.16	12.16	0.00	0.00	6.31	12.16	12.16	3	24442.791	Ubiquitin carboxyl-terminal hydrolase OS
R7TE99	14.08	5.16	14.08	0.00	5.16	5.16	5.16	3	24079.281	Uncharacterized protein OS
R7V3Q6	10.12	0.00	0.00	0.00	0.00	10.12	0.00	3	29091.45	Uncharacterized protein OS
T1EF20	12.20	9.76	12.20	0.00	5.37	9.76	12.20	3	22548.506	Uncharacterized protein OS
T1ELY9	23.04	23.04	0.00	8.90	0.00	8.90	8.90	3	21278.572	Uncharacterized protein OS
T1EMF2	16.57	6.08	16.57	0.00	6.08	6.08	6.08	3	20433.354	Uncharacterized protein OS
T1EP22	8.72	4.70	4.70	4.03	4.03	0.00	0.00	3	14871.361	Uncharacterized protein OS
T1FZN2	20.31	16.15	4.17	11.46	11.46	20.31	20.31	3	21407.97	Uncharacterized protein OS
A0A8J1UJ32	17.74	0.00	0.00	17.74	5.38	5.38	5.38	3	21299.33	Uncharacterized protein OS
A0A8J1XUU6	9.93	4.04	0.00	0.00	4.04	0.00	9.93	3	29071.086	Uncharacterized protein OS
A0A8J1Y4W1	6.08	0.00	0.00	0.00	6.08	0.00	0.00	3	64820.652	Uncharacterized protein OS
A0A8J1UK90	20.42	16.23	4.19	11.52	11.52	20.42	20.42	3	21201.764	Uncharacterized protein OS
A0A8J1TWR8	3.21	0.00	0.00	0.00	3.21	0.00	0.00	3	93667.35	Uncharacterized protein OS
A0A8J1U004	7.24	0.00	0.00	0.00	7.24	0.00	0.00	3	47798.72	Uncharacterized protein OS
A0A8J1UEF3	8.17	0.00	0.00	0.00	1.97	0.00	8.17	3	39982.234	Uncharacterized protein OS
A0A8J1UQ27	14.35	5.26	14.35	0.00	5.26	5.26	5.26	3	23655.826	Uncharacterized protein OS
A0AAD9JI50	10.36	0.00	0.00	0.00	0.00	10.36	0.00	3	28551.867	Uncharacterized protein OS
A0AAD9P009	11.06	11.06	0.00	0.00	0.00	7.96	7.96	3	25930.836	Uncharacterized protein OS
T1G4N4	5.29	0.00	0.00	0.00	3.85	5.29	0.00	3	47703.96	W2 domain-containing protein OS
R7VGP6	0.75	0.75	0.75	0.64	0.00	0.00	0.00	2	105309.5	[Histone H3]-dimethyl-L-lysine(36) demethylase OS
R7UHL3	15.79	15.79	15.79	15.79	15.79	8.55	15.79	2	16293.73	40S ribosomal protein S14 OS
A8UFT7	11.85	0.00	11.85	0.00	0.00	5.19	0.00	2	15901.77	40S ribosomal protein S7 (Fragment) OS
T1ELJ1	8.29	0.00	8.29	0.00	0.00	3.63	0.00	2	22283.035	40S ribosomal protein S7 OS
T1FV46	10.10	0.00	10.10	0.00	6.25	10.10	3.85	2	23994.98	40S ribosomal protein S8 OS
S6CM58	7.14	7.14	4.08	0.00	0.00	0.00	0.00	2	22861.486	60S ribosomal protein L13 (Fragment) OS
S6CNX2	6.90	6.90	3.94	0.00	0.00	0.00	0.00	2	23622.713	60S ribosomal protein L13 (Fragment) OS
A0A8J1UTK2	3.72	0.00	0.00	0.00	3.72	3.72	0.00	2	53300.902	6-phosphogluconate dehydrogenase, decarboxylating OS
A0AAD9L455	5.74	0.00	0.00	0.00	2.39	5.74	3.35	2	46678.707	Acid ceramidase OS
R7UV00	8.60	0.00	0.00	0.00	4.58	4.01	0.00	2	37991.42	Adenosine kinase OS
T1EF72	6.98	6.98	0.00	0.00	3.49	3.49	3.49	2	35489.668	Annexin OS
A0A088BZ09	30.38	0.00	0.00	0.00	30.38	30.38	30.38	2	8160.473	Arginase (Fragment) OS
R7T5R3	2.66	0.00	2.66	0.00	0.00	0.00	0.00	2	86372.41	Armadillo segment polarity protein OS
A0A8S4NGM7	0.95	0.95	0.95	0.82	0.00	0.00	0.00	2	81326.664	ATP-dependent RNA helicase OS
T1F6Q5	0.29	0.29	0.29	0.25	0.00	0.00	0.00	2	261599.36	BAT2 N-terminal domain-containing protein OS
Q8WRT5	2.57	0.00	2.57	0.00	0.00	0.00	0.00	2	89811.24	Beta-catenin OS
A0AAD9J8V6	6.65	0.00	0.00	0.00	6.65	6.65	0.00	2	42455.76	Beta-centractin OS
P35224	2.57	0.00	2.57	0.00	0.00	0.00	0.00	2	89070.266	Catenin beta OS
T1FMG6	2.32	0.00	2.32	0.00	2.32	2.32	2.32	2	38698.473	Cathepsin L OS
T1G9A2	2.32	0.00	2.32	0.00	2.32	2.32	2.32	2	39336.47	Cathepsin L OS
Q3I701	4.96	0.00	0.00	0.00	2.87	4.96	0.00	2	44098.066	CCF-like protein OS
D0EVY0	16.75	16.75	0.00	8.90	0.00	8.90	8.90	2	21268.602	CDC42 small GTPase OS
A0A8J1TVZ8	2.14	0.00	0.00	0.00	0.00	2.14	0.00	2	51973.75	Citrate synthase OS
Q95VY3	5.47	0.00	0.00	0.00	0.00	5.47	0.00	2	43899.77	Coelomic cytolytic factor (Fragment) OS
T1F6R8	0.16	0.16	0.16	0.14	0.00	0.00	0.00	2	500335.03	C-type lectin domain-containing protein OS
R7T5J6	7.03	7.03	0.00	0.00	0.00	2.75	2.75	2	37165.387	CYRIA/CYRIB Rac1 binding domain-containing protein OS
A0AAD9KYI8	9.43	9.43	0.00	0.00	0.00	3.69	3.69	2	27799.904	CYRIA/CYRIB Rac1 binding domain-containing protein OS
R7TGA2	20.22	20.22	12.36	12.36	0.00	0.00	0.00	2	10347.858	Dynein light chain OS
Q9BNW1	2.59	0.00	0.00	0.00	2.59	0.00	0.00	2	73350.99	Elongation factor-2 (Fragment) OS
A0AAD9KH47	14.79	0.00	14.79	14.79	0.00	0.00	0.00	2	16424.424	Eukaryotic translation initiation factor 4C OS
A0AAD9K865	4.47	0.00	0.00	0.00	4.47	0.00	0.00	2	54146.86	FAD-dependent oxidoreductase 2 FAD binding domain-containing protein OS
T1G6W8	4.82	0.00	0.00	0.00	4.82	4.82	0.00	2	19599.945	Fibrinogen C-terminal domain-containing protein OS
A0A8J1TYV6	2.10	1.40	0.00	0.00	0.00	0.00	2.10	2	49895.25	Fucosyltransferase OS
A0A7I8W3G2	8.74	0.00	0.00	0.00	8.74	0.00	0.00	2	32433.662	galactosylceramidase OS
A0A1S6QCJ1	16.10	16.10	0.00	6.78	0.00	0.00	0.00	2	13498.289	Hemerythrin (Fragment) OS
A0A286MJR9	15.83	15.83	0.00	6.67	0.00	0.00	0.00	2	13305.119	Hemerythrin OS
T1G6V9	15.38	7.69	15.38	7.69	7.69	15.38	15.38	2	19302.285	HMG box domain-containing protein OS
T1G105	0.98	0.98	0.98	0.84	0.00	0.00	0.00	2	80012.45	IF rod domain-containing protein OS
A0AAD9UEH4	1.20	0.00	0.00	0.00	0.00	1.20	0.00	2	114752.016	isoleucine--tRNA ligase OS
S6CNX0	7.39	7.39	7.39	0.00	3.45	0.00	3.45	2	23589.482	Large ribosomal subunit protein eL13 (Fragment) OS
A8U9X2	12.59	0.00	0.00	12.59	0.00	0.00	0.00	2	15256.883	Large ribosomal subunit protein eL33 (Fragment) OS
A0AAD9KZS7	13.71	0.00	0.00	13.71	0.00	0.00	0.00	2	14274.835	Large ribosomal subunit protein eL33 OS
A0A8J1UE18	9.09	5.45	5.45	5.45	5.45	9.09	9.09	2	17746.572	Large ribosomal subunit protein uL11 OS
C9E3A2	14.55	14.55	14.55	14.55	14.55	14.55	14.55	2	17815.57	Large ribosomal subunit protein uL11 OS
A4VB15	17.04	0.00	17.04	0.00	0.00	0.00	0.00	2	15278.17	Large ribosomal subunit protein uL15/eL18 domain-containing protein (Fragment) OS
A0A7I8VI46	2.03	0.00	2.03	0.00	0.00	0.00	0.00	2	116145.65	Large ribosomal subunit protein uL24m OS
R7TCE3	6.62	0.00	0.00	0.00	6.62	6.62	6.62	2	30891.484	mitogen-activated protein kinase kinase OS
T1G7G1	5.75	0.00	0.00	0.00	5.75	5.75	5.75	2	35541.848	mitogen-activated protein kinase kinase OS
T1EDU4	12.78	0.00	0.00	0.00	12.78	0.00	0.00	2	24470.309	NAC-A/B domain-containing protein OS
A0AAD9JUU4	1.00	0.00	0.00	0.00	0.00	1.00	0.00	2	158270.67	NACHT domain-containing protein OS
Q674M7	15.83	15.83	0.00	6.67	0.00	0.00	0.00	2	13814.493	Neurohemerythrin OS
A0AAD9KQZ1	4.11	0.00	0.00	0.00	0.00	4.11	1.64	2	55125.664	N-sulfoglucosamine sulfohydrolase OS
R7TU67	5.67	5.67	0.00	0.00	0.00	0.00	2.09	2	36772.09	omega-amidase OS
T1FN08	9.17	5.50	0.00	0.00	0.00	9.17	5.50	2	24028.979	Osteoclast-stimulating factor 1 OS
A0AAD9JL40	6.51	6.51	0.00	0.00	0.00	0.00	0.00	2	23640.21	oxaloacetate tautomerase OS
T1EVZ1	3.24	0.00	3.24	0.00	3.24	3.24	3.24	2	28788.229	Peptidase C1A papain C-terminal domain-containing protein OS
A0A7I8VRA3	17.48	0.00	0.00	17.48	0.00	0.00	0.00	2	15814.517	peptidylprolyl isomerase OS
A0AAD9K0R3	6.19	2.17	0.00	0.00	2.17	6.19	0.00	2	38199.44	Prefoldin subunit 3 OS
R4ZGQ7	7.63	0.00	0.00	0.00	0.00	0.00	7.63	2	28806.91	Proliferating cell nuclear antigen OS
A0A8J1UHG8	8.94	3.66	0.00	0.00	5.28	0.00	5.28	2	27232.197	Proteasome subunit alpha type OS
A0AAD9L4E0	6.59	3.49	0.00	0.00	3.10	0.00	3.49	2	28867.049	Proteasome subunit alpha type OS
R7T5W9	7.27	4.73	7.27	0.00	0.00	0.00	0.00	2	30341.33	Proteasome subunit beta OS
A0A8J1TW82	7.25	4.71	7.25	0.00	0.00	0.00	0.00	2	30469.307	Proteasome subunit beta OS
A0AAD9JCD7	7.94	5.16	7.94	0.00	0.00	0.00	0.00	2	27914.4	Proteasome subunit beta OS
A0AAD9L233	7.27	4.73	7.27	0.00	0.00	0.00	0.00	2	30254.287	Proteasome subunit beta OS
R7VDP4	15.27	9.92	15.27	0.00	0.00	0.00	0.00	2	14348.616	Proteasome subunit beta type-5 (Fragment) OS
T1EDN0	4.94	0.00	0.00	0.00	4.94	0.00	0.00	2	57096.758	Protein disulfide-isomerase OS
T1FPU9	0.64	0.64	0.64	0.55	0.00	0.00	0.00	2	122182.836	Protein kinase domain-containing protein OS
A8U9T8	6.21	0.00	0.00	6.21	0.00	0.00	0.00	2	17045.059	Putative ribosomal protein L26 OS
A0A8S4P8S1	2.88	0.00	1.86	0.00	2.88	0.00	0.00	2	64550.805	Pyruvate kinase OS
D0EVY2	16.23	16.23	0.00	7.33	7.33	16.23	16.23	2	21110.639	Rac small GTPase OS
R7V9W6	16.15	16.15	0.00	7.29	7.29	16.15	16.15	2	21337.02	Ras-related C3 botulinum toxin substrate 1 OS
A0AAD9L3B6	13.02	8.85	4.17	4.17	4.17	13.02	13.02	2	21343.973	Ras-related C3 botulinum toxin substrate 1 OS
A0A7I8VA09	2.13	2.13	2.13	1.82	0.00	0.00	0.00	2	37104.223	Resistance to inhibitors of cholinesterase protein 3 N-terminal domain-containing protein OS
A8UG74	8.82	0.00	0.00	8.82	0.00	0.00	0.00	2	12033.091	Ribosomal protein rpl26 OS
F1DB71	66.67	66.67	48.48	66.67	66.67	66.67	66.67	2	3719.3445	Ribosomal protein rps27 (Fragment) OS
A0AAD9N4X4	7.11	7.11	0.00	0.00	0.00	7.11	3.16	2	28890.531	Ribosome maturation protein SBDS OS
A0A7I8VIY3	3.02	0.00	0.00	0.00	1.63	1.40	0.00	2	50191.434	Septin OS
A0A7I8VIZ0	3.28	0.00	0.00	0.00	1.77	1.52	0.00	2	47118.914	Septin OS
A0AAD9NIP7	3.61	0.00	0.00	0.00	2.17	3.61	0.00	2	48285.336	Septin OS
R7UBW1	3.81	0.00	0.00	0.00	3.81	0.00	0.00	2	51957.633	Serine hydroxymethyltransferase OS
R7UE05	30.99	30.99	30.99	30.99	16.90	16.90	30.99	2	7858.7754	SKP1 component POZ domain-containing protein OS
T1EEB5	8.14	0.00	0.00	0.00	0.00	2.71	8.14	2	33093.95	Small ribosomal subunit protein eS6 OS
A0A222NUS1	5.41	3.42	0.00	0.00	0.00	5.41	0.00	2	39844.105	Small ribosomal subunit protein RACK1 (Fragment) OS
A0A7I8W421	6.01	3.80	0.00	0.00	0.00	6.01	0.00	2	34990.58	Small ribosomal subunit protein RACK1 OS
T1FNG6	6.03	3.81	0.00	0.00	0.00	6.03	0.00	2	35031.625	Small ribosomal subunit protein RACK1 OS
A0AAD9KD27	5.97	3.77	0.00	0.00	0.00	5.97	0.00	2	35108.707	Small ribosomal subunit protein RACK1 OS
D2D3S7	5.97	3.77	0.00	0.00	0.00	5.97	0.00	2	35058.7	Small ribosomal subunit protein RACK1 OS
A0AAD9UHX6	5.97	3.77	0.00	0.00	0.00	5.97	0.00	2	35309.93	Small ribosomal subunit protein RACK1 OS
T1FU68	15.38	0.00	7.69	7.69	0.00	0.00	0.00	2	16041.746	Small ribosomal subunit protein uS12 OS
Q9GRJ3	15.38	0.00	7.69	7.69	0.00	0.00	0.00	2	16105.836	Small ribosomal subunit protein uS12 OS
A0AAD9JL35	8.02	4.25	4.25	0.00	0.00	4.25	8.02	2	23772.389	Small ribosomal subunit protein uS7 domain-containing protein OS
A0AAD9UGG8	8.29	4.39	4.39	0.00	0.00	4.39	8.29	2	22863.473	Small ribosomal subunit protein uS7 domain-containing protein OS
A0AAD9JUG5	2.72	0.00	0.00	0.00	2.72	2.72	2.72	2	62266.637	Stress-induced-phosphoprotein 1 OS
D2J0B2	7.52	7.52	7.52	0.00	3.54	7.52	3.54	2	25154.342	Superoxide dismutase OS
T1FNM3	4.98	0.00	0.00	0.00	0.00	4.98	0.00	2	31210.793	Transcriptional activator protein Pur-alpha OS
A0AAD9P6Q2	2.39	0.00	0.00	0.00	2.39	0.00	0.00	2	67541.95	Transketolase OS
E9KJS2	8.16	8.16	8.16	8.16	0.00	0.00	8.16	2	11541.441	Translationally-controlled tumor protein (Fragment) OS
R7UF47	2.02	0.00	0.00	0.00	2.02	0.00	0.00	2	93731.92	Tr-type G domain-containing protein OS
A0AAD9NF29	1.78	0.00	0.00	0.00	1.78	0.00	0.00	2	94261.97	Tr-type G domain-containing protein OS
A0A8J1UXF1	2.57	0.00	0.00	0.00	2.57	0.00	0.00	2	56873.754	Ubiquitin carboxyl-terminal hydrolase OS
A0A8J1XJH5	0.70	0.35	0.00	0.00	0.00	0.35	0.00	2	195721.83	Uncharacterized protein (Fragment) OS
T1ELR1	16.23	16.23	0.00	7.33	7.33	16.23	16.23	2	21110.639	Uncharacterized protein OS
T1EUD0	16.75	16.75	0.00	8.90	0.00	8.90	8.90	2	21296.656	Uncharacterized protein OS
T1FEH7	7.47	4.02	4.02	3.45	0.00	0.00	0.00	2	15663.696	Uncharacterized protein OS
T1FEH8	6.60	6.60	6.60	5.66	0.00	0.00	0.00	2	10091.164	Uncharacterized protein OS
T1FN90	16.08	16.08	0.00	0.00	0.00	0.00	0.00	2	22590.918	Uncharacterized protein OS
T1FNH2	10.61	10.61	0.00	0.00	0.00	0.00	0.00	2	22468.74	Uncharacterized protein OS
A0A8J1XUW0	8.25	4.37	4.37	0.00	0.00	4.37	8.25	2	23278.867	Uncharacterized protein OS
A0A8J1UGK7	2.60	0.00	2.60	0.00	0.00	0.00	0.00	2	89090.19	Uncharacterized protein OS
A0A8J1XW82	3.82	0.00	0.00	0.00	3.82	0.00	0.00	2	47320.84	Uncharacterized protein OS
A0A8J1U5R6	16.00	16.00	16.00	16.00	16.00	8.67	16.00	2	16007.399	Uncharacterized protein OS
A0A8J1TW09	4.31	0.00	0.00	0.00	4.31	0.00	0.00	2	49484.684	Uncharacterized protein OS
A0A8J1T7V8	9.52	4.76	0.00	0.00	4.76	4.76	9.52	2	41517.848	Uncharacterized protein OS
A0AAD9NII0	7.80	0.00	0.00	0.00	7.80	0.00	0.00	2	23457.977	Uncharacterized protein OS
A0AAD9KH93	3.02	1.51	0.00	0.00	0.00	0.00	1.51	2	45448.56	Uncharacterized protein OS
T1FM28	9.49	9.49	0.00	9.49	8.23	8.23	8.23	2	17859.812	UspA domain-containing protein OS
A0A7I8VXN9	3.81	0.00	0.00	0.00	2.03	3.81	0.00	2	45398.195	V-type proton ATPase subunit C OS
A0A8J1YB98	3.90	0.00	0.00	0.00	2.08	3.90	0.00	2	44284.12	V-type proton ATPase subunit C OS
T1FV98	0.91	0.91	0.91	0.78	0.00	0.00	0.00	2	84398.305	WSC domain-containing protein OS
R7T5C0	1.76	1.76	1.76	1.51	0.00	0.00	0.00	2	43465.387	ZZ-type domain-containing protein OS

## Sheet: Elf 6_3 DVr
Accession	Coverage(%)	Coverage(%) 220430_DDA_PCZ2_sep_4	Coverage(%) 220430_DDA_PCZ2_sep_5	Coverage(%) 220430_DDA_PCZ2_sep_6	#Peptides	Average Mass	Description
O18425	83.00	74.33	77.00	79.33	87	34142.535	Lysenin-related protein 2 OS
O18423	88.89	78.79	81.48	88.89	86	33440.66	Lysenin OS
A0A1S6Q5P4	76.00	62.40	61.07	69.87	70	41656.61	Actin OS
Q2LDZ8	63.20	56.00	58.93	62.40	64	41688.67	Cytoplasmic actin OS
T1FMD2	63.03	55.85	58.78	62.23	64	41759.75	Uncharacterized protein OS
E9NPR6	54.96	50.53	50.38	42.14	45	72992.7	Heat shock protein 70 OS
T1FQQ4	52.93	43.88	43.88	52.93	45	41740.703	Uncharacterized protein OS
A0A2D1PJH7	82.31	71.54	68.46	73.85	26	14460.2705	Lysenin-like protein (Fragment) OS
A0A8J1YB80	36.14	31.09	29.71	28.18	26	71137.234	Uncharacterized protein OS
Q7JQD3	34.60	20.16	34.60	30.25	20	41635.93	Gelsolin-like protein 1 OS
O01357	64.14	29.11	37.55	56.12	18	25384.02	Aminopeptidase (Fragment) OS
R7U3X6	17.51	10.61	15.12	17.51	14	42428.3	Actin, cytoplasmic OS
A0A410RGS5	48.52	30.77	38.46	48.52	14	18871.03	Erythrocruorin (Fragment) OS
T1EMA7	17.28	12.39	17.28	9.77	13	67469.7	FERM domain-containing protein OS
Q2N193	23.21	21.47	21.47	18.50	13	66760.73	Heat shock 90 kDa protein (Fragment) OS
T1FNN2	27.57	14.90	17.12	19.01	13	62490.977	Heat shock protein 60 OS
A0A088BZ83	40.83	24.17	35.83	34.17	13	13835.363	SCBP2-like protein (Fragment) OS
T1FMA9	14.25	7.13	13.30	1.78	13	94483.11	Tr-type G domain-containing protein OS
T1EDJ2	17.27	10.30	12.88	5.30	13	73126.67	Uncharacterized protein OS
T1EM43	19.10	5.48	19.10	16.61	11	66106.92	Uncharacterized protein OS
P00698	40.14	29.93	40.14	40.14	10	16238.643	Lysozyme C OS
O18477	52.10	0.00	52.10	34.13	10	18836.533	Translationally-controlled tumor protein homolog OS
T1FNM9	55.25	0.00	51.93	22.65	9	20646.742	ADP-ribosylation factor OS
A0A7I8W6P2	13.13	13.13	8.09	8.09	9	87067.7	DgyrCDS12503 OS
A0AAD9NB54	20.14	17.62	19.91	15.56	9	47370.656	Enolase OS
R7TNK0	13.75	0.00	5.18	13.75	9	62493.227	Glucose-6-phosphate isomerase OS
A0A2I7YV10	27.84	6.59	14.97	27.84	9	36216.055	Glyceraldehyde-3-phosphate dehydrogenase OS
O15991	28.03	8.36	14.56	28.03	9	41780.785	Lombricine kinase OS
O18424	15.67	12.00	10.67	15.67	9	33913.3	Lysenin-related protein 1 OS
A0AAD9JE38	14.49	12.91	10.39	9.45	9	71090.12	Phosphatase PP2A regulatory subunit A/Splicing factor 3B subunit 1-like HEAT repeat domain-containing protein OS
T1EE02	16.22	10.39	10.87	13.39	9	71723.805	phosphoenolpyruvate carboxykinase (GTP) OS
A0A0M5M0K4	53.55	9.68	49.68	47.74	9	15952.842	Superoxide dismutase [Cu-Zn] OS
T1EEC9	21.28	11.28	18.46	21.28	8	44124.156	ethanolamine-phosphate cytidylyltransferase OS
A0AAD9JIN9	14.40	7.81	13.02	5.05	8	72497.61	H(+)-transporting two-sector ATPase OS
D1MJB0	79.03	38.71	64.52	79.03	7	7138.704	Calreticulin (Fragment) OS
A0A410RFC9	22.39	15.44	22.39	22.39	7	29053.795	Hemoglobin linker chain (Fragment) OS
A0AAD9KGD6	11.46	10.15	8.35	7.04	7	69658.28	Histidine kinase/HSP90-like ATPase domain-containing protein OS
Q25421	7.89	1.85	7.89	5.20	7	68801.23	Intermediate filament protein OS
D3UA40	67.78	54.44	67.78	67.78	7	10221.888	Putative ubiquitin (Fragment) OS
R7TL07	30.10	2.91	30.10	12.14	7	22792.824	Ras-related protein Rab-1A OS
A0A8J1Y4W1	12.15	4.76	7.39	8.70	7	64820.652	Uncharacterized protein OS
T1FP18	15.86	0.00	2.21	15.86	7	55421.477	Vacuolar proton pump subunit B OS
A0AAD9UJU3	14.38	1.80	12.58	14.38	6	48986.664	Adenosylhomocysteinase OS
A0A286Q4T3	12.14	0.00	0.00	12.14	6	59726.695	ATP synthase subunit alpha OS
A0A2D1PJE4	69.12	36.76	52.94	69.12	6	7772.6807	Catalase (Fragment) OS
A0A7I8W0K8	24.43	2.71	24.43	7.69	6	24321.48	DgyrCDS10514 OS
T1G1B0	9.20	2.94	9.20	7.83	6	59010.773	Glucose-6-phosphate 1-dehydrogenase OS
Q0PR49	58.72	42.20	29.36	21.10	6	12310.314	Histone H3 (Fragment) OS
B0B069	59.21	43.42	59.21	59.21	6	8524.775	Monoubiquitin (Fragment) OS
B0B067	14.80	10.86	14.80	14.80	6	34003.074	Polyubiquitin (Fragment) OS
R7VCM8	12.11	2.37	4.47	12.11	6	41734.41	PPM-type phosphatase domain-containing protein OS
T1EDN0	11.46	1.58	4.15	11.46	6	57096.758	Protein disulfide-isomerase OS
A0A8J1T9X0	14.48	13.12	13.12	14.48	6	49941.867	Rab GDP dissociation inhibitor OS
A8UES9	28.66	21.02	28.66	28.66	6	18064.027	Ribosomal protein rps27a OS
O77303	41.06	0.00	41.06	7.95	6	17115.28	Small ribosomal subunit protein uS15 OS
B9TY07	44.44	0.00	44.44	24.24	6	11541.421	Translationally-controlled tumor protein (Fragment) OS
Q0ZD85	28.66	21.02	28.66	28.66	6	17847.863	Ubiquitin/ribosomal protein S27 fusion protein OS
A8UGG7	35.16	25.78	35.16	35.16	6	14725.365	Ubiquitin-ribosomal protein eL40 fusion protein OS
T1FP77	14.97	1.52	11.17	14.97	6	44653.934	Uncharacterized protein OS
T1EG24	19.59	10.61	19.59	19.59	5	27864.498	14-3-3 domain-containing protein OS
A0AAD9J1U0	10.51	1.47	9.05	9.05	5	46276.062	Aspartate aminotransferase OS
B7SHS5	26.57	0.00	26.57	26.57	5	15870.749	Coactosin-like protein OS
A0A7I8VR20	13.27	4.27	6.40	13.27	5	47443.234	DgyrCDS7389 OS
A0A7I8VS71	20.94	1.88	20.94	11.56	5	36272.58	DgyrCDS7807 OS
R7U815	13.70	7.67	10.68	13.70	5	40764.836	Gelsolin-like domain-containing protein OS
A8DX87	21.36	10.22	16.72	14.86	5	34388.312	Glyceraldehyde-3-phosphate dehydrogenase (Fragment) OS
T1G105	4.33	3.35	3.35	3.35	5	80012.45	IF rod domain-containing protein OS
T1FMG4	14.63	0.00	5.07	14.63	5	37818.1	MPN domain-containing protein OS
A0A088BZM2	41.77	13.92	41.77	17.72	5	8883.92	Neurocalcin-like protein (Fragment) OS
T1FP89	11.78	0.00	2.26	11.78	5	45062.85	Obg-like ATPase 1 OS
R7TJM9	12.38	0.00	0.00	12.38	5	46666.8	PX domain-containing protein (Fragment) OS
A0A8S4P8S1	8.12	3.72	6.26	5.41	5	64550.805	Pyruvate kinase OS
I7KTB3	34.90	3.12	34.90	19.27	5	21779.148	Rho GTPase protein OS
R7V4C6	18.24	10.94	3.04	7.29	5	37507.29	Serine/threonine-protein phosphatase OS
Q2I6A4	35.85	5.66	30.19	35.85	5	11143.204	Superoxide dismutase (Fragment) OS
A0A8S4NLF6	11.78	3.99	9.24	11.78	5	60173.3	T-complex protein 1 subunit eta (Fragment) OS
D1MJA8	48.33	0.00	48.33	35.00	5	7140.1626	TCTP (Fragment) OS
R7UFV6	15.06	1.81	7.83	13.25	5	37128.71	transaldolase OS
B0B070	23.68	15.79	23.68	23.68	5	17009.496	Ubiquitin (Fragment) OS
B0B068	50.00	33.33	50.00	50.00	5	8192.331	Ubiquitin OS
A8UFP2	30.71	25.98	30.71	30.71	5	14568.135	Ubiquitin-ribosomal protein eL40 fusion protein (Fragment) OS
A0A8S4NW32	27.80	2.49	27.80	15.35	5	27706.797	Uncharacterized protein OS
A0A8J1XW82	13.37	4.30	9.55	10.26	5	47320.84	Uncharacterized protein OS
A0AAD9NII0	27.32	8.78	13.17	27.32	5	23457.977	Uncharacterized protein OS
A0AAD9K706	14.18	2.30	14.18	6.51	5	29089.787	Uncharacterized protein OS
A0AAD9NUT2	34.90	3.12	34.90	19.27	5	21702.082	Uncharacterized protein OS
R7TPA8	6.65	4.43	1.97	1.48	5	90426.18	vesicle-fusing ATPase (Fragment) OS
A0A7I8WAN2	7.26	5.01	4.13	1.50	5	88794.98	vesicle-fusing ATPase OS
T1FP92	5.01	5.01	0.00	1.56	5	106628.83	Vinculin OS
R7U9F7	8.56	0.00	8.56	6.95	5	62740.633	Winged helix-turn-helix domain-containing protein OS
A0AAD9NWI2	6.93	1.16	5.45	5.28	4	65920.555	Actin-interacting protein 1 OS
T1EEK1	3.94	1.07	3.76	2.68	4	64053.94	Asparagine--tRNA ligase, cytoplasmic OS
Q4AC21	9.38	0.00	0.00	9.38	4	40672.727	cAMP-dependent protein kinase OS
R7U0D1	4.32	4.32	4.32	4.32	4	60417.484	catalase OS
B3TN38	12.28	0.00	0.00	12.28	4	50534.805	Endoglucanase OS
O97435	21.76	13.53	6.47	14.71	4	19119.102	Extracellular globin OS
A0AAD9N4S1	19.84	9.31	9.31	19.84	4	26586.26	Fructose-bisphosphate aldolase OS
R7T4Y2	7.62	0.00	2.10	7.62	4	57419.555	fumarate hydratase OS
T1ELZ2	9.16	0.00	0.00	9.16	4	57747.766	histidine--tRNA ligase OS
I1VH49	5.39	5.39	0.00	0.00	4	97954.055	Iron regulatory protein OS
R7VBM3	25.64	0.00	25.64	24.36	4	8583.765	LIM zinc-binding domain-containing protein OS
P61626	22.30	10.14	16.89	16.89	4	16537.014	Lysozyme C OS
T1EDD2	5.21	5.21	0.00	0.00	4	96760.14	Major vault protein OS
Q2N1B8	11.11	11.11	2.10	2.10	4	35771.03	Mitochondrial heat shock 70 kDa protein (Fragment) OS
R7VD10	7.93	0.00	0.00	7.93	4	48860.69	Peptidase M14 carboxypeptidase A domain-containing protein OS
Q0Q596	38.46	0.00	38.46	19.23	4	8302.329	Peptidyl-prolyl cis-trans isomerase (Fragment) OS
R7UBE9	7.51	2.15	6.44	5.90	4	60696.28	phosphoglucomutase (alpha-D-glucose-1,6-bisphosphate-dependent) OS
T1EMC7	16.80	0.00	8.80	16.80	4	28514.824	Phosphoglycerate mutase OS
R7T8F8	27.60	3.12	27.60	11.98	4	21732.104	Ras-like GTP-binding protein Rho1 OS
A0A1B1LTY7	45.36	0.00	45.36	12.37	4	10719.663	Ribosomal protein S13 (Fragment) OS
A0A8S4N735	11.63	0.00	0.00	11.63	4	49235.3	Septin OS
T1FNY8	8.76	0.00	2.43	8.76	4	46601.324	Serine/threonine specific protein phosphatases domain-containing protein OS
T1ERD9	7.53	5.38	6.24	6.24	4	52687.48	SH3 domain-containing protein OS
R7TFA5	22.83	3.26	22.83	22.83	4	20924.0	small monomeric GTPase OS
R7U554	72.55	60.78	72.55	72.55	4	5740.648	Ubiquitin-like domain-containing protein (Fragment) OS
T1EER3	6.46	1.66	1.66	6.46	4	61916.363	Uncharacterized protein OS
A0A8J1XGL7	7.34	5.98	4.25	7.34	4	55781.69	Uncharacterized protein OS
A0A8J1UIW1	16.06	0.00	16.06	10.36	4	21496.256	Uncharacterized protein OS
A0A8J1TV49	7.71	0.00	4.54	7.71	4	48997.45	Uncharacterized protein OS
A0A088BZ25	16.00	0.00	4.73	16.00	3	29891.822	26S proteasome non-ATPase regulatory subunit 4 (Fragment) OS
V5R064	62.79	48.84	48.84	62.79	3	4814.4883	Actin (Fragment) OS
A0AAD9JX20	6.60	1.52	5.08	6.60	3	44546.67	Actin-related protein 2 OS
A0A173N065	7.06	0.00	0.00	7.06	3	56749.844	Alpha-amylase OS
A0A8J1U5H0	5.59	0.00	0.00	5.59	3	53359.133	alpha-L-fucosidase (Fragment) OS
T1FP32	9.12	5.54	5.86	5.86	3	35609.95	Arp2/3 complex 34 kDa subunit OS
A0A8S4QBI5	5.49	0.00	1.33	5.49	3	59622.97	Beta-glucosidase OS
T1G147	1.04	0.45	0.27	0.59	3	239898.36	Calponin-homology (CH) domain-containing protein OS
A0A7I8WBP3	6.14	2.38	2.38	6.14	3	55398.87	DgyrCDS13765 OS
A0A7I8VD94	6.09	0.00	4.51	6.09	3	49443.39	DgyrCDS3064 OS
A0A7I8VLR2	6.05	1.51	4.53	6.05	3	45282.41	DgyrCDS5515 OS
P13579	19.87	0.00	19.87	0.00	3	17524.867	Extracellular globin-4 OS
A0AAD9K865	5.63	0.00	0.00	5.63	3	54146.86	FAD-dependent oxidoreductase 2 FAD binding domain-containing protein OS
A0A2I7YV07	12.08	12.08	12.08	12.08	3	23590.107	glutathione transferase OS
R7TH63	13.43	0.00	9.72	13.43	3	24449.24	GTP-binding nuclear protein OS
T1EG84	11.98	5.09	0.00	6.89	3	36453.28	L-lactate dehydrogenase OS
A0AAD9L3D5	7.90	0.00	0.00	7.90	3	35772.566	Malate dehydrogenase OS
T1FNZ3	9.35	0.00	3.68	9.35	3	40633.85	mitogen-activated protein kinase OS
R7TD51	3.78	3.78	0.00	1.32	3	59832.12	Peptidase metallopeptidase domain-containing protein OS
T1EDU2	4.83	0.00	4.83	2.90	3	69699.68	Plastin-2 OS
T1FBL9	14.86	0.00	4.50	14.86	3	25806.588	Protein SET OS
A0A7I8VXA9	9.84	1.97	3.28	7.87	3	34592.793	protein-serine/threonine phosphatase OS
D0EVY1	20.31	0.00	20.31	20.31	3	21407.97	Rac small GTPase OS
C7SP27	12.80	5.19	8.65	12.80	3	31385.078	S-adenosylmethionine synthase (Fragment) OS
T1FN95	9.57	3.78	3.78	9.57	3	43629.78	S-adenosylmethionine synthase OS
A0AAD9PDI8	6.30	1.92	0.00	6.30	3	39757.8	Selenide, water dikinase OS
T1FMH7	6.05	0.00	6.05	6.05	3	58577.117	serine--tRNA ligase OS
R7UII7	11.23	0.00	11.23	11.23	3	31408.727	U2A'/phosphoprotein 32 family A C-terminal domain-containing protein OS
R7TR89	6.60	1.52	5.08	6.60	3	44205.08	Uncharacterized protein OS
R7TMU6	8.90	0.00	0.00	8.90	3	32792.066	Uncharacterized protein OS
T1FZN2	20.31	0.00	20.31	20.31	3	21407.97	Uncharacterized protein OS
A0A8J1XXI2	6.57	1.52	5.05	6.57	3	44816.965	Uncharacterized protein OS
A0A8J1UK90	20.42	0.00	20.42	20.42	3	21201.764	Uncharacterized protein OS
A0A8J1U048	4.83	4.83	3.38	2.17	3	92239.19	Uncharacterized protein OS
A0AAD9NSC6	15.48	0.00	4.60	15.48	3	25636.314	Uncharacterized protein OS
A0A0A0QYD7	15.89	7.28	15.89	15.89	2	16152.575	40S ribosomal protein OS
R7UHL3	15.79	7.24	15.79	15.79	2	16293.73	40S ribosomal protein S14 OS
A0A8J1XM41	7.89	0.00	4.89	7.89	2	29885.777	40S ribosomal protein S3 (Fragment) OS
A0AAD9KF84	8.33	0.00	5.16	8.33	2	27567.938	40S ribosomal protein S3 OS
R7TGE7	6.88	0.00	0.00	6.88	2	35203.715	60S acidic ribosomal protein P0 (Fragment) OS
R7UR19	9.24	0.00	0.00	9.24	2	20989.316	60S ribosomal protein L11 OS
A0A0A0R3F1	9.50	0.00	0.00	9.50	2	20484.8	60S ribosomal protein OS
A0A8J1UTK2	3.72	1.65	2.07	3.72	2	53300.902	6-phosphogluconate dehydrogenase, decarboxylating OS
R7ULT5	4.07	0.00	0.00	4.07	2	44398.33	AAA+ ATPase domain-containing protein OS
T1EDE6	3.86	1.70	3.86	1.70	2	72174.03	Acetoacetyl-CoA synthetase OS
A0AAD9L455	5.74	0.00	0.00	5.74	2	46678.707	Acid ceramidase OS
A0AAD9NV47	7.95	0.00	7.95	7.95	2	29667.092	Acidic leucine-rich nuclear phosphoprotein 32 family member A OS
A0A8S4NNF3	8.99	0.00	8.99	8.99	2	21951.791	Actin-related protein 2/3 complex subunit 4 (Fragment) OS
T1F6L5	10.12	0.00	10.12	10.12	2	19631.059	Actin-related protein 2/3 complex subunit 4 OS
R7UV00	8.60	0.00	0.00	8.60	2	37991.42	Adenosine kinase OS
R7V4J0	2.90	0.00	0.00	2.90	2	52997.465	Alanine--glyoxylate aminotransferase 2-like OS
R7VC27	1.60	0.00	0.00	1.60	2	132084.64	Alanine--tRNA ligase OS
A0AAD9NA71	1.53	0.00	0.00	1.53	2	125387.73	Alpha-mannosidase OS
A0AAD9KCV5	5.41	0.00	0.00	5.41	2	33188.58	Alpha-soluble NSF attachment protein OS
A0A088BZ09	30.38	0.00	30.38	30.38	2	8160.473	Arginase (Fragment) OS
R7T5R3	2.66	0.00	0.00	2.66	2	86372.41	Armadillo segment polarity protein OS
A0A8F2Z1K0	5.73	2.63	3.10	2.63	2	47611.504	Arrestin beta (Fragment) OS
A0AAD9K9U5	6.30	2.89	3.41	2.89	2	42582.32	Arrestin C-terminal-like domain-containing protein (Fragment) OS
A0A8S4NGM7	0.95	0.95	0.00	0.82	2	81326.664	ATP-dependent RNA helicase OS
T1F6Q5	0.29	0.29	0.00	0.25	2	261599.36	BAT2 N-terminal domain-containing protein OS
Q8WRT5	2.57	0.00	0.00	2.57	2	89811.24	Beta-catenin OS
R7V4A3	2.52	2.52	0.00	2.16	2	29919.578	BHLH domain-containing protein OS
T1FB33	1.49	0.80	0.69	0.80	2	99295.06	Calpain catalytic domain-containing protein OS
A0A7I8V8Z3	2.48	0.00	2.48	2.48	2	46733.363	Calreticulin OS
A0AAD9N6Z9	8.76	0.00	0.00	8.76	2	29843.086	carbonyl reductase (NADPH) OS
P35224	2.57	0.00	0.00	2.57	2	89070.266	Catenin beta OS
R7TY04	4.01	2.16	2.16	4.01	2	35636.766	Cathepsin L OS
A0A8S4PBA8	3.80	2.05	2.05	3.80	2	38592.91	Cathepsin L1-like OS
Q2N199	8.40	3.82	8.40	8.40	2	28472.875	Chaperonin complex component TCP-1 beta subunit (Fragment) OS
A0A0N9MGM8	4.23	2.41	4.23	0.00	2	53672.75	Chitinase OS
T1FRD7	1.26	1.26	0.00	0.00	2	208405.72	Clathrin heavy chain OS
A0AAD9L210	0.24	0.24	0.00	0.20	2	329179.88	Concanavalin A-like lectin/glucanases superfamily OS
T1F6R8	0.16	0.16	0.00	0.14	2	500335.03	C-type lectin domain-containing protein OS
A0A7I8W5I6	3.20	2.13	2.13	3.20	2	60841.78	Cytosol aminopeptidase OS
A0A7I8VBF1	12.24	0.00	12.24	0.00	2	22349.184	DgyrCDS1122 OS
A0A7I8WA29	13.46	0.00	13.46	13.46	2	17660.12	DgyrCDS13204 OS
A0A7I8V458	3.78	2.03	2.03	3.78	2	38538.0	DgyrCDS220 OS
A0A7I8VH14	9.82	0.00	4.73	9.82	2	30344.836	DgyrCDS3745 OS
A0A7I8VFM1	1.37	1.37	0.00	1.17	2	48191.367	DgyrCDS4007 OS
A0A7I8VIZ5	1.79	1.79	1.79	1.79	2	45454.996	DgyrCDS5155 OS
A0A7I8VMS8	0.11	0.06	0.00	0.06	2	1209282.9	DgyrCDS6353 (Fragment) OS
A0A7I8VRJ2	1.18	0.43	0.00	0.74	2	184989.3	DgyrCDS7059 OS
A0A7I8VQA3	4.57	0.00	0.00	4.57	2	39380.945	DgyrCDS7193 OS
A0A7I8VYG2	3.98	0.00	0.00	3.98	2	45330.273	DgyrCDS9807 OS
A0A7I8VYM0	18.90	0.00	18.90	0.00	2	14304.324	DgyrCDS9946 OS
A0A7I8VZZ1	13.87	0.00	13.87	0.00	2	19416.082	DgyrCDS9947 OS
A0AAD9P2X5	0.50	0.50	0.00	0.43	2	153536.69	DUF676 domain-containing protein OS
A0AAD9KBJ7	1.62	1.62	0.00	0.57	2	117507.02	E1 ubiquitin-activating enzyme OS
R7TQZ4	12.57	0.00	12.57	0.00	2	21868.7	EF-hand domain-containing protein OS
R7UES3	18.33	0.00	18.33	8.33	2	13472.309	Elongin-C OS
A0A7I8VKX1	3.15	3.15	0.00	2.70	2	24724.28	ER membrane protein complex subunit 10 OS
T1F743	11.59	0.00	11.59	11.59	2	17912.357	Eukaryotic translation initiation factor 5A OS
A0A410RGW2	4.68	0.00	0.00	4.68	2	19279.697	Extracellular globin (Fragment) OS
A0A7I8V8K8	5.62	2.37	2.37	5.62	2	36719.266	fructose-bisphosphatase OS
A0A7I8W3G2	8.74	0.00	0.00	8.74	2	32433.662	galactosylceramidase OS
H9MEL4	41.18	41.18	41.18	41.18	2	5611.49	Glutathione-S-transferase (Fragment) OS
Q2N1C2	18.42	0.00	18.42	18.42	2	13109.152	GTP-binding nuclear protein (Fragment) OS
A0A2I7YV74	2.33	2.33	0.00	0.00	2	96292.016	Heat Shock Protein 70KDa cognate 4 OS
R7TQH7	5.41	5.41	0.00	0.00	2	40007.34	Histone H2A OS
T1G6V9	15.38	0.00	15.38	7.69	2	19302.285	HMG box domain-containing protein OS
A0AAD9K532	4.25	0.00	2.23	4.25	2	54593.727	Hydroxymethylglutaryl-CoA synthase OS
T1FNT6	3.50	0.00	0.00	3.50	2	55501.223	Inosine-5'-monophosphate dehydrogenase OS
T1FHU5	22.61	0.00	22.61	0.00	2	12770.884	Large ribosomal subunit protein eL30 OS
C9E3A2	14.55	0.00	14.55	14.55	2	17815.57	Large ribosomal subunit protein uL11 OS
A0A7I8VI46	2.03	0.00	0.00	2.03	2	116145.65	Large ribosomal subunit protein uL24m OS
R7TH15	14.97	0.00	14.97	0.00	2	18784.723	Nucleoside diphosphate kinase OS
A0AAD9NBP4	5.38	0.00	0.00	5.38	2	34248.08	PDZ domain-containing protein OS
R7T656	4.41	2.37	2.37	4.41	2	33149.406	Peptidase C1A papain C-terminal domain-containing protein (Fragment) OS
R7V6C8	5.53	2.98	2.98	5.53	2	25395.182	Peptidase C1A papain C-terminal domain-containing protein OS
A0A7I8W6E5	7.97	0.00	0.00	7.97	2	28569.723	phosphoglycerate mutase (2,3-diphosphoglycerate-dependent) OS
D0EP16	23.08	23.08	23.08	23.08	2	10023.744	Pi-class glutathione S-transferase (Fragment) OS
R7TF07	12.03	0.00	0.00	12.03	2	26328.967	Proteasome subunit alpha type OS
A8U9Q8	26.97	0.00	26.97	26.97	2	9467.229	Putative ribosomal protein L12 (Fragment) OS
R7V9W6	16.15	0.00	16.15	16.15	2	21337.02	Ras-related C3 botulinum toxin substrate 1 OS
F1DB71	66.67	48.48	66.67	66.67	2	3719.3445	Ribosomal protein rps27 (Fragment) OS
R7TK89	4.16	0.00	2.31	4.16	2	49379.277	RNA helicase (Fragment) OS
A0A7I8VEM8	4.23	0.00	2.35	4.23	2	48799.035	RNA helicase OS
R7VBP3	7.27	0.00	0.00	7.27	2	31576.932	RuvB-like helicase OS
R7UE05	30.99	0.00	30.99	14.08	2	7858.7754	SKP1 component POZ domain-containing protein OS
A0A8S4Q1E7	9.77	6.39	3.38	3.38	2	30519.496	Small ribosomal subunit protein eS6 (Fragment) OS
A8UFU8	9.44	0.00	9.44	0.00	2	21130.438	Small ribosomal subunit protein uS4 (Fragment) OS
R7T4S1	12.14	0.00	12.14	0.00	2	16668.797	Small ribosomal subunit protein uS4 OS
T1EG85	12.24	0.00	6.80	12.24	2	16435.209	Small ribosomal subunit protein uS9 OS
A0AAD9JUG5	3.62	0.00	3.62	1.45	2	62266.637	Stress-induced-phosphoprotein 1 OS
T1EGA9	3.94	0.00	0.00	3.94	2	59965.105	T-complex protein 1 subunit alpha OS
R7V4G3	4.75	0.00	2.19	4.75	2	59550.73	T-complex protein 1 subunit eta OS
A0AAD9MY98	1.13	1.13	0.75	0.75	2	179081.94	Transglutaminase-like domain-containing protein OS
R7TJY7	14.29	0.00	14.29	0.00	2	17829.352	UBC core domain-containing protein OS
R7TIR0	12.16	6.31	6.31	12.16	2	24442.791	Ubiquitin carboxyl-terminal hydrolase OS
R7UUF6	21.74	0.00	21.74	0.00	2	12737.349	Ubiquitin-like domain-containing protein OS
R7U1N9	4.14	0.00	0.00	4.14	2	56740.824	UDP-N-acetylglucosamine diphosphorylase OS
A0A8J1U528	4.05	0.00	0.00	4.05	2	44535.547	Uncharacterized protein (Fragment) OS
R7TW49	3.80	2.05	2.05	3.80	2	38068.42	Uncharacterized protein OS
R7TBM6	4.57	0.00	4.57	4.57	2	48389.176	Uncharacterized protein OS
R7VFZ7	2.95	0.00	0.00	2.95	2	52444.89	Uncharacterized protein OS
T1EEN0	4.43	0.00	0.00	4.43	2	35141.836	Uncharacterized protein OS
T1ELR1	16.23	0.00	16.23	16.23	2	21110.639	Uncharacterized protein OS
T1EP22	4.70	4.70	0.00	4.03	2	14871.361	Uncharacterized protein OS
T1FEH7	7.47	4.02	0.00	3.45	2	15663.696	Uncharacterized protein OS
T1FEH8	6.60	6.60	0.00	5.66	2	10091.164	Uncharacterized protein OS
A0A8J1UGK7	2.60	0.00	0.00	2.60	2	89090.19	Uncharacterized protein OS
A0A8J1U675	14.12	0.00	14.12	0.00	2	18930.635	Uncharacterized protein OS
A0A8J1TPS1	12.57	0.00	12.57	0.00	2	21975.867	Uncharacterized protein OS
A0A8J1U5R6	16.00	7.33	16.00	16.00	2	16007.399	Uncharacterized protein OS
A0AAD9MU06	2.88	0.00	0.00	2.88	2	54050.117	Uncharacterized protein OS
A0AAD9NW92	2.94	0.00	0.00	2.94	2	52626.812	Uncharacterized protein OS
T1G4N4	3.85	0.00	0.00	3.85	2	47703.96	W2 domain-containing protein OS
R7V2Y9	7.01	0.00	4.07	7.01	2	49361.242	Xylose isomerase OS

## Sheet: Elf 3 DVr
Protein Group	Top	Accession	Gene	-10LgP	Coverage(%)	Coverage(%) 220430_DDA_PCZ2_sep_3	#Peptides	Area 220430_DDA_PCZ2_sep_3	#Unique	#Spec 220430_DDA_PCZ2_sep_3	PTM	Average Mass	Description
190	TRUE	T1ELD1|T1ELD1_HELRO	20197381	73.07526	19.46	19.46	5	1.73E5	2	13.0	Glu->Asp substitution; Oxidation (M)	29135.498	14-3-3 domain-containing protein OS=Helobdella robusta OX=6412 GN=20197381 PE=3 SV=1
133	TRUE	A0AAD9P0V7|A0AAD9P0V7_RIDPI	NP493_218g03060	85.09628	29.69	29.69	7	4.35E5	2	15.0	Acetylation (Protein N-term); Glu->Asp substitution; Oxidation (M); Thr->Ala substitution	29134.805	14-3-3 domain-containing protein OS=Ridgeia piscesae OX=27915 GN=NP493_218g03060 PE=3 SV=1
450	TRUE	T1EFQ2|T1EFQ2_HELRO	20195404	53.07868	2.64	2.64	2	6.92E4	2	2.0		100913.25	26S proteasome non-ATPase regulatory subunit 2 OS=Helobdella robusta OX=6412 GN=20195404 PE=3 SV=1
455	TRUE	A0A088BZ25|A0A088BZ25_EISFE		50.91645	9.82	9.82	2	8E4	2	2.0		29891.822	26S proteasome non-ATPase regulatory subunit 4 (Fragment) OS=Eisenia fetida OX=6396 PE=2 SV=1
240	TRUE	R7VBY0|R7VBY0_CAPTE	CAPTEDRAFT_155993	66.62836	12.01	12.01	5	4.63E4	2	5.0		48312.367	26S proteasome regulatory subunit 7 OS=Capitella teleta OX=283909 GN=CAPTEDRAFT_155993 PE=3 SV=1
458	TRUE	A0A0A0QYD7|A0A0A0QYD7_9ANNE		48.95451	15.89	15.89	2	1.54E5	2	2.0		16152.575	40S ribosomal protein OS=Phragmatopoma lapidosa OX=341668 PE=2 SV=1
458	TRUE	R7UHL3|R7UHL3_CAPTE	CAPTEDRAFT_228439	48.95451	15.79	15.79	2	1.54E5	2	2.0		16293.73	40S ribosomal protein S14 OS=Capitella teleta OX=283909 GN=CAPTEDRAFT_228439 PE=3 SV=1
458	TRUE	T1EF74|T1EF74_HELRO	20195226	48.95451	16.00	16.00	2	1.54E5	2	2.0		16091.561	40S ribosomal protein S14 OS=Helobdella robusta OX=6412 GN=20195226 PE=3 SV=1
458	TRUE	T1FWJ8|T1FWJ8_HELRO	20213193	48.95451	16.00	16.00	2	1.54E5	2	2.0		16117.599	40S ribosomal protein S14 OS=Helobdella robusta OX=6412 GN=20213193 PE=3 SV=1
458	TRUE	A0AAD9JWH7|A0AAD9JWH7_9ANNE	LSH36_142g05017	48.95451	16.11	16.11	2	1.54E5	2	2.0		15990.371	40S ribosomal protein S14 OS=Paralvinella palmiformis OX=53620 GN=LSH36_142g05017 PE=3 SV=1
458	TRUE	A0AAD9L2N3|A0AAD9L2N3_RIDPI	NP493_386g03020	48.95451	11.37	11.37	2	1.54E5	2	2.0		22695.99	40S ribosomal protein S14 OS=Ridgeia piscesae OX=27915 GN=NP493_386g03020 PE=3 SV=1
337	FALSE	A0A8J1XM41|A0A8J1XM41_OWEFU	OFUS_LOCUS5008	43.770454	8.27	8.27	2	1.11E5	2	2.0		29885.777	40S ribosomal protein S3 (Fragment) OS=Owenia fusiformis OX=6347 GN=OFUS_LOCUS5008 PE=3 SV=1
337	TRUE	R7VKP0|R7VKP0_CAPTE	CAPTEDRAFT_171942	67.41025	16.12	16.12	4	2.5E5	4	4.0	Deamidation (NQ)	26855.23	40S ribosomal protein S3 OS=Capitella teleta OX=283909 GN=CAPTEDRAFT_171942 PE=3 SV=1
337	FALSE	A0A7I8VEE7|A0A7I8VEE7_9ANNE	DGYR_LOCUS3184	43.770454	7.35	7.35	2	7.35E4	2	2.0		26970.52	40S ribosomal protein S3 OS=Dimorphilus gyrociliatus OX=2664684 GN=DGYR_LOCUS3184 PE=3 SV=1
337	FALSE	T1F8Q6|T1F8Q6_HELRO	20205205	53.497223	12.81	12.81	3	1.53E5	3	3.0		26987.383	40S ribosomal protein S3 OS=Helobdella robusta OX=6412 GN=20205205 PE=3 SV=1
337	FALSE	A0AAD9KF84|A0AAD9KF84_9ANNE	LSH36_2g14117	53.497223	12.30	12.30	3	1.53E5	3	3.0		27567.938	40S ribosomal protein S3 OS=Paralvinella palmiformis OX=53620 GN=LSH36_2g14117 PE=3 SV=1
337	FALSE	A0AAD9PEG6|A0AAD9PEG6_RIDPI	NP493_17g02098	53.497223	12.40	12.40	3	1.53E5	3	3.0		27363.816	40S ribosomal protein S3 OS=Ridgeia piscesae OX=27915 GN=NP493_17g02098 PE=3 SV=1
448	TRUE	T1FV46|T1FV46_HELRO	20212692	52.386143	10.10	10.10	2	1.36E5	2	2.0	Lys->Arg substitution	23994.98	40S ribosomal protein S8 OS=Helobdella robusta OX=6412 GN=20212692 PE=3 SV=1
479	TRUE	A0A2I7YV11|A0A2I7YV11_EISFE		39.431065	8.10	8.10	2	9.13E4	2	2.0		24069.06	60S ribosomal protein L13 OS=Eisenia fetida OX=6396 PE=2 SV=1
376	TRUE	A0A8J1UTK2|A0A8J1UTK2_OWEFU	OFUS_LOCUS326	43.748745	3.72	3.72	2	6.27E5	2	4.0	Oxidation (M)	53300.902	6-phosphogluconate dehydrogenase, decarboxylating OS=Owenia fusiformis OX=6347 GN=OFUS_LOCUS326 PE=3 SV=1
253	TRUE	A0A8S4P197|A0A8S4P197_OWEFU	OFUS_LOCUS13655	58.678196	8.76	8.76	4	1.54E5	3	5.0	Leu->Asn substitution; Ser->Asn substitution	46382.973	AAA+ ATPase domain-containing protein (Fragment) OS=Owenia fusiformis OX=6347 GN=OFUS_LOCUS13655 PE=3 SV=1
525	TRUE	R7TLX6|R7TLX6_CAPTE	CAPTEDRAFT_159938	43.770454	3.83	3.83	2	1.6E5	2	2.0		47105.688	AAA+ ATPase domain-containing protein OS=Capitella teleta OX=283909 GN=CAPTEDRAFT_159938 PE=3 SV=1
253	TRUE	R7URK7|R7URK7_CAPTE	CAPTEDRAFT_183959	58.678196	8.87	8.87	4	1.54E5	3	5.0	Leu->Asn substitution; Ser->Asn substitution	45761.164	AAA+ ATPase domain-containing protein OS=Capitella teleta OX=283909 GN=CAPTEDRAFT_183959 PE=3 SV=1
253	FALSE	A0A7I8VP70|A0A7I8VP70_9ANNE	DGYR_LOCUS5658	50.67842	7.25	7.25	3	1.17E5	2	4.0	Leu->Asn substitution; Ser->Asn substitution	44888.99	AAA+ ATPase domain-containing protein OS=Dimorphilus gyrociliatus OX=2664684 GN=DGYR_LOCUS5658 PE=3 SV=1
253	FALSE	T1G2I5|T1G2I5_HELRO	20215283	58.678196	8.82	8.82	4	1.54E5	3	4.0	Ser->Asn substitution	45826.434	AAA+ ATPase domain-containing protein OS=Helobdella robusta OX=6412 GN=20215283 PE=3 SV=1
525	TRUE	T1G4Q2|T1G4Q2_HELRO	20216050	43.770454	4.28	4.28	2	1.6E5	2	2.0		42273.254	AAA+ ATPase domain-containing protein OS=Helobdella robusta OX=6412 GN=20216050 PE=3 SV=1
253	TRUE	A0AAD9MQ07|A0AAD9MQ07_9ANNE	LSH36_1054g00036	58.678196	7.52	7.52	4	1.54E5	3	5.0	Leu->Asn substitution; Ser->Asn substitution	53436.43	AAA+ ATPase domain-containing protein OS=Paralvinella palmiformis OX=53620 GN=LSH36_1054g00036 PE=3 SV=1
525	TRUE	A0AAD9JV35|A0AAD9JV35_RIDPI	NP493_1682g00026	43.770454	3.84	3.84	2	1.6E5	2	2.0		47303.023	AAA+ ATPase domain-containing protein OS=Ridgeia piscesae OX=27915 GN=NP493_1682g00026 PE=3 SV=1
253	TRUE	A0AAD9L127|A0AAD9L127_RIDPI	NP493_400g01049	58.678196	8.89	8.89	4	1.54E5	3	5.0	Leu->Asn substitution; Ser->Asn substitution	45657.957	AAA+ ATPase domain-containing protein OS=Ridgeia piscesae OX=27915 GN=NP493_400g01049 PE=3 SV=1
414	FALSE	A0A8S4PDF7|A0A8S4PDF7_OWEFU	OFUS_LOCUS16340	43.770454	3.17	3.17	2	9.71E4	2	2.0		61031.055	Achaete scute target 1 OS=Owenia fusiformis OX=6347 GN=OFUS_LOCUS16340 PE=4 SV=1
414	FALSE	A0A8S4PC16|A0A8S4PC16_OWEFU	OFUS_LOCUS16340	43.770454	3.11	3.11	2	9.71E4	2	2.0		62109.29	Achaete scute target 1 OS=Owenia fusiformis OX=6347 GN=OFUS_LOCUS16340 PE=4 SV=1
602	TRUE	A0AAD9PBZ0|A0AAD9PBZ0_RIDPI	NP493_41g04038	32.21909	3.20	3.20	2	9.42E4	2	2.0	Pro->Ala substitution; Thr->Ser substitution	84882.74	Aconitate hydratase, mitochondrial OS=Ridgeia piscesae OX=27915 GN=NP493_41g04038 PE=3 SV=1
105	TRUE	R7U3X6|R7U3X6_CAPTE	CAPTEDRAFT_204377	109.016556	17.77	17.77	13	1.5E5	2	22.0	Carbamidomethylation; Carbamidomethylation (DHKE, X@N-term); Oxidation (HW); Oxidation (M)	42428.3	Actin, cytoplasmic OS=Capitella teleta OX=283909 GN=CAPTEDRAFT_204377 PE=3 SV=1
427	TRUE	A0AAD9NWI2|A0AAD9NWI2_RIDPI	NP493_296g02030	65.76898	5.45	5.45	3	2.81E5	2	4.0	Met->Leu substitution	65920.555	Actin-interacting protein 1 OS=Ridgeia piscesae OX=27915 GN=NP493_296g02030 PE=3 SV=1
321	FALSE	A0A8S4NNF3|A0A8S4NNF3_OWEFU	OFUS_LOCUS9509	53.497223	14.81	14.81	3	1.3E5	3	3.0		21951.791	Actin-related protein 2/3 complex subunit 4 (Fragment) OS=Owenia fusiformis OX=6347 GN=OFUS_LOCUS9509 PE=3 SV=1
321	FALSE	R7UGT8|R7UGT8_CAPTE	CAPTEDRAFT_151285	43.770454	11.31	11.31	2	1.54E5	2	2.0		19578.12	Actin-related protein 2/3 complex subunit 4 OS=Capitella teleta OX=283909 GN=CAPTEDRAFT_151285 PE=3 SV=1
321	FALSE	T1F6L5|T1F6L5_HELRO	20204464	53.497223	16.67	16.67	3	1.7E5	3	3.0		19631.059	Actin-related protein 2/3 complex subunit 4 OS=Helobdella robusta OX=6412 GN=20204464 PE=3 SV=1
321	TRUE	O46159|O46159_LUMRU	arp	60.792297	21.43	21.43	4	2.33E5	4	4.0		19779.225	Actin-related protein 2/3 complex subunit 4 OS=Lumbricus rubellus OX=35632 GN=arp PE=2 SV=1
321	FALSE	A0AAD9NNE4|A0AAD9NNE4_RIDPI	NP493_642g00005	53.497223	18.79	18.79	3	1.7E5	3	3.0		17595.557	Actin-related protein 2/3 complex subunit 4 OS=Ridgeia piscesae OX=27915 GN=NP493_642g00005 PE=3 SV=1
208	TRUE	A0AAD9UJU3|A0AAD9UJU3_RIDPI	AHCY	78.816154	16.40	16.40	6	1.42E5	2	7.0	Ala->Ser substitution; Glu->Asp substitution; Oxidation (M); Val->Leu substitution	48986.664	Adenosylhomocysteinase OS=Ridgeia piscesae OX=27915 GN=AHCY PE=3 SV=1
381	TRUE	T1FXQ0|T1FXQ0_HELRO	20213598	53.497223	15.91	15.91	3	3.28E4	2	3.0	Oxidation (M)	20043.156	ADP-ribosylation factor OS=Helobdella robusta OX=6412 GN=20213598 PE=3 SV=1
599	TRUE	R7VC27|R7VC27_CAPTE	CAPTEDRAFT_155717	43.770454	1.60	1.60	2	7.27E3	2	2.0		132084.64	Alanine--tRNA ligase OS=Capitella teleta OX=283909 GN=CAPTEDRAFT_155717 PE=3 SV=1
588	TRUE	R7UJH9|R7UJH9_CAPTE	CAPTEDRAFT_179534	37.365604	4.62	4.62	2	2.99E5	2	2.0	Leu->Phe substitution; Lys->Arg substitution; Val->Leu substitution	58300.758	aldehyde dehydrogenase (NAD(+)) OS=Capitella teleta OX=283909 GN=CAPTEDRAFT_179534 PE=3 SV=1
384	TRUE	A0A8S4PAF1|A0A8S4PAF1_OWEFU	OFUS_LOCUS16508	50.85104	3.37	3.37	3	1.11E5	2	4.0	Ala->Thr substitution; Gln->Arg substitution	103099.8	Alpha-actinin, sarcomeric OS=Owenia fusiformis OX=6347 GN=OFUS_LOCUS16508 PE=3 SV=1
384	TRUE	A0A8S4PEF2|A0A8S4PEF2_OWEFU	OFUS_LOCUS16508	50.85104	3.32	3.32	3	1.11E5	2	4.0	Ala->Thr substitution; Gln->Arg substitution	104812.4	Alpha-actinin, sarcomeric OS=Owenia fusiformis OX=6347 GN=OFUS_LOCUS16508 PE=3 SV=1
384	TRUE	A0A8S4PCI3|A0A8S4PCI3_OWEFU	OFUS_LOCUS16508	50.85104	3.32	3.32	3	1.11E5	2	4.0	Ala->Thr substitution; Gln->Arg substitution	104930.53	Alpha-actinin, sarcomeric OS=Owenia fusiformis OX=6347 GN=OFUS_LOCUS16508 PE=3 SV=1
384	TRUE	A0A8S4PD81|A0A8S4PD81_OWEFU	OFUS_LOCUS16508	50.85104	3.32	3.32	3	1.11E5	2	4.0	Ala->Thr substitution; Gln->Arg substitution	104742.45	Alpha-actinin, sarcomeric OS=Owenia fusiformis OX=6347 GN=OFUS_LOCUS16508 PE=3 SV=1
91	TRUE	O01357|O01357_LUMRU		116.92107	33.33	33.33	10	5.45E6	10	31.0	Gly->Ser substitution; Met->Leu substitution; Oxidation (M)	25384.02	Aminopeptidase (Fragment) OS=Lumbricus rubellus OX=35632 PE=2 SV=1
286	TRUE	T1F8Y4|T1F8Y4_HELRO	20205283	65.72956	5.37	5.37	5	3.12E5	2	6.0	Glu->Asp substitution; Propionamide (K, X@N-term); Thr->Ala substitution	99619.484	Aminopeptidase OS=Helobdella robusta OX=6412 GN=20205283 PE=3 SV=1
199	TRUE	A0AAD9K6L0|A0AAD9K6L0_9ANNE	LSH36_51g04005	75.48455	5.50	5.50	7	9.87E5	2	8.0	Met->Leu substitution; Propionamide (K, X@N-term)	104448.11	Aminopeptidase OS=Paralvinella palmiformis OX=53620 GN=LSH36_51g04005 PE=3 SV=1
592	TRUE	A0A088BZ09|A0A088BZ09_EISFE		51.16093	30.38	30.38	2	1.24E5	2	2.0		8160.473	Arginase (Fragment) OS=Eisenia fetida OX=6396 PE=2 SV=1
535	TRUE	A0A8F2Z1K0|A0A8F2Z1K0_PLADU		40.559364	5.73	5.73	2	4.45E4	2	2.0	Asn->Gly substitution; Glu->Asp substitution	47611.504	Arrestin beta (Fragment) OS=Platynereis dumerilii OX=6359 PE=2 SV=1
535	TRUE	A0AAD9K9U5|A0AAD9K9U5_9ANNE	LSH36_24g04029	40.559364	6.30	6.30	2	4.45E4	2	2.0	Asn->Gly substitution; Glu->Asp substitution	42582.32	Arrestin C-terminal-like domain-containing protein (Fragment) OS=Paralvinella palmiformis OX=53620 GN=LSH36_24g04029 PE=3 SV=1
426	TRUE	R7TE83|R7TE83_CAPTE	CAPTEDRAFT_21487	61.573486	8.27	8.27	3	3.4E5	2	3.0	Gln->Glu substitution; Gly->Ser substitution	46197.566	Aspartate aminotransferase OS=Capitella teleta OX=283909 GN=CAPTEDRAFT_21487 PE=3 SV=1
270	TRUE	A0AAD9J1U0|A0AAD9J1U0_9ANNE	LSH36_788g03001	75.63565	10.51	10.51	5	5.48E5	3	5.0	Deamidation (NQ)	46276.062	Aspartate aminotransferase OS=Paralvinella palmiformis OX=53620 GN=LSH36_788g03001 PE=3 SV=1
392	TRUE	R7TAV5|R7TAV5_CAPTE	CAPTEDRAFT_148058	43.73168	5.66	5.66	3	1.02E5	3	3.0	Asp->Gly substitution	59828.395	Aspartate--tRNA ligase, cytoplasmic OS=Capitella teleta OX=283909 GN=CAPTEDRAFT_148058 PE=3 SV=1
392	FALSE	A0A7I8V5L9|A0A7I8V5L9_9ANNE	DGYR_LOCUS207	36.615128	3.80	3.80	2	7.51E4	2	2.0	Asp->Gly substitution	60076.48	Aspartate--tRNA ligase, cytoplasmic OS=Dimorphilus gyrociliatus OX=2664684 GN=DGYR_LOCUS207 PE=3 SV=1
392	FALSE	A0AAD9JNK2|A0AAD9JNK2_9ANNE	LSH36_243g01054	36.615128	3.58	3.58	2	7.51E4	2	2.0	Asp->Gly substitution	63514.492	Aspartate--tRNA ligase, cytoplasmic OS=Paralvinella palmiformis OX=53620 GN=LSH36_243g01054 PE=3 SV=1
404	FALSE	A0A7I8VNJ8|A0A7I8VNJ8_9ANNE	DGYR_LOCUS6340	55.880856	6.18	6.18	2	9.44E4	2	2.0	Asn->Ser substitution	59495.555	ATP synthase subunit alpha OS=Dimorphilus gyrociliatus OX=2664684 GN=DGYR_LOCUS6340 PE=3 SV=1
404	FALSE	A0A286Q4T3|A0A286Q4T3_9ANNE		55.880856	6.16	6.16	2	9.44E4	2	2.0	Asn->Ser substitution	59726.695	ATP synthase subunit alpha OS=Enchytraeus albidus OX=6390 PE=2 SV=1
404	FALSE	A0A286Q4U4|A0A286Q4U4_9ANNE		55.880856	6.16	6.16	2	9.44E4	2	2.0	Asn->Ser substitution	59534.56	ATP synthase subunit alpha OS=Enchytraeus cf. crypticus SL-2017 OX=2052677 PE=2 SV=1
404	FALSE	A0A286Q4S5|A0A286Q4S5_9ANNE		55.880856	6.16	6.16	2	9.44E4	2	2.0	Asn->Ser substitution	59722.887	ATP synthase subunit alpha OS=Mesenchytraeus antaeus OX=1797136 PE=2 SV=1
404	FALSE	A0A286Q4S4|A0A286Q4S4_9ANNE		55.880856	6.16	6.16	2	9.44E4	2	2.0	Asn->Ser substitution	59655.883	ATP synthase subunit alpha OS=Mesenchytraeus cf. gelidus SL-2017 OX=2052679 PE=2 SV=1
404	FALSE	A0A286Q4V5|A0A286Q4V5_9ANNE		55.880856	6.16	6.16	2	9.44E4	2	2.0	Asn->Ser substitution	59662.875	ATP synthase subunit alpha OS=Mesenchytraeus cf. pedatus SL-2017 OX=2052678 PE=2 SV=1
404	TRUE	A0A286Q4U2|A0A286Q4U2_9ANNE		64.151505	7.25	7.25	3	9.44E4	2	3.0	Asn->Ser substitution	59610.84	ATP synthase subunit alpha OS=Mesenchytraeus hydrius OX=1797137 PE=2 SV=1
404	FALSE	A0A286Q4T8|A0A286Q4T8_MESSO		55.880856	6.16	6.16	2	9.44E4	2	2.0	Asn->Ser substitution	59631.79	ATP synthase subunit alpha OS=Mesenchytraeus solifugus OX=223748 PE=2 SV=1
404	FALSE	A0AAD9K3X2|A0AAD9K3X2_9ANNE	LSH36_63g09037	55.880856	6.03	6.03	2	9.44E4	2	2.0	Asn->Ser substitution	61054.418	ATP synthase subunit alpha OS=Paralvinella palmiformis OX=53620 GN=LSH36_63g09037 PE=3 SV=1
278	TRUE	T1ELJ3|T1ELJ3_HELRO	20197443	67.253525	4.90	4.90	5	1.28E5	2	5.0		119064.7	ATP-citrate synthase OS=Helobdella robusta OX=6412 GN=20197443 PE=3 SV=1
302	TRUE	A0AAD9MU99|A0AAD9MU99_9ANNE	LSH36_765g00021	62.208164	4.41	4.41	4	8.55E4	2	4.0		119675.98	ATP-citrate synthase OS=Paralvinella palmiformis OX=53620 GN=LSH36_765g00021 PE=3 SV=1
373	TRUE	T1FB33|T1FB33_HELRO	20206032	49.391254	2.99	2.99	3	1.01E6	3	4.0	Thr->Met substitution	99295.06	Calpain catalytic domain-containing protein OS=Helobdella robusta OX=6412 GN=20206032 PE=3 SV=1
124	TRUE	T1G147|T1G147_HELRO	20214795	83.854805	4.26	4.26	10	4.72E5	6	11.0	Carbamidomethylation (DHKE, X@N-term); Methylation(others)	239898.36	Calponin-homology (CH) domain-containing protein OS=Helobdella robusta OX=6412 GN=20214795 PE=3 SV=1
260	TRUE	A0AAD9K9R3|A0AAD9K9R3_9ANNE	LSH36_30g01021	71.43249	2.23	2.23	5	3.34E5	2	5.0	Acetylation (TSCYH); Carbamidomethylation (DHKE, X@N-term)	268934.7	Calponin-homology (CH) domain-containing protein OS=Paralvinella palmiformis OX=53620 GN=LSH36_30g01021 PE=3 SV=1
364	TRUE	D1MJB0|D1MJB0_EISFE		53.497223	38.71	38.71	3	1.68E5	2	4.0		7138.704	Calreticulin (Fragment) OS=Eisenia fetida OX=6396 PE=2 SV=1
147	FALSE	A0AAD9UFJ8|A0AAD9UFJ8_RIDPI	NP493_163g04024	53.431324	5.79	5.79	3	8.5E4	3	3.0		56180.61	Calreticulin (Fragment) OS=Ridgeia piscesae OX=27915 GN=NP493_163g04024 PE=3 SV=1
147	TRUE	A1YB06|A1YB06_9ANNE		105.22551	21.55	21.55	9	5.27E5	8	10.0	Asp->Asn substitution; Methylation(others)	49433.258	Calreticulin OS=Eisenia andrei OX=168636 PE=2 SV=1
147	FALSE	T1EGU5|T1EGU5_HELRO	20195795	53.431324	7.24	7.24	3	8.5E4	3	3.0		44512.914	Calreticulin OS=Helobdella robusta OX=6412 GN=20195795 PE=3 SV=1
147	FALSE	A0AAD9KCB5|A0AAD9KCB5_9ANNE	LSH36_16g14129	43.671608	4.88	4.88	2	7.7E4	2	2.0		47397.914	Calreticulin OS=Paralvinella palmiformis OX=53620 GN=LSH36_16g14129 PE=3 SV=1
418	TRUE	T1G759|T1G759_HELRO	20216906	53.27559	4.86	4.86	3	6.58E4	2	3.0		40246.152	cAMP-dependent protein kinase OS=Helobdella robusta OX=6412 GN=20216906 PE=3 SV=1
47	FALSE	A0A2D1PJE4|A0A2D1PJE4_9ANNE		60.31318	52.94	52.94	4	3.45E5	2	5.0		7772.6807	Catalase (Fragment) OS=Eisenia andrei OX=168636 PE=2 SV=1
47	FALSE	Q2I6A3|Q2I6A3_EISFE		64.45088	31.25	31.25	5	4.12E5	3	6.0	Gly->Ala substitution	16660.57	Catalase (Fragment) OS=Eisenia fetida OX=6396 PE=2 SV=1
47	FALSE	R7U0D1|R7U0D1_CAPTE	CAPTEDRAFT_163635	59.45462	4.32	4.32	4	6.98E5	2	6.0		60417.484	catalase OS=Capitella teleta OX=283909 GN=CAPTEDRAFT_163635 PE=3 SV=1
[truncated: 311 more rows]

## Sheet: Elf 2 DVr
Protein Group	Top	Accession	Gene	-10LgP	Coverage(%)	Coverage(%) 220430_DDA_PCZ2_sep_2	#Peptides	Area 220430_DDA_PCZ2_sep_2	#Unique	#Spec 220430_DDA_PCZ2_sep_2	PTM	Average Mass	Description
[truncated: 1,021 more rows]

[truncated: 1 more sheets: Elf 1 DVr]
