# Supplementary material for: Identification of lysozyme in Venetin-1 nanoparticle from the coelomic fluid of the earthworm Dendrobaena veneta
Source: Front Mol Biosci. 2025 Nov 26;12:1719519. doi: 10.3389/fmolb.2025.1719519 (PMC12689324; doi:10.3389/fmolb.2025.1719519)
Supplement: Supplementary file 2 [file Table4.csv]

Protein Group	Top	Accession	Gene	-10LgP	Coverage(%)	Coverage(%) 211001_DDA_PCZ_sep_1	Coverage(%) 211001_DDA_PCZ_sep_10	Coverage(%) 211001_DDA_PCZ_sep_11	Coverage(%) 211001_DDA_PCZ_sep_2	Coverage(%) 211001_DDA_PCZ_sep_3	Coverage(%) 211001_DDA_PCZ_sep_4	Coverage(%) 211001_DDA_PCZ_sep_5	Coverage(%) 211001_DDA_PCZ_sep_6	Coverage(%) 211001_DDA_PCZ_sep_7	Coverage(%) 211001_DDA_PCZ_sep_8	Coverage(%) 211001_DDA_PCZ_sep_9	#Peptides	Area 211001_DDA_PCZ_sep_1	Area 211001_DDA_PCZ_sep_10	Area 211001_DDA_PCZ_sep_11	Area 211001_DDA_PCZ_sep_2	Area 211001_DDA_PCZ_sep_3	Area 211001_DDA_PCZ_sep_4	Area 211001_DDA_PCZ_sep_5	Area 211001_DDA_PCZ_sep_6	Area 211001_DDA_PCZ_sep_7	Area 211001_DDA_PCZ_sep_8	Area 211001_DDA_PCZ_sep_9	#Unique	#Spec 211001_DDA_PCZ_sep_1	#Spec 211001_DDA_PCZ_sep_10	#Spec 211001_DDA_PCZ_sep_11	#Spec 211001_DDA_PCZ_sep_2	#Spec 211001_DDA_PCZ_sep_3	#Spec 211001_DDA_PCZ_sep_4	#Spec 211001_DDA_PCZ_sep_5	#Spec 211001_DDA_PCZ_sep_6	#Spec 211001_DDA_PCZ_sep_7	#Spec 211001_DDA_PCZ_sep_8	#Spec 211001_DDA_PCZ_sep_9	PTM	Average Mass	Description
767	false	A0A8J1UPI7|A0A8J1UPI7_OWEFU	OFUS_LOCUS18834	44.52795	10.23	0.00	0.00	10.23	0.00	0.00	0.00	0.00	0.00	0.00	0.00	0.00	2			3.82E5									2			2.0										20390.7	Uncharacterized protein OS=Owenia fusiformis OX=6347 GN=OFUS_LOCUS18834 PE=3 SV=1
216	true	T1EEC9|T1EEC9_HELRO	20194931	124.301605	21.28	5.13	11.28	0.00	5.64	14.87	9.23	15.64	3.08	12.82	18.46	19.74	8	4.09E5	2.3E6		3.8E5	1.6E6	1.15E6	2.46E6	8.66E4	8.47E5	4.74E6	7.24E6	6	2.0	4.0		2.0	6.0	7.0	26.0	1.0	9.0	27.0	6.0	Cys->Ser substitution; Deamidation (NQ); Oxidation (M)	44124.156	ethanolamine-phosphate cytidylyltransferase OS=Helobdella robusta OX=6412 GN=20194931 PE=3 SV=1
347	true	T1FRI0|T1FRI0_HELRO	20211427	96.536804	16.07	0.00	0.00	0.00	0.00	0.00	0.00	0.00	0.00	0.00	0.00	16.07	6											1.47E5	2											6.0	Dihydroxy	39688.883	Uncharacterized protein OS=Helobdella robusta OX=6412 GN=20211427 PE=3 SV=1
169	true	A0A088BZM2|A0A088BZM2_EISFE		102.24358	50.63	39.24	40.51	50.63	0.00	22.78	16.46	0.00	0.00	30.38	22.78	40.51	5	4.82E5	4E6	3.34E7		3.81E5	1.47E5			2.63E5	1.33E5	3.89E6	5	3.0	8.0	21.0		3.0	1.0			4.0	3.0	9.0	Ala->Ser substitution; Deamidation (NQ); Dehydration; Oxidation (M); Oxidation or Hydroxylation	8883.92	Neurocalcin-like protein (Fragment) OS=Eisenia fetida OX=6396 PE=2 SV=1
782	true	A0A8S4PGC3|A0A8S4PGC3_OWEFU	OFUS_LOCUS17571	31.344135	7.84	0.00	2.94	4.90	0.00	0.00	0.00	0.00	0.00	0.00	0.00	0.00	2		5.23E5										2		1.0	1.0									Leu insertion	23321.217	EF-hand domain-containing protein OS=Owenia fusiformis OX=6347 GN=OFUS_LOCUS17571 PE=3 SV=1
783	true	A0A410RGW2|A0A410RGW2_AXIRU		38.24552	7.60	0.00	0.00	7.60	0.00	0.00	0.00	0.00	0.00	0.00	0.00	0.00	2			1.86E7									2			4.0									Gln->Leu substitution	19279.697	Extracellular globin (Fragment) OS=Axiothella rubrocincta OX=61847 PE=2 SV=1
191	true	T1FZ83|T1FZ83_HELRO	20214131	118.87206	47.40	0.00	16.15	32.81	0.00	0.00	0.00	0.00	0.00	0.00	0.00	13.54	10		8.15E4	5.38E5								1.33E4	6		3.0	7.0								3.0	Carbamidomethylation; Pyro-glu from Q	21660.088	Ras-like GTP-binding protein Rho1 OS=Helobdella robusta OX=6412 GN=20214131 PE=4 SV=1
568	false	T1EEN0|T1EEN0_HELRO	20195032	72.07381	4.43	0.00	0.00	0.00	3.48	3.48	3.48	3.48	0.00	4.43	3.48	0.00	3				1.35E5	1.98E5	2.63E5	1.25E5		7.6E5	6.88E4		3				1.0	1.0	1.0	2.0		5.0	1.0			35141.836	Uncharacterized protein OS=Helobdella robusta OX=6412 GN=20195032 PE=3 SV=1
170	true	O18477|TCTP_LUMRU	TCTP	112.3025	51.50	16.77	38.32	47.31	11.98	0.00	16.77	0.00	0.00	21.56	0.00	25.75	9	9.59E4	2.29E6	1.12E7	1.62E4		4.14E4			1.27E5		7.26E5	9	2.0	8.0	15.0	1.0		2.0			3.0		4.0	Ala->Thr substitution; Dihydroxy; Oxidation (M)	18836.533	Translationally-controlled tumor protein homolog OS=Lumbricus rubellus OX=35632 GN=TCTP PE=2 SV=1
222	false	A0AAD9NLW3|A0AAD9NLW3_RIDPI	NP493_901g00009	72.95966	42.74	0.00	19.35	42.74	0.00	0.00	0.00	0.00	0.00	7.26	0.00	7.26	5			4.68E5									2		3.0	7.0						1.0		1.0		13353.595	Histone H2A OS=Ridgeia piscesae OX=27915 GN=NP493_901g00009 PE=3 SV=1
515	true	T1G7G1|T1G7G1_HELRO	20217008	78.32387	11.18	0.00	5.75	0.00	0.00	0.00	0.00	0.00	0.00	0.00	0.00	11.18	4											1.11E6	2		2.0									5.0	Ala->Ser substitution	35541.848	mitogen-activated protein kinase kinase OS=Helobdella robusta OX=6412 GN=20217008 PE=3 SV=1
222	false	A0A8J1UBS0|A0A8J1UBS0_OWEFU	OFUS_LOCUS26802	67.44164	38.02	0.00	14.05	38.02	0.00	0.00	0.00	0.00	0.00	7.44	0.00	7.44	4			4.68E5									2		2.0	5.0						1.0		1.0		13126.341	Histone H2A (Fragment) OS=Owenia fusiformis OX=6347 GN=OFUS_LOCUS26802 PE=3 SV=1
421	true	A0AAD9UEA5|A0AAD9UEA5_RIDPI	NP493_207g03058	81.213196	9.35	0.00	0.00	0.00	0.00	0.00	0.00	0.00	0.00	7.32	0.00	2.03	5									1.68E5			2									6.0		1.0	Methylation(KR)	56126.48	Serine/threonine-protein phosphatase OS=Ridgeia piscesae OX=27915 GN=NP493_207g03058 PE=3 SV=1
367	false	A0AAD9JMX2|A0AAD9JMX2_9ANNE	LSH36_223g03004	53.457413	8.51	0.00	0.00	0.00	0.00	0.00	1.60	8.51	0.00	5.32	1.60	0.00	3							1.11E6		1.73E5			2						2.0	6.0		4.0	8.0		Lys->Ser substitution; Lys->Thr substitution; Oxidation (M); Val->Gln substitution; Val->Leu substitution	42881.62	ethanolamine-phosphate cytidylyltransferase OS=Paralvinella palmiformis OX=53620 GN=LSH36_223g03004 PE=3 SV=1
31	true	E9NPR6|E9NPR6_EISFE		207.39514	49.31	27.48	9.92	0.00	28.24	47.18	34.96	15.11	17.56	13.74	13.59	7.33	38	2.93E6	3.23E5		7.06E6	2.69E7	1.09E7	8.11E5	7.28E5	5.66E4	1.49E5		10	42.0	6.0		109.0	199.0	128.0	39.0	59.0	11.0	12.0	4.0	Carbamylation; Deamidation (NQ); Dehydration; Iminobiotinylation; Methylation(KR); more	72992.7	Heat shock protein 70 OS=Eisenia fetida OX=6396 PE=2 SV=1
612	true	A0AAD9UHT4|A0AAD9UHT4_RIDPI	NP493_89g02069	48.909065	6.13	0.00	6.13	0.00	0.00	0.00	0.00	0.00	0.00	0.00	0.00	6.13	2		5.26E5									6.32E5	2		3.0									2.0	Phe->Tyr substitution	35623.2	Serine/threonine-protein phosphatase OS=Ridgeia piscesae OX=27915 GN=NP493_89g02069 PE=3 SV=1
787	true	R7VAM8|R7VAM8_CAPTE	CAPTEDRAFT_167487	50.155006	6.96	0.00	0.00	0.00	0.00	0.00	0.00	0.00	0.00	0.00	0.00	6.96	2											3.61E5	2											2.0		30039.71	GRAM domain-containing protein OS=Capitella teleta OX=283909 GN=CAPTEDRAFT_167487 PE=4 SV=1
399	false	R7TK02|R7TK02_CAPTE	CAPTEDRAFT_190362	73.09083	8.98	3.40	0.00	0.00	0.00	3.40	6.80	1.94	0.00	7.52	0.00	0.00	4	3.39E4				1.04E5	3.26E5			2.5E5			2	1.0				1.0	5.0	2.0		7.0				46742.332	RNA helicase OS=Capitella teleta OX=283909 GN=CAPTEDRAFT_190362 PE=3 SV=1
614	true	T1G5S6|T1G5S6_HELRO	20216423	67.97497	4.15	0.00	0.00	0.00	0.00	4.15	1.04	0.00	0.00	0.00	0.00	0.00	3					3.53E5							2					5.0	1.0							78624.73	threonine--tRNA ligase OS=Helobdella robusta OX=6412 GN=20216423 PE=3 SV=1
399	false	R7TG66|R7TG66_CAPTE	CAPTEDRAFT_186607	66.764786	7.46	3.60	0.00	0.00	0.00	3.60	5.14	0.00	0.00	5.91	0.00	0.00	3	3.39E4				1.04E5	3.26E5			2.5E5			2	1.0				1.0	3.0			5.0				44325.914	RNA helicase OS=Capitella teleta OX=283909 GN=CAPTEDRAFT_186607 PE=3 SV=1
366	false	A0AAD9L3B6|A0AAD9L3B6_RIDPI	NP493_369g00000	61.00394	19.27	0.00	10.42	19.27	0.00	0.00	0.00	0.00	0.00	0.00	0.00	4.17	3		1.05E6	3.14E6									3		2.0	3.0								1.0		21343.973	Ras-related C3 botulinum toxin substrate 1 OS=Ridgeia piscesae OX=27915 GN=NP493_369g00000 PE=4 SV=1
68	true	T1FMA9|T1FMA9_HELRO	20209958	151.9865	25.30	18.17	0.00	0.00	20.31	18.17	25.30	0.00	0.00	0.00	0.00	0.00	25	2.29E6			7.67E6	4.06E6	1.24E7						13	28.0			102.0	57.0	86.0						Carbamylation; Gln->Val substitution; Leu->Asn substitution; Lys->Thr substitution; Methylation(others); more	94483.11	Tr-type G domain-containing protein OS=Helobdella robusta OX=6412 GN=20209958 PE=4 SV=1
593	false	A0AAD9KD27|A0AAD9KD27_9ANNE	LSH36_10g13045	49.170845	5.97	0.00	5.97	0.00	0.00	0.00	0.00	0.00	0.00	0.00	0.00	2.20	2		1.06E6									3.23E5	2		2.0									1.0		35108.707	Small ribosomal subunit protein RACK1 OS=Paralvinella palmiformis OX=53620 GN=LSH36_10g13045 PE=3 SV=1
698	false	A0A7I8VBD3|A0A7I8VBD3_9ANNE	DGYR_LOCUS2601	51.126026	12.35	0.00	7.41	12.35	0.00	0.00	0.00	0.00	0.00	0.00	0.00	0.00	2		2.49E5	9.49E5									2		1.0	2.0									Carbamidomethylation	18545.787	DgyrCDS2807 OS=Dimorphilus gyrociliatus OX=2664684 GN=DGYR_LOCUS2601 PE=3 SV=1
217	true	A0AAD9P238|A0AAD9P238_RIDPI	NP493_193g03022	107.54114	23.55	3.62	18.12	3.62	0.00	0.00	0.00	0.00	0.00	3.62	7.25	23.55	8	1.34E5	2.02E6	2.31E5						7.33E4	3.23E5	9.83E6	2	1.0	8.0	1.0						1.0	5.0	17.0	Sodium adduct; Tyr->Phe substitution	31641.729	Uncharacterized protein OS=Ridgeia piscesae OX=27915 GN=NP493_193g03022 PE=3 SV=1
281	false	C8CG36|C8CG36_TUBTU		65.344864	7.34	0.00	0.00	0.00	0.00	1.63	0.00	0.00	0.00	0.00	1.63	5.71	3					1.59E5					1.44E5	4.08E5	3					1.0					2.0	3.0	Oxidation (M)	41648.723	Lombricine kinase OS=Tubifex tubifex OX=6386 PE=2 SV=1
617	true	T1FV46|T1FV46_HELRO	20212692	55.718945	17.31	0.00	10.10	10.10	0.00	0.00	0.00	0.00	0.00	0.00	0.00	17.31	3		1.03E6	3.98E6								7.91E5	3		3.0	4.0								4.0	Ile->Ala substitution; Lys->Arg substitution	23994.98	40S ribosomal protein S8 OS=Helobdella robusta OX=6412 GN=20212692 PE=3 SV=1
253	true	T1EM43|T1EM43_HELRO	20197643	109.01951	9.30	4.65	0.00	0.00	1.16	3.99	5.65	7.64	7.31	3.99	0.00	0.00	7	3.19E5				9.77E5	1.6E6	1.03E6	5.48E5	6.25E4			5	3.0			2.0	3.0	9.0	26.0	14.0	3.0			Carbamylation; Formylation; Methylation(others)	66106.92	Uncharacterized protein OS=Helobdella robusta OX=6412 GN=20197643 PE=3 SV=1
423	true	A0A7I8W0T2|A0A7I8W0T2_9ANNE	DGYR_LOCUS8472	103.42361	3.88	2.78	0.00	0.00	3.04	1.94	0.00	0.00	0.00	0.00	0.00	0.00	4	1.03E6			3.16E5	1.9E5							3	7.0			7.0	3.0							Carbamidomethylation (DHKE, X@N-term); Deamidation (NQ); Propionamide (K, X@N-term)	133150.39	DgyrCDS8938 OS=Dimorphilus gyrociliatus OX=2664684 GN=DGYR_LOCUS8472 PE=3 SV=1
746	false	A0AAD9L4E0|A0AAD9L4E0_RIDPI	NP493_326g02010	38.678123	6.59	0.00	6.59	3.49	0.00	0.00	0.00	0.00	0.00	0.00	0.00	3.10	2		1.8E6	4.85E5								3.61E5	2		2.0	1.0								1.0		28867.049	Proteasome subunit alpha type OS=Ridgeia piscesae OX=27915 GN=NP493_326g02010 PE=3 SV=1
795	true	C9E3A2|C9E3A2_9ANNE		59.562103	14.55	0.00	14.55	14.55	0.00	0.00	0.00	0.00	0.00	0.00	0.00	9.09	2		1.01E6	3.28E6								1.43E5	2		2.0	2.0								1.0		17815.57	Large ribosomal subunit protein uL11 OS=Phragmatopoma lapidosa OX=341668 PE=2 SV=1
292	true	T1EFQ2|T1EFQ2_HELRO	20195404	99.89701	7.48	2.64	0.00	0.00	2.64	0.99	7.48	0.00	0.00	0.00	0.00	0.00	7	2.17E5			7.34E5	1.38E5	1.09E6						2	2.0			5.0	1.0	13.0						Oxidation (M)	100913.25	26S proteasome non-ATPase regulatory subunit 2 OS=Helobdella robusta OX=6412 GN=20195404 PE=3 SV=1
198	false	R7U554|R7U554_CAPTE	CAPTEDRAFT_50757	83.92133	72.55	72.55	72.55	54.90	72.55	72.55	72.55	29.41	17.65	72.55	72.55	72.55	4	5.64E6	2.91E6	4.86E6	4.15E6	3.86E6	3.3E6	1.04E5		8.78E5	7.91E5	4.78E6	4	25.0	7.0	4.0	24.0	21.0	14.0	11.0	2.0	8.0	9.0	8.0	Oxidation (M)	5740.648	Ubiquitin-like domain-containing protein (Fragment) OS=Capitella teleta OX=283909 GN=CAPTEDRAFT_50757 PE=4 SV=1
518	true	A0A286Q4U1|A0A286Q4U1_9ANNE		71.949394	7.09	0.00	0.00	0.00	0.00	0.00	0.00	2.24	0.00	7.09	0.00	0.00	4							1.3E4		2.09E5			4							1.0		4.0			Pyro-glu from Q	56993.434	ATP synthase subunit beta OS=Enchytraeus cf. crypticus SL-2017 OX=2052677 PE=2 SV=1
799	true	A0AAD9UJU5|A0AAD9UJU5_RIDPI	NP493_43g03001	38.43837	3.08	0.00	1.76	0.00	0.00	0.00	3.08	3.08	1.76	1.76	1.76	1.76	2		7.79E4				2.48E5	4.26E5	1.93E5	1.1E5	3.61E4		2		1.0				2.0	10.0	1.0	1.0	1.0	1.0		47446.2	UV excision repair protein RAD23 OS=Ridgeia piscesae OX=27915 GN=NP493_43g03001 PE=3 SV=1
519	true	D1MJB0|D1MJB0_EISFE		75.41155	50.00	0.00	0.00	0.00	0.00	0.00	50.00	27.42	27.42	50.00	0.00	0.00	4						1.35E5	6E4	3.64E4	4.7E5			2						4.0	5.0	3.0	7.0				7138.704	Calreticulin (Fragment) OS=Eisenia fetida OX=6396 PE=2 SV=1
170	false	Q2I695|Q2I695_EISFE		56.381596	22.22	8.08	22.22	15.15	0.00	0.00	8.08	0.00	0.00	7.07	0.00	14.14	3	6.68E4	1.15E6	3.11E6						7.56E4		3.94E5	3	1.0	4.0	5.0			1.0			1.0		2.0	Oxidation (M)	11491.447	TCTp (Fragment) OS=Eisenia fetida OX=6396 PE=2 SV=1
568	false	R7V4J0|R7V4J0_CAPTE	CAPTEDRAFT_178973	72.07381	2.90	0.00	0.00	0.00	2.28	2.28	2.28	2.28	0.00	2.90	2.28	0.00	3				1.35E5	1.98E5	2.63E5	1.25E5		7.6E5	6.88E4		3				1.0	1.0	1.0	2.0		5.0	1.0			52997.465	Alanine--glyoxylate aminotransferase 2-like OS=Capitella teleta OX=283909 GN=CAPTEDRAFT_178973 PE=3 SV=1
801	true	A0AAD9PEQ2|A0AAD9PEQ2_RIDPI	NP493_13g07006	51.659485	8.06	0.00	8.06	0.00	0.00	0.00	0.00	0.00	0.00	0.00	0.00	2.82	2		4.9E5									1.61E5	2		2.0									1.0	Ser->Thr substitution	26807.498	Oxidoreductase HTATIP2 OS=Ridgeia piscesae OX=27915 GN=NP493_13g07006 PE=4 SV=1
803	true	A0AAD9PCQ1|A0AAD9PCQ1_RIDPI	NP493_35g02012	45.577988	5.82	0.00	2.12	0.00	0.00	0.00	2.12	0.00	0.00	2.12	2.12	5.82	2		2.1E5							4.5E4	1.21E5	2.47E6	2		1.0				1.0			1.0	2.0	2.0	Ser->Gln substitution; Ser->Val substitution	40052.23	S-(hydroxymethyl)glutathione dehydrogenase OS=Ridgeia piscesae OX=27915 GN=NP493_35g02012 PE=3 SV=1
804	true	T1FHU5|T1FHU5_HELRO	20208394	48.190712	22.61	0.00	0.00	22.61	0.00	0.00	0.00	0.00	0.00	0.00	0.00	0.00	2			8.69E5									2			2.0									Phe->Val substitution	12770.884	Large ribosomal subunit protein eL30 OS=Helobdella robusta OX=6412 GN=20208394 PE=3 SV=1
747	false	T1FU68|T1FU68_HELRO	20212364	56.10045	15.38	0.00	0.00	15.38	0.00	0.00	0.00	0.00	0.00	0.00	0.00	0.00	2			2.95E5									2			2.0										16041.746	Small ribosomal subunit protein uS12 OS=Helobdella robusta OX=6412 GN=20212364 PE=3 SV=1
627	false	R7UHL3|R7UHL3_CAPTE	CAPTEDRAFT_228439	49.14354	15.79	0.00	0.00	15.79	0.00	0.00	0.00	0.00	0.00	7.24	0.00	0.00	2			1.22E6						2.14E4			2			2.0						1.0				16293.73	40S ribosomal protein S14 OS=Capitella teleta OX=283909 GN=CAPTEDRAFT_228439 PE=3 SV=1
620	true	T1G6D3|T1G6D3_HELRO	20216630	71.39609	10.51	0.00	10.51	0.00	0.00	0.00	0.00	0.00	0.00	0.00	0.00	8.33	3		1.26E6									8.24E4	2		3.0									2.0		30841.691	F-actin-capping protein subunit beta OS=Helobdella robusta OX=6412 GN=20216630 PE=3 SV=1
293	true	T1FNT5|T1FNT5_HELRO	20210482	170.81242	15.54	0.00	8.76	0.00	0.00	0.00	0.00	0.00	0.00	0.00	0.00	12.43	7		1.17E6									3.07E6	4		3.0									8.0	Deamidation (NQ); Dehydration; Ethylation	39627.664	Transaldolase OS=Helobdella robusta OX=6412 GN=20210482 PE=3 SV=1
807	true	T1FNJ2|T1FNJ2_HELRO	20210389	43.98092	5.94	0.00	0.00	0.00	0.00	0.00	0.00	0.00	0.00	0.00	0.00	5.94	2											3.24E5	2											2.0	Val->Phe substitution	34254.977	DNA repair nuclease/redox regulator APEX1 OS=Helobdella robusta OX=6412 GN=20210389 PE=3 SV=1
294	true	A0AAD9MU99|A0AAD9MU99_9ANNE	LSH36_765g00021	104.579735	7.53	5.14	0.00	0.00	6.61	6.61	0.00	0.00	0.00	0.00	0.00	0.00	7	2.17E5			2.43E5	7.49E5							3	4.0			21.0	12.0							Carbamidomethylation (DHKE, X@N-term)	119675.98	ATP-citrate synthase OS=Paralvinella palmiformis OX=53620 GN=LSH36_765g00021 PE=3 SV=1
222	false	R7TW75|R7TW75_CAPTE	CAPTEDRAFT_111354	72.95966	42.74	0.00	19.35	42.74	0.00	0.00	0.00	0.00	0.00	7.26	0.00	7.26	5			4.68E5									2		3.0	7.0						1.0		1.0		13261.451	Histone H2A OS=Capitella teleta OX=283909 GN=CAPTEDRAFT_111354 PE=3 SV=1
198	false	E9KJS4|E9KJS4_TUBTU		99.80938	73.77	49.18	63.93	49.18	49.18	49.18	49.18	39.34	29.51	49.18	49.18	73.77	6	7.98E6	1.1E7	4.5E7	5.58E6	6.3E6	4.63E6	8.6E5	3.52E5	1.66E6	1.3E6	9.1E6	6	24.0	9.0	6.0	24.0	21.0	13.0	16.0	6.0	7.0	7.0	13.0	Dehydration; Oxidation (M); Pyro-glu from E; Ubiquitin	6908.033	Ubiquitin (Fragment) OS=Tubifex tubifex OX=6386 PE=2 SV=1
424	true	T1FVW4|T1FVW4_HELRO	20212960	66.46421	22.97	0.00	13.88	10.53	0.00	0.00	0.00	0.00	0.00	0.00	0.00	14.35	5		1.2E5	1.57E5								6.6E5	2		4.0	2.0								3.0	Deamidation (NQ)	23907.258	Uncharacterized protein OS=Helobdella robusta OX=6412 GN=20212960 PE=4 SV=1
555	false	A0A8J1XZR5|A0A8J1XZR5_OWEFU	OFUS_LOCUS19325	40.898235	3.17	0.00	0.00	0.00	3.17	1.98	0.00	1.19	0.00	1.98	1.19	0.00	2				8.54E5	1.11E6		4.23E5		1.52E6	1.55E5		2				6.0	1.0		2.0		7.0	1.0		Thr->Ser substitution	57138.816	Fascin OS=Owenia fusiformis OX=6347 GN=OFUS_LOCUS19325 PE=3 SV=1
809	true	R7TMI2|R7TMI2_CAPTE	CAPTEDRAFT_226043	31.986591	1.20	1.20	0.00	0.00	0.00	0.00	0.00	0.00	0.00	0.00	0.00	0.00	2	3.14E5											2	2.0												134257.19	isoleucine--tRNA ligase OS=Capitella teleta OX=283909 GN=CAPTEDRAFT_226043 PE=3 SV=1
810	true	T1FSY4|T1FSY4_HELRO	20211931	54.242836	4.84	0.00	0.00	0.00	0.00	4.84	0.00	0.00	0.00	0.00	0.00	0.00	2					8.16E4							2					3.0								62816.113	LIM zinc-binding domain-containing protein OS=Helobdella robusta OX=6412 GN=20211931 PE=4 SV=1
345	false	A0AAD9K292|A0AAD9K292_9ANNE	LSH36_77g04004	85.59732	18.98	0.00	12.04	18.98	0.00	0.00	0.00	0.00	0.00	0.00	0.00	7.41	4		2.81E5	2.95E6									2		3.0	6.0								2.0	Oxidation (M)	24865.852	UBC core domain-containing protein OS=Paralvinella palmiformis OX=53620 GN=LSH36_77g04004 PE=3 SV=1
198	false	T1EIX9|T1EIX9_HELRO	20196529	68.65354	41.18	41.18	41.18	23.53	41.18	41.18	41.18	29.41	17.65	41.18	41.18	41.18	3	4.93E6	1.74E6	2.3E6	2.73E6	2.77E6	2.74E6	1.04E5		7.51E5	6.41E5	3.67E6	3	22.0	5.0	2.0	18.0	16.0	11.0	11.0	2.0	6.0	6.0	7.0	Oxidation (M)	5742.6206	Ubiquitin-like domain-containing protein OS=Helobdella robusta OX=6412 GN=20196529 PE=4 SV=1
622	true	T1FN32|T1FN32_HELRO	20210231	59.92169	9.23	0.00	3.69	0.00	0.00	0.00	0.00	0.00	0.00	0.00	0.00	9.23	3		2.38E5									1.61E6	3		1.0									3.0	Carbamylation	29436.197	Large ribosomal subunit protein uL10 OS=Helobdella robusta OX=6412 GN=20210231 PE=3 SV=1
198	false	A8UES9|A8UES9_AREMA		99.80938	28.66	19.11	24.84	19.11	19.11	19.11	19.11	15.29	11.46	19.11	19.11	28.66	6	7.98E6	1.1E7	4.5E7	5.58E6	6.3E6	4.63E6	8.6E5	3.52E5	1.66E6	1.3E6	9.1E6	6	24.0	9.0	6.0	24.0	21.0	13.0	16.0	6.0	7.0	7.0	13.0	Dehydration; Oxidation (M); Pyro-glu from E; Ubiquitin	18064.027	Ribosomal protein rps27a OS=Arenicola marina OX=6344 PE=2 SV=1
68	false	A0AAD9IMR8|A0AAD9IMR8_RIDPI	NP493_8486g00003	102.26727	12.45	11.00	0.00	0.00	11.00	11.00	12.45	0.00	0.00	0.00	0.00	0.00	7	9.36E5			2.35E6	1.79E6	3.56E6						2	10.0			41.0	25.0	29.0						Carbamylation; Oxidation (M)	53377.62	Elongation factor 2 OS=Ridgeia piscesae OX=27915 GN=NP493_8486g00003 PE=4 SV=1
593	false	A0AAD9UHX6|A0AAD9UHX6_RIDPI	NP493_89g02046	49.170845	5.97	0.00	5.97	0.00	0.00	0.00	0.00	0.00	0.00	0.00	0.00	2.20	2		1.06E6									3.23E5	2		2.0									1.0		35309.93	Small ribosomal subunit protein RACK1 OS=Ridgeia piscesae OX=27915 GN=NP493_89g02046 PE=3 SV=1
351	true	T1FMK6|T1FMK6_HELRO	20210055	99.92687	13.66	0.00	4.92	0.00	0.00	7.65	0.00	0.00	0.00	0.00	8.47	10.93	6					1.81E6					2.75E4	9.88E3	2		1.0			3.0					9.0	4.0	Carbamidomethylation (DHKE, X@N-term); Formylation	41539.688	Gelsolin-like domain-containing protein OS=Helobdella robusta OX=6412 GN=20210055 PE=4 SV=1
3	true	P92176|ACT2_LUMTE	ACT2	301.6232	79.79	65.69	67.55	45.74	63.56	69.95	69.15	55.59	29.26	48.40	69.41	75.80	81	2.77E5	1.62E6		6.11E5	2.26E6	2.39E5	3.4E4			1.42E6	6.16E6	4	142.0	160.0	29.0	245.0	448.0	244.0	240.0	100.0	123.0	654.0	390.0	Acetylation (Protein N-term); Ala->Glu substitution; Asn->Asp substitution; Asp->Asn substitution; Carbamidomethylation; more	41839.84	Actin-2 OS=Lumbricus terrestris OX=6398 GN=ACT2 PE=2 SV=1
399	false	A0A7I8VJK9|A0A7I8VJK9_9ANNE	DGYR_LOCUS5080	74.08054	9.02	3.41	0.00	0.00	0.00	5.37	6.83	1.95	0.00	7.56	1.95	0.00	4	3.39E4				1.04E5	3.26E5			2.5E5			2	1.0				2.0	4.0	2.0		7.0	1.0			46629.418	RNA helicase OS=Dimorphilus gyrociliatus OX=2664684 GN=DGYR_LOCUS5080 PE=3 SV=1
222	false	A0AAD9IRX3|A0AAD9IRX3_RIDPI	NP493_3093g00004	72.95966	42.74	0.00	19.35	42.74	0.00	0.00	0.00	0.00	0.00	7.26	0.00	7.26	5			4.68E5									2		3.0	7.0						1.0		1.0		13354.582	Histone H2A OS=Ridgeia piscesae OX=27915 GN=NP493_3093g00004 PE=3 SV=1
353	true	A0AAD9UK97|A0AAD9UK97_RIDPI	NP493_29g02000	91.77826	2.82	2.50	0.00	0.00	0.57	0.31	0.78	0.00	0.00	0.00	0.00	0.00	6	2.77E5					1.7E4						2	8.0			1.0	1.0	2.0						Oxidation (M)	211332.19	glutamate synthase (NADH) OS=Ridgeia piscesae OX=27915 GN=NP493_29g02000 PE=3 SV=1
518	true	T1FN01|T1FN01_HELRO	20210200	71.949394	7.28	0.00	0.00	0.00	0.00	0.00	0.00	2.30	0.00	7.28	0.00	0.00	4							1.3E4		2.09E5			4							1.0		4.0			Pyro-glu from Q	56296.72	ATP synthase subunit beta OS=Helobdella robusta OX=6412 GN=20210200 PE=3 SV=1
366	false	D0EVY2|D0EVY2_9ANNE	rac2	66.19033	22.51	0.00	6.28	22.51	0.00	0.00	0.00	0.00	0.00	0.00	0.00	0.00	3		2.07E5	1.76E6									3		1.0	5.0									Leu->Asn substitution; Oxidation (M)	21110.639	Rac small GTPase OS=Helobdella sp. DHK-2009 OX=681516 GN=rac2 PE=2 SV=1
815	true	T1EGA9|T1EGA9_HELRO	20195611	45.643738	3.94	1.79	0.00	0.00	0.00	0.00	1.79	0.00	0.00	3.94	0.00	0.00	2	1.74E5					1.57E5			3.31E5			2	1.0					1.0			4.0			Asn->Asp substitution	59965.105	T-complex protein 1 subunit alpha OS=Helobdella robusta OX=6412 GN=20195611 PE=3 SV=1
219	true	T1FY51|T1FY51_HELRO	20213749	95.06771	3.17	2.88	0.00	0.00	0.88	0.59	0.29	0.00	0.00	0.00	0.00	0.00	9	1.43E6											3	10.0			2.0	2.0	1.0						Oxidation (M)	228128.9	Uncharacterized protein OS=Helobdella robusta OX=6412 GN=20213749 PE=3 SV=1
367	false	A0AAD9JNX1|A0AAD9JNX1_9ANNE	LSH36_211g03000	48.17505	3.59	0.00	0.00	0.00	0.00	0.00	0.72	2.16	0.00	0.72	0.72	1.44	3							7.07E5				4.85E5	2						2.0	5.0		3.0	8.0	1.0	Oxidation (M); Val->Gln substitution	93350.86	ethanolamine-phosphate cytidylyltransferase OS=Paralvinella palmiformis OX=53620 GN=LSH36_211g03000 PE=3 SV=1
399	false	R7UQ86|R7UQ86_CAPTE	CAPTEDRAFT_157543	79.12079	12.20	3.79	0.00	0.00	0.00	5.96	9.76	4.34	0.00	10.57	2.17	0.00	5	3.39E4				1.04E5	3.26E5			2.5E5			2	1.0				2.0	6.0	4.0		9.0	1.0			42048.53	RNA helicase OS=Capitella teleta OX=283909 GN=CAPTEDRAFT_157543 PE=3 SV=1
816	true	A0A8J1U5H0|A0A8J1U5H0_OWEFU	OFUS_LOCUS19253	39.571407	3.23	0.00	1.72	0.00	0.00	0.00	0.00	0.00	0.00	0.00	1.51	3.23	2		9.1E4								1.51E5	9.92E5	2		1.0								2.0	2.0		53359.133	alpha-L-fucosidase (Fragment) OS=Owenia fusiformis OX=6347 GN=OFUS_LOCUS19253 PE=3 SV=1
733	false	A0A8J1Y654|A0A8J1Y654_OWEFU	OFUS_LOCUS18881	61.009514	17.01	0.00	7.48	17.01	0.00	0.00	0.00	0.00	0.00	7.48	0.00	7.48	2		5.07E5	3.46E6						1.64E5		3.33E5	2		1.0	2.0						1.0		1.0		16473.926	UBC core domain-containing protein OS=Owenia fusiformis OX=6347 GN=OFUS_LOCUS18881 PE=3 SV=1
354	true	T1ELN6|T1ELN6_HELRO	20197486	78.68708	5.84	0.00	0.00	0.00	0.00	0.00	5.84	0.00	0.00	0.00	0.00	0.00	6						1.54E6						5						7.0						Methylation(KR); Oxidation (M)	95505.125	Coatomer subunit gamma OS=Helobdella robusta OX=6412 GN=20197486 PE=3 SV=1
407	false	A0A8J1XTR3|A0A8J1XTR3_OWEFU	OFUS_LOCUS20848	44.55396	3.55	0.00	0.00	0.00	0.00	2.20	2.36	2.53	0.00	2.36	0.00	1.35	3					5.88E5	4.66E5	2.83E5		1.88E5		3.9E4	3					2.0	2.0	4.0		2.0		2.0		65177.6	Phosphatase PP2A regulatory subunit A/Splicing factor 3B subunit 1-like HEAT repeat domain-containing protein OS=Owenia fusiformis OX=6347 GN=OFUS_LOCUS20848 PE=3 SV=1
818	true	A4VB15|A4VB15_PLADU		35.17141	18.52	0.00	8.15	18.52	0.00	0.00	0.00	0.00	0.00	0.00	0.00	0.00	2		1.96E5	8.79E5									2		1.0	2.0									Ala->Asp substitution; Thr->Ser substitution	15278.17	Large ribosomal subunit protein uL15/eL18 domain-containing protein (Fragment) OS=Platynereis dumerilii OX=6359 PE=2 SV=1
523	true	Q0Q596|Q0Q596_EISFE		82.20749	46.15	7.69	33.33	46.15	0.00	0.00	19.23	0.00	0.00	19.23	11.54	33.33	4		1.24E6	1.82E7			2.81E5			4.31E5	1.2E5	1.67E6	3	1.0	6.0	14.0			3.0			7.0	3.0	6.0	Oxidation (M)	8302.329	Peptidyl-prolyl cis-trans isomerase (Fragment) OS=Eisenia fetida OX=6396 PE=2 SV=1
256	true	T1FP32|T1FP32_HELRO	20210579	99.08933	18.24	0.00	14.33	0.00	0.00	0.00	5.54	0.00	0.00	0.00	2.28	12.05	6		1.3E6				1.35E5				6.61E4	4.4E5	2		11.0				2.0				1.0	5.0	Asp->Gln substitution; Carbamidomethylation; Oxidation (M)	35609.95	Arp2/3 complex 34 kDa subunit OS=Helobdella robusta OX=6412 GN=20210579 PE=3 SV=1
355	true	T1FNP6|T1FNP6_HELRO	20210443	67.60725	18.02	0.00	15.55	2.47	0.00	0.00	0.00	0.00	0.00	0.00	0.00	4.59	6		2.99E5	2.38E5								2.96E5	2		6.0	1.0								3.0	Dihydroxy; Oxidation (M)	30620.521	Small ribosomal subunit protein uS5 OS=Helobdella robusta OX=6412 GN=20210443 PE=3 SV=1
366	false	A0A7I8W7L5|A0A7I8W7L5_9ANNE	DGYR_LOCUS11365	51.87092	15.10	0.00	6.25	15.10	0.00	0.00	0.00	0.00	0.00	0.00	0.00	0.00	2		2.07E5	9.59E5									2		1.0	2.0										21512.13	DgyrCDS12039 OS=Dimorphilus gyrociliatus OX=2664684 GN=DGYR_LOCUS11365 PE=4 SV=1
194	true	B7SHS5|B7SHS5_EISFE		147.4753	55.94	13.99	38.46	50.35	6.29	0.00	0.00	0.00	0.00	13.99	14.69	18.88	9	1.15E5	9.08E6	2.78E7	7.47E4					8.05E4	2.06E5	1.24E6	8	2.0	12.0	15.0	1.0					2.0	3.0	4.0	Ala->Val substitution; Carbamidomethylation (DHKE, X@N-term); Methylation(others); Ser->Pro substitution	15870.749	Coactosin-like protein OS=Eisenia fetida OX=6396 PE=2 SV=1
427	true	R7UMG2|R7UMG2_CAPTE	CAPTEDRAFT_153839	126.99856	12.71	0.00	9.62	10.65	0.00	0.00	0.00	0.00	0.00	2.41	0.00	2.41	4		1.35E5	2.05E6									2		3.0	4.0						1.0		1.0	Deoxy; Propionamide (K, X@N-term)	32230.166	Peptidyl-prolyl cis-trans isomerase E OS=Capitella teleta OX=283909 GN=CAPTEDRAFT_153839 PE=3 SV=1
257	true	T1FP18|T1FP18_HELRO	20210565	99.5513	15.06	4.42	0.00	0.00	2.21	2.81	5.22	0.00	0.00	12.25	0.00	0.00	7	4.96E4			3.25E4		8.81E4			9.16E5			5	2.0			1.0	1.0	2.0			12.0			Deamidation (NQ); Double Carbamidomethylation (DHKE, X@N-term); Pyro-glu from Q	55421.477	Vacuolar proton pump subunit B OS=Helobdella robusta OX=6412 GN=20210565 PE=3 SV=1
627	true	A0A0A0QYD7|A0A0A0QYD7_9ANNE		59.291534	22.52	0.00	0.00	22.52	0.00	0.00	0.00	0.00	0.00	7.28	0.00	0.00	3			1.42E6						2.14E4			3			3.0						1.0				16152.575	40S ribosomal protein OS=Phragmatopoma lapidosa OX=341668 PE=2 SV=1
568	false	A0A8J1U8N4|A0A8J1U8N4_OWEFU	OFUS_LOCUS19004	59.499744	2.72	0.00	0.00	0.00	2.30	2.30	2.30	2.30	0.00	2.72	2.30	0.00	2				1.35E5	1.98E5	2.63E5	1.25E5		4.32E5	6.88E4		2				1.0	1.0	1.0	2.0		3.0	1.0			52505.266	Uncharacterized protein OS=Owenia fusiformis OX=6347 GN=OFUS_LOCUS19004 PE=3 SV=1
337	false	O46157|RL13_LUMRU	RPL13	80.85975	17.02	0.00	12.77	9.57	0.00	0.00	0.00	0.00	0.00	0.00	0.00	17.02	4		3.35E5	1.26E6								5.68E5	3		3.0	2.0								4.0		21376.057	Large ribosomal subunit protein eL13 OS=Lumbricus rubellus OX=35632 GN=RPL13 PE=2 SV=1
56	true	T1ELU5|T1ELU5_HELRO	20197545	190.3758	14.10	13.56	0.00	0.00	3.86	2.03	3.03	0.00	0.00	0.00	0.00	0.00	34	2.52E6			8.01E5	3.82E5	2.04E5						9	51.0			11.0	5.0	8.0						Ala->Val substitution; Ethylation; Ile->Val substitution; Oxidation (M); Pyro-glu from Q	279631.34	SH3 domain-containing protein OS=Helobdella robusta OX=6412 GN=20197545 PE=3 SV=1
68	false	A0AAD9KWP5|A0AAD9KWP5_RIDPI	NP493_532g01033	115.75267	10.57	8.31	0.00	0.00	8.31	8.31	10.57	0.00	0.00	0.00	0.00	0.00	10	9.36E5			2.35E6	1.79E6	3.56E6						2	16.0			62.0	36.0	42.0						Carbamylation; Methylation(others); Oxidation (M)	94072.9	Tr-type G domain-containing protein OS=Ridgeia piscesae OX=27915 GN=NP493_532g01033 PE=4 SV=1
429	true	T1FNI3|T1FNI3_HELRO	20210380	72.385895	8.46	0.00	0.00	0.00	0.00	0.00	0.00	1.88	1.88	8.46	0.00	0.00	5							8.31E4	8.27E4	6.79E5			2							3.0	1.0	9.0			Oxidation (M); Oxidation or Hydroxylation	58338.85	T-complex protein 1 subunit zeta OS=Helobdella robusta OX=6412 GN=20210380 PE=3 SV=1
628	true	T1EDN0|T1EDN0_HELRO	20194682	47.50027	5.14	0.00	0.00	0.00	0.00	0.00	0.00	1.58	0.00	5.14	0.00	0.00	3							2.58E4		3.18E5			2							1.0		6.0			Glu->Ala substitution; Oxidation (M)	57096.758	Protein disulfide-isomerase OS=Helobdella robusta OX=6412 GN=20194682 PE=3 SV=1
172	true	A0AAD9NB54|A0AAD9NB54_9ANNE	LSH36_77g06026	109.97574	25.86	4.12	1.37	2.75	13.04	9.61	11.90	11.90	0.00	5.49	6.86	9.84	11			1.8E5	2.87E6	5.34E5	5.1E4	9.75E4				1.57E5	4	3.0	1.0	1.0	13.0	14.0	10.0	27.0		11.0	14.0	5.0	Asp->Ser substitution; Carbamidomethylation; Dihydroxy; Ile->Val substitution; Oxidation (M)	47370.656	Enolase OS=Paralvinella palmiformis OX=53620 GN=LSH36_77g06026 PE=3 SV=1
825	true	A0A7I8VPC9|A0A7I8VPC9_9ANNE	DGYR_LOCUS5856	53.39736	1.90	1.01	0.00	0.00	0.00	1.01	1.01	0.00	0.00	0.89	0.00	0.00	2	6.92E4				1.04E5	8.37E4			9.05E4			2	1.0				1.0	1.0			2.0				101183.08	DgyrCDS6105 OS=Dimorphilus gyrociliatus OX=2664684 GN=DGYR_LOCUS5856 PE=4 SV=1
826	true	A0AAD9K532|A0AAD9K532_9ANNE	LSH36_68g01018	49.72186	4.25	0.00	0.00	0.00	0.00	0.00	0.00	0.00	0.00	2.23	4.25	0.00	2									3.66E5	1.53E5		2									4.0	2.0			54593.727	Hydroxymethylglutaryl-CoA synthase OS=Paralvinella palmiformis OX=53620 GN=LSH36_68g01018 PE=3 SV=1
827	true	R7UV00|R7UV00_CAPTE	CAPTEDRAFT_170886	41.746548	4.01	0.00	0.00	0.00	0.00	0.00	0.00	0.00	0.00	0.00	4.01	0.00	2										1.4E5		2										2.0		Ile->Ala substitution	37991.42	Adenosine kinase OS=Capitella teleta OX=283909 GN=CAPTEDRAFT_170886 PE=3 SV=1
629	true	T1FP89|T1FP89_HELRO	20210636	62.283062	5.51	0.00	0.00	0.00	0.00	0.00	0.00	0.00	0.00	0.00	5.51	2.26	3										2.01E5	1.1E5	2										6.0	1.0		45062.85	Obg-like ATPase 1 OS=Helobdella robusta OX=6412 GN=20210636 PE=3 SV=1
198	false	P84589|UBIQ_LUMTE		104.32524	87.30	63.49	77.78	63.49	63.49	63.49	63.49	38.10	28.57	63.49	63.49	87.30	6	7.12E6	1.18E7	4.68E7	6.51E6	6.74E6	4.25E6	8.6E5	3.52E5	1.52E6	1.24E6	8.97E6	6	20.0	10.0	7.0	29.0	24.0	14.0	16.0	6.0	7.0	9.0	11.0	Dehydration; Pyro-glu from E; Ubiquitin	7203.175	Ubiquitin (Fragment) OS=Lumbricus terrestris OX=6398 PE=1 SV=2
830	true	A0AAD9NYH8|A0AAD9NYH8_RIDPI	NP493_253g01008	32.860977	1.13	0.00	0.00	1.13	0.00	1.13	1.13	0.00	0.00	1.13	1.13	1.13	2			1.28E4		1.49E6	5.47E5			1.53E5	2.98E5	1.19E7	2			1.0		1.0	1.0			1.0	1.0	4.0		69941.94	Mitogen-activated protein kinase OS=Ridgeia piscesae OX=27915 GN=NP493_253g01008 PE=3 SV=1
431	true	T1ERD9|T1ERD9_HELRO	20199139	83.47369	7.53	0.00	0.00	0.00	0.00	7.53	7.53	0.00	0.00	0.00	0.00	0.00	5					2.13E6	7.18E5						4					8.0	6.0							52687.48	SH3 domain-containing protein OS=Helobdella robusta OX=6412 GN=20199139 PE=3 SV=1
38	false	A0A8J1Y9Y3|A0A8J1Y9Y3_OWEFU	OFUS_LOCUS130	136.18388	18.05	11.74	0.00	0.00	16.32	8.53	16.69	0.00	0.00	1.24	0.00	0.00	17	3.56E5			1.56E6	4.52E5	1.43E6						5	17.0			69.0	13.0	70.0			1.0			Deamidation (NQ); Oxidation (M); Val->Phe substitution	89387.74	vesicle-fusing ATPase OS=Owenia fusiformis OX=6347 GN=OFUS_LOCUS130 PE=4 SV=1
119	true	A0AAD9P0V7|A0AAD9P0V7_RIDPI	NP493_218g03060	111.12993	33.20	14.45	33.20	19.14	10.16	13.67	14.06	7.42	0.00	10.55	17.97	22.27	11		6.74E6	5.84E5		2.3E5	9.88E4				4.33E4	2.37E6	3	8.0	51.0	12.0	12.0	16.0	10.0	10.0		9.0	18.0	22.0	Acetylation (Protein N-term); Ala->Gly substitution; Ammonia-loss (N); Deamidation (NQ); Glu->Asp substitution; more	29134.805	14-3-3 domain-containing protein OS=Ridgeia piscesae OX=27915 GN=NP493_218g03060 PE=3 SV=1
525	true	R7VFV1|R7VFV1_CAPTE	CAPTEDRAFT_134102	75.37123	9.37	0.00	0.00	0.00	0.00	0.00	0.00	0.00	0.00	0.00	0.00	9.37	3											1.06E6	2											6.0	Oxidation (M)	36011.42	L-lactate dehydrogenase OS=Capitella teleta OX=283909 GN=CAPTEDRAFT_134102 PE=3 SV=1
367	false	A0AAD9IRZ6|A0AAD9IRZ6_9ANNE	LSH36_1619g00006	59.79872	11.70	0.00	0.00	0.00	0.00	0.00	1.60	4.79	0.00	5.32	1.60	3.19	4							7.07E5		1.73E5		4.85E5	3						2.0	5.0		4.0	8.0	1.0	Lys->Ser substitution; Oxidation (M); Val->Gln substitution; Val->Leu substitution	42867.637	ethanolamine-phosphate cytidylyltransferase OS=Paralvinella palmiformis OX=53620 GN=LSH36_1619g00006 PE=3 SV=1
367	false	A0AAD9JQW0|A0AAD9JQW0_9ANNE	LSH36_194g05085	54.286106	11.70	0.00	0.00	0.00	0.00	0.00	1.60	8.51	0.00	1.60	1.60	3.19	4							1.11E6				4.85E5	3						2.0	6.0		3.0	8.0	1.0	Lys->Thr substitution; Oxidation (M); Val->Gln substitution	42879.69	ethanolamine-phosphate cytidylyltransferase OS=Paralvinella palmiformis OX=53620 GN=LSH36_194g05085 PE=3 SV=1
222	true	R7UGD5|R7UGD5_CAPTE	CAPTEDRAFT_205827	100.7476	40.09	4.31	18.10	40.09	0.00	0.00	0.00	0.00	0.00	3.88	0.00	11.64	9			4.68E5									2	1.0	5.0	12.0						1.0		3.0		25233.549	Histone H4 OS=Capitella teleta OX=283909 GN=CAPTEDRAFT_205827 PE=3 SV=1
432	true	A0AAD9JH27|A0AAD9JH27_9ANNE	LSH36_310g00062	104.074394	42.42	0.00	0.00	42.42	0.00	0.00	0.00	0.00	0.00	0.00	0.00	0.00	4			2.08E6									4			5.0									Deamidation (NQ)	11552.9	EF-hand domain-containing protein OS=Paralvinella palmiformis OX=53620 GN=LSH36_310g00062 PE=4 SV=1
837	true	A0AAD9P793|A0AAD9P793_RIDPI	NP493_106g06009	55.592335	5.88	0.00	0.00	0.00	0.00	0.00	0.00	0.00	0.00	0.00	0.00	5.88	2											9.44E4	2											3.0		37277.91	Uncharacterized protein OS=Ridgeia piscesae OX=27915 GN=NP493_106g06009 PE=3 SV=1
733	false	A0AAD9JW23|A0AAD9JW23_9ANNE	LSH36_132g05042	61.009514	17.01	0.00	7.48	17.01	0.00	0.00	0.00	0.00	0.00	7.48	0.00	7.48	2		5.07E5	3.46E6						1.64E5		3.33E5	2		1.0	2.0						1.0		1.0		16583.072	UBC core domain-containing protein OS=Paralvinella palmiformis OX=53620 GN=LSH36_132g05042 PE=3 SV=1
839	true	A0AAD9K9C1|A0AAD9K9C1_9ANNE	LSH36_39g02052	48.15597	2.13	1.33	0.00	0.00	1.33	1.33	0.00	0.00	0.00	0.00	0.80	0.00	2	3.96E4			1.06E5	4.12E4					8.85E4		2	1.0			1.0	1.0					1.0			86593.06	Insulin-degrading enzyme OS=Paralvinella palmiformis OX=53620 GN=LSH36_39g02052 PE=4 SV=1
261	true	A0A8S4QDA7|A0A8S4QDA7_OWEFU	OFUS_LOCUS25807	99.50097	7.27	1.85	0.00	0.00	5.54	6.11	6.23	0.00	0.00	0.00	0.00	0.00	7	6.27E4			3.83E5	2.26E5	9.49E5						2	2.0			9.0	7.0	17.0						Carbamidomethylation; Deamidation (NQ); Double Carbamidomethylation (DHKE, X@N-term); Met->Leu substitution	97288.46	Major vault protein OS=Owenia fusiformis OX=6347 GN=OFUS_LOCUS25807 PE=4 SV=1
131	true	T1FNZ9|T1FNZ9_HELRO	20210546	114.91379	34.14	15.26	34.14	34.14	14.46	18.47	14.46	10.44	0.00	10.44	18.47	34.14	9	1.92E5	1.34E7	7.81E6	4.42E5	8.29E5		2.29E5		1.92E5	3.23E5	5E6	3	8.0	60.0	18.0	14.0	19.0	11.0	16.0		10.0	21.0	30.0	Ammonia-loss (N); Deamidation (NQ); Leu->Gln substitution; Oxidation (M); Pro->Ser substitution; more	28368.023	14-3-3 domain-containing protein OS=Helobdella robusta OX=6412 GN=20210546 PE=3 SV=1
526	true	Q9GRJ2|Q9GRJ2_LUMRU	Arp2/3p16	69.018524	32.00	0.00	0.00	32.00	0.00	0.00	0.00	0.00	0.00	0.00	0.00	0.00	3			5.03E6									3			5.0									Lysine oxidation to aminoadipic semialdehyde; Ser->Tyr substitution; Val->Thr substitution	16526.67	Actin-related protein 2/3 complex subunit 5 OS=Lumbricus rubellus OX=35632 GN=Arp2/3p16 gene PE=2 SV=1
433	true	T1ELY9|T1ELY9_HELRO	20197589	85.241905	29.32	0.00	8.90	29.32	0.00	0.00	0.00	0.00	0.00	0.00	0.00	0.00	5		6.44E4	2.46E6									5		1.0	7.0									Methylation(others); Pro->Gln substitution	21278.572	Uncharacterized protein OS=Helobdella robusta OX=6412 GN=20197589 PE=3 SV=1
843	true	A0A7I8W949|A0A7I8W949_9ANNE	DGYR_LOCUS12168	32.65351	1.51	0.00	0.00	0.00	0.00	0.00	0.53	0.00	0.00	0.00	0.00	0.98	2						9.5E4					1.09E5	2						1.0					1.0		126539.2	DgyrCDS12921 OS=Dimorphilus gyrociliatus OX=2664684 GN=DGYR_LOCUS12168 PE=4 SV=1
844	true	A0AAD9JFN3|A0AAD9JFN3_9ANNE	LSH36_339g02003	31.347797	2.81	0.00	0.00	0.00	0.00	0.00	0.00	0.00	0.00	0.00	2.81	0.00	2										3.27E4		2										2.0		Ser->Asn substitution	56663.758	Argininosuccinate synthase OS=Paralvinella palmiformis OX=53620 GN=LSH36_339g02003 PE=3 SV=1
848	true	A0AAD9NUX2|A0AAD9NUX2_RIDPI	NP493_393g04003	35.46457	3.79	3.79	0.00	0.00	3.79	3.79	0.00	0.00	0.00	0.00	0.00	0.00	2	3.23E5			4.2E5	1.81E5							2	2.0			3.0	1.0								23441.361	Macro domain-containing protein OS=Ridgeia piscesae OX=27915 GN=NP493_393g04003 PE=4 SV=1
358	true	R7VGF2|R7VGF2_CAPTE	CAPTEDRAFT_161426	85.62796	6.24	0.00	0.00	0.00	1.25	4.24	3.25	0.00	0.00	0.00	0.00	0.00	6				2.23E5	8.96E5	7.09E5						2				7.0	8.0	10.0						Acetylation (Protein N-term); Oxidation (M)	92181.86	Vacuolar protein sorting-associated protein 35 OS=Capitella teleta OX=283909 GN=CAPTEDRAFT_161426 PE=3 SV=1
227	false	R7URK7|R7URK7_CAPTE	CAPTEDRAFT_183959	71.97424	11.58	2.22	0.00	0.00	2.96	0.00	5.17	2.96	0.00	5.67	11.58	0.00	5	3.88E4					8.25E4				2.88E5		3	1.0			1.0		3.0	3.0		5.0	8.0		Carbamidomethylation (DHKE, X@N-term); Carbamylation	45761.164	AAA+ ATPase domain-containing protein OS=Capitella teleta OX=283909 GN=CAPTEDRAFT_183959 PE=3 SV=1
529	true	A0AAD9MVL8|A0AAD9MVL8_9ANNE	LSH36_571g03027	72.18593	2.80	2.80	0.00	0.00	0.00	0.00	0.00	0.00	0.00	0.00	0.00	0.00	4	4.16E5											4	4.0											Oxidation (M)	145393.88	Eukaryotic translation initiation factor 3 subunit A OS=Paralvinella palmiformis OX=53620 GN=LSH36_571g03027 PE=3 SV=1
120	true	A0A2I7YV07|A0A2I7YV07_EISFE		115.26289	30.92	7.73	21.26	30.92	7.73	7.73	12.08	0.00	0.00	4.35	0.00	15.46	8		3.48E6	1.02E7								1.54E6	3	1.0	25.0	31.0	1.0	3.0	5.0			2.0		12.0	Carbamidomethylation (DHKE, X@N-term); Deamidation (NQ); Gln->His substitution; Oxidation (M); Pyro-glu from E; more	23590.107	glutathione transferase OS=Eisenia fetida OX=6396 PE=2 SV=1
637	true	A0A410RH42|A0A410RH42_9ANNE		57.607357	8.24	0.00	6.59	8.24	0.00	0.00	0.00	0.00	0.00	6.59	0.00	0.00	2		1.44E5	1.59E6						1.73E4			2		1.0	2.0						2.0			Deamidation (NQ)	20618.709	Erythrocruorin (Fragment) OS=Bimastos eiseni OX=320977 PE=2 SV=1
851	true	A0AAD9UD14|A0AAD9UD14_RIDPI	NP493_248g00013	55.826912	6.59	0.00	0.00	0.00	0.00	3.59	0.00	0.00	0.00	2.99	0.00	0.00	2					1.68E4				2.48E5			2					1.0				2.0			Met->Val substitution	56744.582	serine--tRNA ligase OS=Ridgeia piscesae OX=27915 GN=NP493_248g00013 PE=3 SV=1
747	false	E9LR69|E9LR69_PECGU		49.05018	12.59	0.00	0.00	12.59	0.00	0.00	0.00	0.00	0.00	0.00	0.00	0.00	2			1.14E6									2			2.0										16093.822	Small ribosomal subunit protein uS12 OS=Pectinaria gouldii OX=260746 PE=2 SV=1
464	false	A0A8J1XWD8|A0A8J1XWD8_OWEFU	OFUS_LOCUS12570	61.780678	19.21	0.00	0.00	19.21	0.00	0.00	0.00	0.00	0.00	0.00	0.00	0.00	3			2.17E6									3			3.0										17344.506	Small ribosomal subunit protein uS15 OS=Owenia fusiformis OX=6347 GN=OFUS_LOCUS12570 PE=3 SV=1
435	true	T1G3F3|T1G3F3_HELRO	20215601	69.07408	2.78	2.33	0.00	0.45	0.00	0.91	0.39	0.00	0.00	0.00	0.00	0.00	5	6.99E4		2.96E5									2	4.0		1.0		2.0	2.0						Deamidation (NQ)	174867.22	Uncharacterized protein OS=Helobdella robusta OX=6412 GN=20215601 PE=3 SV=1
653	false	A0A7I8W3P2|A0A7I8W3P2_9ANNE	DGYR_LOCUS10296	52.961254	3.56	0.00	0.00	0.00	0.00	0.00	0.00	0.00	0.00	3.56	0.00	0.00	2									5.34E5			2									6.0				56674.242	UTP--glucose-1-phosphate uridylyltransferase OS=Dimorphilus gyrociliatus OX=2664684 GN=DGYR_LOCUS10296 PE=3 SV=1
858	true	R7URP3|R7URP3_CAPTE	CAPTEDRAFT_206067	36.156345	1.76	0.00	0.75	0.00	0.00	0.00	0.75	0.75	0.00	0.75	0.75	1.76	2		3.47E5				7.43E5			8.85E4	1.68E5	6.63E5	2		1.0				1.0	1.0		1.0	2.0	2.0		92270.5	Uncharacterized protein OS=Capitella teleta OX=283909 GN=CAPTEDRAFT_206067 PE=4 SV=1
639	true	A0AAD9N889|A0AAD9N889_9ANNE	LSH36_159g01008	69.72463	10.09	0.00	9.63	10.09	0.00	0.00	0.00	0.00	0.00	4.13	4.13	4.13	3		1.58E6	4.22E6						4.42E4		1.13E6	2		3.0	4.0						1.0	2.0	1.0	Carbamidomethylation; Formylation	24245.05	Thioredoxin domain-containing protein OS=Paralvinella palmiformis OX=53620 GN=LSH36_159g01008 PE=3 SV=1
3	false	E9KJS6|E9KJS6_9ANNE		218.84451	75.25	53.03	50.51	22.22	53.03	60.61	56.06	39.90	24.75	36.87	54.04	67.68	29	1.75E5	1.27E6		4.86E5	1.87E6	1.35E5				1.31E6	4.55E6	3	45.0	40.0	4.0	74.0	117.0	74.0	51.0	20.0	36.0	170.0	90.0	Carbamidomethylation; Carbamidomethylation (DHKE, X@N-term); Carbamylation; Deamidation (NQ); Dehydration; more	22137.252	Beta-actin (Fragment) OS=Lumbricus friendi OX=947006 PE=2 SV=1
38	false	R7TPA8|R7TPA8_CAPTE	CAPTEDRAFT_161400	133.13675	17.00	11.70	0.00	0.00	14.41	8.50	15.64	0.00	0.00	1.23	0.00	0.00	16	3.56E5			1.34E6	4.52E5	1.22E6						4	18.0			70.0	13.0	74.0			1.0			Deamidation (NQ); Oxidation (M); Val->Phe substitution	90426.18	vesicle-fusing ATPase (Fragment) OS=Capitella teleta OX=283909 GN=CAPTEDRAFT_161400 PE=4 SV=1
359	true	T1G1B0|T1G1B0_HELRO	20214858	84.91145	9.20	0.00	0.00	0.00	4.89	3.13	9.20	7.83	3.13	7.44	0.00	0.00	6					3.91E5	6.89E5	5.01E5	7.47E4	5.95E5			2				4.0	2.0	7.0	13.0	6.0	9.0			Oxidation (M); Tyr->Val substitution	59010.773	Glucose-6-phosphate 1-dehydrogenase OS=Helobdella robusta OX=6412 GN=20214858 PE=3 SV=1
196	false	B9TY04|B9TY04_LUMRU		87.15787	43.00	0.00	43.00	43.00	0.00	0.00	0.00	0.00	0.00	0.00	0.00	43.00	4		1.52E6	6.47E7								1.52E6	4		4.0	13.0								4.0	Deamidation (NQ)	10600.608	Superoxide dismutase (Fragment) OS=Lumbricus rubellus OX=35632 PE=2 SV=1
224	true	A0AAD9KZI8|A0AAD9KZI8_RIDPI	NP493_454g04018	95.776505	16.82	0.00	0.00	0.00	0.00	1.66	1.66	0.00	0.00	0.00	3.08	15.40	8											5.08E5	2					1.0	1.0				2.0	8.0	Asn->Ser substitution; Oxidation (M)	48176.26	COP9 signalosome complex subunit 4 OS=Ridgeia piscesae OX=27915 GN=NP493_454g04018 PE=3 SV=1
593	false	A0A7I8W421|A0A7I8W421_9ANNE	DGYR_LOCUS10983	49.170845	6.01	0.00	6.01	0.00	0.00	0.00	0.00	0.00	0.00	0.00	0.00	2.22	2		1.06E6									3.23E5	2		2.0									1.0		34990.58	Small ribosomal subunit protein RACK1 OS=Dimorphilus gyrociliatus OX=2664684 GN=DGYR_LOCUS10983 PE=3 SV=1
518	true	A0A286Q4T7|A0A286Q4T7_9ANNE		71.949394	8.72	0.00	0.00	0.00	0.00	0.00	0.00	2.75	0.00	8.72	0.00	0.00	4							1.3E4		2.09E5			4							1.0		4.0			Pyro-glu from Q	46862.715	ATP synthase subunit beta (Fragment) OS=Enchytraeus albidus OX=6390 PE=2 SV=1
262	true	A0AAD9JI43|A0AAD9JI43_9ANNE	LSH36_308g04001	96.64743	6.06	3.76	0.00	0.00	4.41	1.38	5.42	0.00	0.00	0.00	0.00	0.00	8	5.27E5			3.18E6		7.95E5						3	10.0			35.0	5.0	15.0						Carbamidomethylation	119481.85	Vinculin OS=Paralvinella palmiformis OX=53620 GN=LSH36_308g04001 PE=3 SV=1
360	true	T1FP92|T1FP92_HELRO	20210639	88.080826	5.74	4.38	0.00	0.00	5.11	3.44	3.44	0.00	0.00	0.00	0.00	0.00	6	1.27E6			3.83E6	2.07E6	7.64E5						3	7.0			30.0	8.0	6.0						Cys->Ser substitution	106628.83	Vinculin OS=Helobdella robusta OX=6412 GN=20210639 PE=3 SV=1
593	false	D2D3S7|D2D3S7_PLADU	RACK1	49.170845	5.97	0.00	5.97	0.00	0.00	0.00	0.00	0.00	0.00	0.00	0.00	2.20	2		1.06E6									3.23E5	2		2.0									1.0		35058.7	Small ribosomal subunit protein RACK1 OS=Platynereis dumerilii OX=6359 GN=RACK1 PE=2 SV=1
191	false	R7T8F8|R7T8F8_CAPTE	CAPTEDRAFT_176229	114.662865	40.10	0.00	8.85	25.52	0.00	0.00	0.00	0.00	0.00	0.00	0.00	13.54	9		8.15E4	5.38E5								1.33E4	6		2.0	6.0								3.0	Carbamidomethylation; Pyro-glu from Q	21732.104	Ras-like GTP-binding protein Rho1 OS=Capitella teleta OX=283909 GN=CAPTEDRAFT_176229 PE=4 SV=1
438	true	P13579|GLB4_LUMTE		88.8322	25.83	5.30	25.83	25.83	0.00	0.00	0.00	0.00	0.00	5.30	0.00	19.87	5	6.09E4	7.25E6	3.61E7						6.41E4		2.75E6	5	1.0	11.0	13.0						1.0		7.0	Carbamidomethylation; Methylation(others)	17524.867	Extracellular globin-4 OS=Lumbricus terrestris OX=6398 PE=1 SV=1
863	true	A0A8J1XYZ9|A0A8J1XYZ9_OWEFU	OFUS_LOCUS19458	44.795544	2.53	0.00	0.00	0.00	0.00	2.53	0.00	0.00	0.00	0.00	0.00	0.00	2					6.73E5							2					4.0								67982.49	cGMP-dependent protein kinase (Fragment) OS=Owenia fusiformis OX=6347 GN=OFUS_LOCUS19458 PE=3 SV=1
165	true	A0AAD9K9R3|A0AAD9K9R3_9ANNE	LSH36_30g01021	159.1158	5.03	4.07	0.00	0.00	2.00	0.80	1.84	0.00	0.00	0.00	0.24	0.00	10	4.72E6			2.2E6	3.02E6	5.68E5						5	20.0			9.0	5.0	9.0				1.0		Acetylation (N-term); Dehydration; Deoxy; Ethylation; His->Asn substitution; more	268934.7	Calponin-homology (CH) domain-containing protein OS=Paralvinella palmiformis OX=53620 GN=LSH36_30g01021 PE=3 SV=1
38	true	Q5CD25|Q5CD25_EISFE	evcp-1	193.68854	39.48	22.52	0.00	0.00	35.02	18.44	35.64	1.86	3.34	1.24	0.00	0.00	32	3.48E6			1.24E7	3.37E6	1.4E7	6.06E3	1.55E4				19	33.0			120.0	26.0	124.0	1.0	2.0	1.0			Acetylation (Protein N-term); Biotinylation; Carbamidomethylation; Carbamylation; Deamidation (NQ); more	89638.016	vesicle-fusing ATPase OS=Eisenia fetida OX=6396 GN=evcp-1 PE=2 SV=1
361	true	A0AAD9K5I9|A0AAD9K5I9_9ANNE	LSH36_62g02019	84.77797	14.34	0.00	11.11	4.66	0.00	0.00	3.23	0.00	0.00	0.00	0.00	11.11	5		1.18E6	1.22E5			6.18E4					3.16E6	3		8.0	1.0			1.0					8.0	Carbamidomethylation (DHKE, X@N-term); Lysine oxidation to aminoadipic semialdehyde; Methylation(others)	31704.977	U2A'/phosphoprotein 32 family A C-terminal domain-containing protein OS=Paralvinella palmiformis OX=53620 GN=LSH36_62g02019 PE=3 SV=1
532	true	T1ED23|T1ED23_HELRO	20194475	75.7398	3.28	3.28	0.00	0.00	1.50	1.59	3.28	0.00	0.00	0.00	0.00	0.00	4	2.48E6			3.07E5	2.81E5	2.74E5						2	5.0			3.0	3.0	4.0						Ubiquitin	119537.336	Alanine--tRNA ligase OS=Helobdella robusta OX=6412 GN=20194475 PE=3 SV=1
222	true	R7T426|R7T426_CAPTE	CAPTEDRAFT_198869	100.7476	40.09	4.31	18.10	40.09	0.00	0.00	0.00	0.00	0.00	3.88	0.00	11.64	9			4.68E5									2	1.0	5.0	12.0						1.0		3.0		25272.584	Histone H4 OS=Capitella teleta OX=283909 GN=CAPTEDRAFT_198869 PE=3 SV=1
864	true	R7UUF6|R7UUF6_CAPTE	CAPTEDRAFT_154388	46.43309	21.74	0.00	11.30	11.30	0.00	0.00	0.00	0.00	0.00	0.00	0.00	10.43	2		5.26E5	1.59E6								1.42E5	2		1.0	1.0								1.0	Arg->Lys substitution; Cys->Val substitution	12737.349	Ubiquitin-like domain-containing protein OS=Capitella teleta OX=283909 GN=CAPTEDRAFT_154388 PE=4 SV=1
866	true	R7TGV2|R7TGV2_CAPTE	CAPTEDRAFT_228522	37.59978	8.90	0.00	8.90	0.00	0.00	0.00	0.00	0.00	0.00	0.00	0.00	0.00	2		6.42E5										2		2.0										Glu->Ala substitution; Gly->Ala substitution	31217.91	S-methyl-5'-thioadenosine phosphorylase OS=Capitella teleta OX=283909 GN=CAPTEDRAFT_228522 PE=3 SV=1
2	true	O18423|TXL_EISFE		418.6927	90.91	70.37	87.21	49.16	60.27	64.98	61.95	40.07	35.02	46.80	70.03	90.91	140	1.74E8	6.07E8	2.69E7	1.09E8	2.25E8	6.87E7	8.56E6	4.09E6	2.32E7	6.07E7	3.6E9	62	998.0	827.0	73.0	672.0	984.0	437.0	339.0	296.0	266.0	706.0	2671.0	2-amino-3-oxo-butanoic_acid; Acetylation (K); Acetylation (N-term); Acetylation (TSCYH); Amidation; more	33440.66	Lysenin OS=Eisenia fetida OX=6396 PE=1 SV=1
868	true	A0AAD9NXP7|A0AAD9NXP7_RIDPI	NP493_269g00002	67.95494	11.02	0.00	11.02	0.00	0.00	0.00	0.00	0.00	0.00	0.00	0.00	3.54	2		9.19E5									2.44E5	2		2.0									1.0	Ser->Glu substitution	28090.727	Proteasome subunit alpha type OS=Ridgeia piscesae OX=27915 GN=NP493_269g00002 PE=3 SV=1
222	false	R7VKN6|R7VKN6_CAPTE	CAPTEDRAFT_137819	72.95966	42.74	0.00	19.35	42.74	0.00	0.00	0.00	0.00	0.00	7.26	0.00	7.26	5			4.68E5									2		3.0	7.0						1.0		1.0		13259.479	Histone H2A OS=Capitella teleta OX=283909 GN=CAPTEDRAFT_137819 PE=3 SV=1
433	false	A0AAD9K3Y4|A0AAD9K3Y4_9ANNE	LSH36_76g05006	80.44063	24.08	0.00	8.90	24.08	0.00	0.00	0.00	0.00	0.00	0.00	0.00	0.00	4		6.44E4	1.78E6									4		1.0	6.0									Methylation(others); Pro->Gln substitution	21379.758	Cell division control protein 42 homolog OS=Paralvinella palmiformis OX=53620 GN=LSH36_76g05006 PE=3 SV=1
825	true	R7U0R9|R7U0R9_CAPTE	CAPTEDRAFT_108382	53.39736	3.16	1.67	0.00	0.00	0.00	1.67	1.67	0.00	0.00	1.49	0.00	0.00	2	6.92E4				1.04E5	8.37E4			9.05E4			2	1.0				1.0	1.0			2.0				61707.902	Uncharacterized protein OS=Capitella teleta OX=283909 GN=CAPTEDRAFT_108382 PE=4 SV=1
644	true	T1G9I2|T1G9I2_HELRO	20217729	41.16832	2.37	0.79	0.00	0.00	0.00	0.00	2.37	0.00	0.00	0.00	0.00	0.00	3	2.68E4					3.24E5						3	1.0					4.0						Oxidation (M)	103574.42	Alpha-actinin, sarcomeric OS=Helobdella robusta OX=6412 GN=20217729 PE=3 SV=1
645	true	Q2I698|Q2I698_EISFE		60.91149	22.03	22.03	0.00	0.00	0.00	0.00	0.00	0.00	0.00	0.00	0.00	0.00	3	1.87E5											3	3.0												12965.989	Pyruvate carboxylase (Fragment) OS=Eisenia fetida OX=6396 PE=2 SV=1
873	true	Q2I697|Q2I697_EISFE		59.9215	13.81	0.00	0.00	0.00	0.00	13.81	5.52	0.00	0.00	0.00	0.00	0.00	2					2.59E5	2.5E4						2					2.0	1.0							21337.627	Beta-adrenergic receptor kinase 1-4 (Fragment) OS=Eisenia fetida OX=6396 PE=2 SV=1
799	true	R7ULA6|R7ULA6_CAPTE	CAPTEDRAFT_148202	38.43837	4.38	0.00	2.50	0.00	0.00	0.00	4.38	4.38	2.50	2.50	2.50	2.50	2		7.79E4				2.48E5	4.26E5	1.93E5	1.1E5	3.61E4		2		1.0				2.0	10.0	1.0	1.0	1.0	1.0		34121.453	UV excision repair protein RAD23 (Fragment) OS=Capitella teleta OX=283909 GN=CAPTEDRAFT_148202 PE=3 SV=1
148	true	A0A678SD82|A0A678SD82_LUMTE		110.74862	12.53	3.54	3.81	3.54	3.54	8.45	3.54	7.36	3.54	3.81	5.45	3.81	9					1.08E7		1.22E4					2	3.0	4.0	1.0	7.0	11.0	6.0	14.0	5.0	17.0	20.0	9.0	Carbamylation; Deoxy; Glu->Asp substitution; Methylation(KR); Phe->Ala substitution; more	41152.066	Actin-modulating protein EWAM-P4 OS=Lumbricus terrestris OX=6398 PE=2 SV=1
534	true	T1FNR1|T1FNR1_HELRO	20210458	60.839283	11.22	0.00	0.00	0.00	0.00	8.37	1.52	0.00	0.00	2.85	0.00	0.00	4					1.33E5							2					2.0	1.0			4.0			Arg->Lys substitution; Gly->Ser substitution; Oxidation (M)	57054.426	T-complex protein 1 subunit delta OS=Helobdella robusta OX=6412 GN=20210458 PE=3 SV=1
874	true	O77302|RS10_LUMRU	RPS10	49.383392	14.74	0.00	0.00	14.74	0.00	0.00	0.00	0.00	0.00	0.00	0.00	0.00	2			6.99E5									2			2.0									Oxidation (M)	18054.584	Small ribosomal subunit protein eS10 OS=Lumbricus rubellus OX=35632 GN=RPS10 PE=2 SV=1
646	true	A0AAD9L063|A0AAD9L063_RIDPI	NP493_439g02016	69.80276	6.21	2.14	0.00	0.00	2.91	5.05	6.21	0.00	0.00	2.14	0.00	0.00	3	1.45E4			4.02E4	5.77E4	8.29E4			1.48E4			2	1.0			1.0	2.0	3.0			1.0				59254.996	PCI domain-containing protein OS=Ridgeia piscesae OX=27915 GN=NP493_439g02016 PE=3 SV=1
304	true	A0AAD9JI61|A0AAD9JI61_9ANNE	LSH36_291g08063	77.97784	13.70	0.00	0.00	0.00	0.00	5.05	0.00	2.64	0.00	0.00	8.17	5.05	6							2.84E4			7.71E4		2					2.0		1.0			6.0	1.0	Carbamidomethylation (DHKE, X@N-term); Deamidation (NQ)	47180.94	Actin-related protein 3 OS=Paralvinella palmiformis OX=53620 GN=LSH36_291g08063 PE=3 SV=1
518	false	E9KJN2|E9KJN2_9ANNE		50.268612	5.57	0.00	0.00	0.00	0.00	0.00	0.00	0.00	0.00	5.57	0.00	0.00	2									1.19E5			2									2.0				38617.812	ATP synthase subunit beta (Fragment) OS=Ophelia limacina OX=875966 PE=2 SV=1
518	true	R7VGL7|R7VGL7_CAPTE	CAPTEDRAFT_157862	71.949394	7.22	0.00	0.00	0.00	0.00	0.00	0.00	2.28	0.00	7.22	0.00	0.00	4							1.3E4		2.09E5			4							1.0		4.0			Pyro-glu from Q	56449.586	ATP synthase subunit beta OS=Capitella teleta OX=283909 GN=CAPTEDRAFT_157862 PE=3 SV=1
568	false	A0A8J1U845|A0A8J1U845_OWEFU	OFUS_LOCUS19004	59.499744	2.73	0.00	0.00	0.00	2.31	2.31	2.31	2.31	0.00	2.73	2.31	0.00	2				1.35E5	1.98E5	2.63E5	1.25E5		4.32E5	6.88E4		2				1.0	1.0	1.0	2.0		3.0	1.0			52399.066	Uncharacterized protein OS=Owenia fusiformis OX=6347 GN=OFUS_LOCUS19004 PE=3 SV=1
879	true	A0AAD9KDC7|A0AAD9KDC7_9ANNE	LSH36_17g11006	54.20339	12.77	0.00	0.00	12.77	0.00	0.00	0.00	0.00	0.00	0.00	0.00	0.00	2			2.49E5									2			3.0										20790.086	EF-hand domain-containing protein OS=Paralvinella palmiformis OX=53620 GN=LSH36_17g11006 PE=4 SV=1
627	false	A0A8J1U5R6|A0A8J1U5R6_OWEFU	OFUS_LOCUS20080	49.14354	16.00	0.00	0.00	16.00	0.00	0.00	0.00	0.00	0.00	7.33	0.00	0.00	2			1.22E6						2.14E4			2			2.0						1.0				16007.399	Uncharacterized protein OS=Owenia fusiformis OX=6347 GN=OFUS_LOCUS20080 PE=3 SV=1
206	false	A0A7I8W0K8|A0A7I8W0K8_9ANNE	DGYR_LOCUS9916	88.7768	31.22	0.00	20.81	21.72	0.00	0.00	0.00	0.00	0.00	0.00	0.00	16.29	8		6.68E4	2.82E5									3		8.0	5.0								4.0		24321.48	DgyrCDS10514 OS=Dimorphilus gyrociliatus OX=2664684 GN=DGYR_LOCUS9916 PE=4 SV=1
407	false	R7TUT9|R7TUT9_CAPTE	CAPTEDRAFT_152474	44.55396	3.55	0.00	0.00	0.00	0.00	2.20	2.37	2.54	0.00	2.37	0.00	1.35	3					5.88E5	4.66E5	2.83E5		1.88E5		3.9E4	3					2.0	2.0	4.0		2.0		2.0		65322.617	Phosphatase PP2A regulatory subunit A/Splicing factor 3B subunit 1-like HEAT repeat domain-containing protein OS=Capitella teleta OX=283909 GN=CAPTEDRAFT_152474 PE=4 SV=1
263	true	T1EG43|T1EG43_HELRO	20195545	96.59439	17.46	4.44	13.91	0.00	0.00	2.37	4.44	0.00	0.00	4.44	4.44	17.46	7	3.71E5	3.26E6			6.39E5	5.87E5			3.26E5	3.89E5	1.74E7	6	2.0	6.0			1.0	4.0			4.0	4.0	16.0	Asn->Thr substitution; Methylation(others); Oxidation (M); Thr->Ala substitution	37053.656	fructose-bisphosphatase OS=Helobdella robusta OX=6412 GN=20195545 PE=3 SV=1
362	true	T1FN60|T1FN60_HELRO	20210258	96.71765	21.86	0.00	21.86	18.60	0.00	0.00	5.12	0.00	0.00	0.00	0.00	21.86	6		1.34E6	1.42E6			9.62E4					1.48E6	3		7.0	4.0			1.0					5.0	Double Carbamidomethylation (DHKE, X@N-term)	24447.023	GTP-binding nuclear protein OS=Helobdella robusta OX=6412 GN=20210258 PE=3 SV=1
882	true	A0A8S4PRL5|A0A8S4PRL5_OWEFU	OFUS_LOCUS18947	34.35893	2.03	0.00	0.00	0.00	0.00	2.03	0.00	0.00	0.00	0.00	0.00	0.00	2					2.91E5							2					2.0								85212.82	Aconitate hydratase, mitochondrial OS=Owenia fusiformis OX=6347 GN=OFUS_LOCUS18947 PE=3 SV=1
261	true	A0A8J1XLV6|A0A8J1XLV6_OWEFU	OFUS_LOCUS25807	99.50097	7.11	1.81	0.00	0.00	5.42	5.98	6.09	0.00	0.00	0.00	0.00	0.00	7	6.27E4			3.83E5	2.26E5	9.49E5						2	2.0			9.0	7.0	17.0						Carbamidomethylation; Deamidation (NQ); Double Carbamidomethylation (DHKE, X@N-term); Met->Leu substitution	99480.83	Major vault protein OS=Owenia fusiformis OX=6347 GN=OFUS_LOCUS25807 PE=4 SV=1
32	true	A0A8A2HCV5|A0A8A2HCV5_WHIPI		193.35298	37.12	19.25	0.00	0.00	21.33	33.10	32.27	6.09	6.51	7.34	3.32	0.00	34					7.19E6	5.3E5						2	35.0			103.0	203.0	176.0	7.0	14.0	6.0	3.0		Ala->Gly substitution; Carbamidomethylation; Carbamidomethylation (DHKE, X@N-term); Carbamylation; Deamidation (NQ); more	82892.91	HSP83 OS=Whitmania pigra OX=486152 PE=2 SV=1
535	true	R7TH15|R7TH15_CAPTE	CAPTEDRAFT_21725	54.763832	13.17	0.00	0.00	13.17	0.00	0.00	0.00	0.00	0.00	0.00	0.00	5.99	2			3.1E6								1.07E5	2			4.0								1.0	Ile->Ala substitution; Oxidation (M)	18784.723	Nucleoside diphosphate kinase OS=Capitella teleta OX=283909 GN=CAPTEDRAFT_21725 PE=3 SV=1
196	true	A0A2I7YV68|A0A2I7YV68_EISFE		125.56428	52.26	11.61	49.68	48.39	11.61	11.61	5.81	0.00	0.00	18.06	15.48	39.35	9	2.26E5	3.77E6	1.07E8	1.61E5	2.62E5	5.36E4			5.29E5	1.87E5	2.74E6	9	2.0	9.0	23.0	3.0	3.0	1.0			5.0	3.0	6.0	Acetylation (Protein N-term); Carbamidomethylation (DHKE, X@N-term); Deamidation (NQ)	15952.842	Superoxide dismutase [Cu-Zn] OS=Eisenia fetida OX=6396 PE=2 SV=1
364	true	T1EG84|T1EG84_HELRO	20195586	76.07306	14.97	0.00	3.29	0.00	0.00	0.00	0.00	0.00	0.00	0.00	0.00	14.97	5		3.48E5									2.44E6	3		1.0									6.0	Ethylation; Glu->Asp substitution; Oxidation (M)	36453.28	L-lactate dehydrogenase OS=Helobdella robusta OX=6412 GN=20195586 PE=3 SV=1
365	true	T1FNY8|T1FNY8_HELRO	20210535	82.33591	11.68	0.00	0.00	0.00	0.00	0.00	0.00	0.00	0.00	9.25	0.00	2.43	5									2.56E5			2									7.0		1.0	Deoxy	46601.324	Serine/threonine specific protein phosphatases domain-containing protein OS=Helobdella robusta OX=6412 GN=20210535 PE=4 SV=1
536	true	T1ERY4|T1ERY4_HELRO	20199334	69.966934	16.29	16.29	5.43	0.00	5.43	0.00	0.00	0.00	0.00	0.00	0.00	5.43	3	1.11E6	1.46E5		9.05E4							1.28E5	2	8.0	1.0		2.0							1.0	Glu->Asp substitution; Methylation(others)	24715.928	Translation elongation factor EF1B beta/delta subunit guanine nucleotide exchange domain-containing protein OS=Helobdella robusta OX=6412 GN=20199334 PE=3 SV=1
889	true	A0A7I8VH14|A0A7I8VH14_9ANNE	DGYR_LOCUS3526	54.71798	9.82	0.00	9.82	4.73	0.00	0.00	4.73	0.00	0.00	0.00	0.00	4.73	2		1.4E6	2.36E5			2.94E4					4.77E5	2		5.0	1.0			1.0					2.0	Tyr->Pro substitution	30344.836	DgyrCDS3745 OS=Dimorphilus gyrociliatus OX=2664684 GN=DGYR_LOCUS3526 PE=3 SV=1
366	true	D0EVY1|D0EVY1_9ANNE	rac1	73.0401	26.56	0.00	10.42	26.56	0.00	0.00	0.00	0.00	0.00	0.00	0.00	4.17	4		1.05E6	3.94E6									4		2.0	6.0								1.0	Leu->Asn substitution; Oxidation (M)	21407.97	Rac small GTPase OS=Helobdella sp. DHK-2009 OX=681516 GN=rac1 PE=2 SV=1
447	true	A0AAD9MST9|A0AAD9MST9_9ANNE	LSH36_782g05038	93.725716	30.86	0.00	0.00	30.86	0.00	0.00	0.00	0.00	0.00	0.00	0.00	0.00	5			1.04E6									3			5.0									Methylation(others)	18696.37	Sorting nexin-3 OS=Paralvinella palmiformis OX=53620 GN=LSH36_782g05038 PE=3 SV=1
809	true	T1G4E0|T1G4E0_HELRO	20215938	31.986591	1.64	1.64	0.00	0.00	0.00	0.00	0.00	0.00	0.00	0.00	0.00	0.00	2	3.14E5											2	2.0												99941.66	isoleucine--tRNA ligase OS=Helobdella robusta OX=6412 GN=20215938 PE=3 SV=1
309	true	T1EMC7|T1EMC7_HELRO	20197727	101.538704	28.00	0.00	22.40	22.40	0.00	0.00	0.00	0.00	0.00	0.00	0.00	16.80	6		1.51E6	2.43E6								1.59E6	4		10.0	10.0								7.0	His->Phe substitution; Lys->Asn substitution; Oxidation (M)	28514.824	Phosphoglycerate mutase OS=Helobdella robusta OX=6412 GN=20197727 PE=3 SV=1
538	true	A0A7I8W4Q4|A0A7I8W4Q4_9ANNE	DGYR_LOCUS11192	57.884026	2.91	0.00	0.00	0.00	1.98	0.70	2.91	0.00	0.00	0.00	0.00	0.00	3				8.54E4		2.11E5						2				15.0	4.0	12.0						Oxidation (M)	97067.39	Aminopeptidase OS=Dimorphilus gyrociliatus OX=2664684 GN=DGYR_LOCUS11192 PE=3 SV=1
227	false	A0AAD9L127|A0AAD9L127_RIDPI	NP493_400g01049	66.11418	8.89	2.22	0.00	0.00	2.96	0.00	5.19	2.96	0.00	2.96	8.89	0.00	4	3.88E4					8.25E4				2.88E5		3	1.0			1.0		3.0	3.0		4.0	7.0		Carbamidomethylation (DHKE, X@N-term); Carbamylation	45657.957	AAA+ ATPase domain-containing protein OS=Ridgeia piscesae OX=27915 GN=NP493_400g01049 PE=3 SV=1
892	true	A0A1S6QCS8|A0A1S6QCS8_PARJE		42.87471	12.50	0.00	0.00	6.67	0.00	0.00	0.00	0.00	0.00	5.83	0.00	0.00	2			2.33E5						3.6E4			2			1.0						1.0				13608.503	Hemerythrin OS=Paramphinome jeffreysii OX=222009 PE=2 SV=1
464	false	A0AAD9P4P0|A0AAD9P4P0_RIDPI	NP493_144g05000	54.25259	14.57	0.00	0.00	14.57	0.00	0.00	0.00	0.00	0.00	0.00	0.00	0.00	2			1.68E6									2			2.0										17284.434	Small ribosomal subunit protein uS15 OS=Ridgeia piscesae OX=27915 GN=NP493_144g05000 PE=3 SV=1
895	true	R7TF64|R7TF64_CAPTE	CAPTEDRAFT_182856	48.074764	7.23	3.14	3.14	0.00	0.00	3.14	3.14	0.00	0.00	3.14	3.14	7.23	2	8.42E4	6.5E5			1.8E5	8.03E4			2.89E4	4.46E4	7.43E5	2	1.0	1.0			1.0	1.0			2.0	1.0	2.0	Met->Leu substitution	34641.523	Ketimine reductase mu-crystallin OS=Capitella teleta OX=283909 GN=CAPTEDRAFT_182856 PE=3 SV=1
78	true	G3M459|G3M459_EISFE		149.3173	38.42	16.63	10.30	1.78	19.41	22.97	27.52	16.24	9.50	33.86	6.34	9.70	22	1.01E6	4.96E5	1.1E5	3.5E6	4.73E6	2.65E6	2.4E6	1.26E6	1.23E7	2.23E5	8.67E5	14	16.0	6.0	1.0	30.0	37.0	29.0	40.0	20.0	102.0	11.0	7.0	Ala->Ser substitution; Ala->Thr substitution; Carbamidomethylation; Carbamylation; Deamidation (NQ); more	57824.188	Catalase OS=Eisenia fetida OX=6396 PE=2 SV=2
652	true	R7TZG7|R7TZG7_CAPTE	CAPTEDRAFT_154549	78.47807	10.09	0.00	7.03	0.00	0.00	0.00	0.00	0.00	0.00	0.00	0.00	10.09	3		2.86E5									5.05E5	2		2.0									4.0		37162.71	Serine/threonine-protein phosphatase OS=Capitella teleta OX=283909 GN=CAPTEDRAFT_154549 PE=3 SV=1
106	false	A0AAD9KE40|A0AAD9KE40_9ANNE	LSH36_12g03072	61.796883	2.39	0.00	0.00	0.00	2.39	0.00	0.00	0.00	0.00	0.00	0.00	0.00	2				3.54E5								2				3.0								Oxidation (M)	94194.0	Uncharacterized protein OS=Paralvinella palmiformis OX=53620 GN=LSH36_12g03072 PE=3 SV=1
895	true	R7TKQ5|R7TKQ5_CAPTE	CAPTEDRAFT_141157	48.074764	7.28	3.16	3.16	0.00	0.00	3.16	3.16	0.00	0.00	3.16	3.16	7.28	2	8.42E4	6.5E5			1.8E5	8.03E4			2.89E4	4.46E4	7.43E5	2	1.0	1.0			1.0	1.0			2.0	1.0	2.0	Met->Leu substitution	34194.293	Ketimine reductase mu-crystallin OS=Capitella teleta OX=283909 GN=CAPTEDRAFT_141157 PE=3 SV=1
265	false	T1G7C2|T1G7C2_HELRO	20216969	82.88466	23.65	0.00	10.84	23.65	0.00	0.00	0.00	0.00	0.00	0.00	0.00	4.43	5		2.67E5	2.23E6								7.16E4	5		3.0	8.0								1.0		22718.816	Superoxide dismutase OS=Helobdella robusta OX=6412 GN=20216969 PE=3 SV=1
653	true	A0AAD9MV90|A0AAD9MV90_9ANNE	LSH36_685g00018	63.203796	5.08	0.00	0.00	0.00	0.00	0.00	0.00	0.00	0.00	5.08	0.00	0.00	3									6.22E5			3									7.0				65782.08	UTP--glucose-1-phosphate uridylyltransferase OS=Paralvinella palmiformis OX=53620 GN=LSH36_685g00018 PE=3 SV=1
367	true	A0AAD9IP56|A0AAD9IP56_9ANNE	LSH36_2839g00000	59.79872	14.06	0.00	0.00	0.00	0.00	0.00	1.92	10.22	0.00	6.39	1.92	3.83	4							1.11E6		1.73E5		4.85E5	3						2.0	6.0		4.0	8.0	1.0	Lys->Ser substitution; Lys->Thr substitution; Oxidation (M); Val->Gln substitution; Val->Leu substitution	35753.652	ethanolamine-phosphate cytidylyltransferase OS=Paralvinella palmiformis OX=53620 GN=LSH36_2839g00000 PE=3 SV=1
175	true	A0A8S4N3B1|A0A8S4N3B1_OWEFU	OFUS_LOCUS2341	91.22756	4.12	0.00	4.12	4.12	0.00	0.00	0.00	0.00	0.00	0.00	0.00	4.12	4		3.33E6	7.67E6								1.93E6	4		12.0	11.0								7.0	Amidation; Carbamidomethylation (DHKE, X@N-term); Carboxymethyl (KW, X@N-term); Dehydration; Double Carbamidomethylation (DHKE, X@N-term); more	31221.498	EF-hand domain-containing protein OS=Owenia fusiformis OX=6347 GN=OFUS_LOCUS2341 PE=4 SV=1
830	true	A0A8S4Q2I5|A0A8S4Q2I5_OWEFU	OFUS_LOCUS22242	32.860977	1.84	0.00	0.00	1.84	0.00	1.84	1.84	0.00	0.00	1.84	1.84	1.84	2			1.28E4		1.49E6	5.47E5			1.53E5	2.98E5	1.19E7	2			1.0		1.0	1.0			1.0	1.0	4.0		44337.754	Very-long-chain (3R)-3-hydroxyacyl-CoA dehydratase OS=Owenia fusiformis OX=6347 GN=OFUS_LOCUS22242 PE=3 SV=1
399	false	A0A7I8VPF3|A0A7I8VPF3_9ANNE	DGYR_LOCUS5080	74.08054	8.49	3.21	0.00	0.00	0.00	5.05	6.42	1.83	0.00	7.11	1.83	0.00	4	3.39E4				1.04E5	3.26E5			2.5E5			2	1.0				2.0	4.0	2.0		7.0	1.0			49755.215	RNA helicase OS=Dimorphilus gyrociliatus OX=2664684 GN=DGYR_LOCUS5080 PE=3 SV=1
837	true	T1G222|T1G222_HELRO	20215120	55.592335	5.88	0.00	0.00	0.00	0.00	0.00	0.00	0.00	0.00	0.00	0.00	5.88	2											9.44E4	2											3.0		37343.97	Uncharacterized protein OS=Helobdella robusta OX=6412 GN=20215120 PE=3 SV=1
906	true	T1EDM7|T1EDM7_HELRO	20194679	39.305138	3.68	0.00	0.00	0.00	0.00	0.00	0.00	0.00	0.00	3.68	0.00	0.00	2									1.13E5			2									2.0			Oxidation (M)	55569.37	RNA helicase OS=Helobdella robusta OX=6412 GN=20194679 PE=3 SV=1
655	true	A0A410RH77|A0A410RH77_9ANNE		69.56079	24.53	0.00	0.00	24.53	0.00	0.00	0.00	0.00	0.00	0.00	0.00	0.00	3			1.15E7									3			3.0										18297.697	Erythrocruorin (Fragment) OS=Bimastos eiseni OX=320977 PE=2 SV=1
222	false	A0A7I8WC92|A0A7I8WC92_9ANNE	DGYR_LOCUS13117	72.95966	42.40	0.00	19.20	42.40	0.00	0.00	0.00	0.00	0.00	7.20	0.00	7.20	5			4.68E5									2		3.0	7.0						1.0		1.0		13400.623	Histone H2A OS=Dimorphilus gyrociliatus OX=2664684 GN=DGYR_LOCUS13117 PE=3 SV=1
265	true	A0A166AJ53|A0A166AJ53_9ANNE	MnSOD	104.832245	38.22	0.00	26.67	38.22	0.00	0.00	0.00	0.00	0.00	0.00	0.00	8.00	8		9.15E5	6.59E6								2.15E5	8		6.0	12.0								2.0		25114.611	Superoxide dismutase OS=Eisenia andrei OX=168636 GN=MnSOD PE=2 SV=2
311	true	T1ED35|T1ED35_HELRO	20194487	81.97509	2.57	2.57	0.00	0.00	0.39	0.00	0.70	0.00	0.00	0.00	0.00	0.00	7	4.9E5											2	12.0			1.0		2.0						Methylation(others)	266563.22	Spectrin beta chain OS=Helobdella robusta OX=6412 GN=20194487 PE=3 SV=1
433	false	T1EUD0|T1EUD0_HELRO	20200180	70.30536	21.99	0.00	0.00	21.99	0.00	0.00	0.00	0.00	0.00	0.00	0.00	0.00	3			2.1E6									3			5.0									Pro->Gln substitution	21296.656	Uncharacterized protein OS=Helobdella robusta OX=6412 GN=20200180 PE=3 SV=1
367	true	A0AAD9MTY3|A0AAD9MTY3_9ANNE	LSH36_474g02017	59.79872	11.70	0.00	0.00	0.00	0.00	0.00	1.60	8.51	0.00	5.32	1.60	3.19	4							1.11E6		1.73E5		4.85E5	3						2.0	6.0		4.0	8.0	1.0	Lys->Ser substitution; Lys->Thr substitution; Oxidation (M); Val->Gln substitution; Val->Leu substitution	42851.637	ethanolamine-phosphate cytidylyltransferase OS=Paralvinella palmiformis OX=53620 GN=LSH36_474g02017 PE=3 SV=1
682	false	A0AAD9MWN9|A0AAD9MWN9_9ANNE	LSH36_508g00002	47.260857	3.33	0.00	3.33	3.33	0.00	0.00	0.00	0.00	0.00	0.00	0.00	3.33	2		1.02E6	7.02E6								2.08E5	2		5.0	5.0								2.0		23628.896	Phosphatidylethanolamine-binding protein OS=Paralvinella palmiformis OX=53620 GN=LSH36_508g00002 PE=4 SV=1
407	false	T1FSS9|T1FSS9_HELRO	20211876	56.145706	4.64	1.16	0.00	0.00	0.00	3.32	2.32	2.49	0.00	2.32	0.00	1.33	4	5.12E4				7.34E5	4.66E5	2.83E5		1.88E5		3.9E4	4	1.0				3.0	2.0	4.0		2.0		2.0		67140.914	TOG domain-containing protein OS=Helobdella robusta OX=6412 GN=20211876 PE=3 SV=1
222	false	R7UHB3|R7UHB3_CAPTE	CAPTEDRAFT_103422	67.29205	46.81	0.00	15.96	46.81	0.00	0.00	0.00	0.00	0.00	0.00	0.00	0.00	4			4.68E5									2		2.0	5.0										10219.877	Histone H2A (Fragment) OS=Capitella teleta OX=283909 GN=CAPTEDRAFT_103422 PE=3 SV=1
593	false	R7UQG5|R7UQG5_CAPTE	CAPTEDRAFT_227676	56.078472	7.30	0.00	3.81	0.00	0.00	0.00	0.00	0.00	0.00	0.00	0.00	3.49	2		1.67E5									1.34E5	2		1.0									1.0		34875.348	Small ribosomal subunit protein RACK1 OS=Capitella teleta OX=283909 GN=CAPTEDRAFT_227676 PE=3 SV=1
658	true	A0AAD9P878|A0AAD9P878_RIDPI	NP493_94g00032	53.62774	1.36	0.00	0.00	0.00	0.45	0.00	0.45	0.45	0.00	0.45	0.45	0.45	3				2.01E5					4.36E4			2				1.0			2.0		1.0	1.0	1.0		152322.78	Cyclic nucleotide-binding domain-containing protein OS=Ridgeia piscesae OX=27915 GN=NP493_94g00032 PE=3 SV=1
198	true	R7TJR2|R7TJR2_CAPTE	CAPTEDRAFT_162204	108.06474	13.35	10.07	12.04	10.07	10.07	10.07	10.07	5.25	3.94	10.07	10.07	13.35	7	8.69E6	1.21E7	4.75E7	6.99E6	7.38E6	5.19E6	8.6E5	3.52E5	1.79E6	1.45E6	1.02E7	7	27.0	11.0	8.0	30.0	26.0	16.0	16.0	6.0	9.0	10.0	14.0	Dehydration; Oxidation (M); Pyro-glu from E; Ubiquitin	51427.117	Ubiquitin-like domain-containing protein OS=Capitella teleta OX=283909 GN=CAPTEDRAFT_162204 PE=4 SV=1
544	true	T1ELF2|T1ELF2_HELRO	20197402	76.364685	5.29	0.00	0.00	0.00	0.00	5.29	1.47	0.00	0.00	0.00	0.00	0.00	4					4.03E5	1.29E5						3					5.0	1.0							77312.7	Glycine--tRNA ligase OS=Helobdella robusta OX=6412 GN=20197402 PE=3 SV=1
199	true	A0A8J1TPV5|A0A8J1TPV5_OWEFU	OFUS_LOCUS3160	91.60614	16.67	6.98	12.79	13.95	10.08	10.08	6.20	6.20	0.00	6.20	10.08	10.08	7		1.77E4	1.15E5									2	6.0	43.0	10.0	13.0	16.0	7.0	11.0		8.0	17.0	19.0	Ammonia-loss (N); Deamidation (NQ); Oxidation (M); Pyro-glu from E	29234.494	Uncharacterized protein OS=Owenia fusiformis OX=6347 GN=OFUS_LOCUS3160 PE=3 SV=1
477	false	R7TIB8|R7TIB8_CAPTE	CAPTEDRAFT_154995	50.813644	5.53	0.00	5.53	5.53	0.00	0.00	0.00	0.00	0.00	0.00	0.00	0.00	2		2.15E5	1.36E6									2		1.0	2.0										26210.717	Proteasome subunit alpha type OS=Capitella teleta OX=283909 GN=CAPTEDRAFT_154995 PE=3 SV=1
661	true	A0AAD9KBJ7|A0AAD9KBJ7_9ANNE	LSH36_18g05069	70.691055	2.86	1.90	0.00	0.00	2.00	2.00	1.05	0.00	0.00	0.00	0.00	0.00	3	5.25E5			1.11E6	6.77E5	9.92E4						3	2.0			4.0	3.0	1.0						Deamidation (NQ)	117507.02	E1 ubiquitin-activating enzyme OS=Paralvinella palmiformis OX=53620 GN=LSH36_18g05069 PE=3 SV=1
662	true	R7ULP6|R7ULP6_CAPTE	CAPTEDRAFT_179690	62.697945	9.29	0.00	9.29	0.00	0.00	0.00	0.00	0.00	0.00	0.00	0.00	0.00	3		8.33E5										3		3.0											34673.074	MPN domain-containing protein OS=Capitella teleta OX=283909 GN=CAPTEDRAFT_179690 PE=4 SV=1
909	true	T1FXU6|T1FXU6_HELRO	20213644	34.171303	6.35	0.00	0.00	0.00	0.00	0.00	0.00	0.00	0.00	0.00	3.17	6.35	2										9.27E4	1.6E6	2										1.0	2.0		28733.732	BAR domain-containing protein OS=Helobdella robusta OX=6412 GN=20213644 PE=4 SV=1
663	true	T1EF72|T1EF72_HELRO	20195224	53.260048	8.89	1.90	6.98	0.00	0.00	0.00	1.90	0.00	0.00	0.00	3.49	6.98	3		7E6								1.54E5	5.4E6	2	1.0	3.0				2.0				2.0	3.0	Asp->Ala substitution; Lys->Ala substitution	35489.668	Annexin OS=Helobdella robusta OX=6412 GN=20195224 PE=3 SV=1
546	true	R7TMU6|R7TMU6_CAPTE	CAPTEDRAFT_226902	81.00941	12.67	2.05	12.67	0.00	0.00	0.00	0.00	0.00	0.00	0.00	0.00	6.85	4		3.3E5									2.92E5	2	1.0	4.0									2.0	Methylation(others)	32792.066	Uncharacterized protein OS=Capitella teleta OX=283909 GN=CAPTEDRAFT_226902 PE=3 SV=1
312	true	C7SP27|C7SP27_9ANNE		97.76747	21.45	0.00	7.96	0.00	8.30	8.30	11.76	8.30	0.00	21.45	14.53	5.19	6		1.75E4				2.11E5			7.13E5	1.24E5		2		2.0		2.0	3.0	5.0	2.0		15.0	6.0	1.0	Carbamidomethylation; Deamidation (NQ)	31385.078	S-adenosylmethionine synthase (Fragment) OS=Oligochaeta sp. MR-2009 OX=662525 PE=2 SV=1
472	false	A0A7I8V874|A0A7I8V874_9ANNE	DGYR_LOCUS1021	47.849705	11.17	0.00	11.17	11.17	0.00	0.00	0.00	0.00	0.00	0.00	0.00	0.00	3		8.47E5	2.14E6									2		3.0	3.0										21998.275	thioredoxin-dependent peroxiredoxin OS=Dimorphilus gyrociliatus OX=2664684 GN=DGYR_LOCUS1021 PE=3 SV=1
665	true	T1G5T3|T1G5T3_HELRO	20216430	59.907715	7.12	5.48	5.48	5.48	5.48	2.47	2.47	5.48	5.48	4.11	7.12	5.48	3	7.12E5	5.78E5	3.08E5	1.5E6	1.53E6	1.09E6	2.56E6	2.4E5	2.2E6	1.45E6	1.04E6	3	3.0	2.0	2.0	10.0	7.0	3.0	7.0	5.0	8.0	7.0	2.0	Ala->Thr substitution; Glu->Ala substitution; Lys->Asn substitution	41405.18	Gelsolin-like domain-containing protein OS=Helobdella robusta OX=6412 GN=20216430 PE=4 SV=1
433	true	D0EVX9|D0EVX9_9ANNE	cdc42a	85.241905	29.32	0.00	8.90	29.32	0.00	0.00	0.00	0.00	0.00	0.00	0.00	0.00	5		6.44E4	2.46E6									5		1.0	7.0									Methylation(others); Pro->Gln substitution	21278.572	CDC42 small GTPase OS=Helobdella sp. DHK-2009 OX=681516 GN=cdc42a PE=2 SV=1
3	false	A0A2I7YV73|A0A2I7YV73_EISFE		296.78113	75.27	61.17	63.03	45.74	59.04	65.43	64.63	51.06	29.26	48.40	63.83	71.28	77	1.75E5	1.27E6		4.86E5	1.87E6	1.35E5				1.31E6	4.55E6	3	141.0	157.0	29.0	243.0	444.0	243.0	239.0	100.0	123.0	649.0	386.0	Ala->Glu substitution; Asp->Asn substitution; Carbamidomethylation; Carbamidomethylation (DHKE, X@N-term); Carbamylation; more	41918.953	Actin OS=Eisenia fetida OX=6396 PE=2 SV=1
549	true	A0AAD9N1G8|A0AAD9N1G8_9ANNE	LSH36_359g02019	74.947136	22.51	0.00	0.00	22.51	0.00	0.00	0.00	0.00	0.00	0.00	0.00	0.00	4			2.95E6									2			5.0									Gln->His substitution; Ser->Thr substitution	22087.945	EF-hand domain-containing protein OS=Paralvinella palmiformis OX=53620 GN=LSH36_359g02019 PE=3 SV=1
550	true	T1FNE5|T1FNE5_HELRO	20210342	79.90492	12.60	0.00	12.60	0.00	0.00	3.82	0.00	0.00	0.00	0.00	12.60	9.54	4		7.77E5								1.43E5	3.54E5	3		5.0			1.0					4.0	3.0	Oxidation (M)	29606.498	Small ribosomal subunit protein eS1 OS=Helobdella robusta OX=6412 GN=20210342 PE=3 SV=1
879	true	A0A8S4PFK4|A0A8S4PFK4_OWEFU	OFUS_LOCUS16830	54.20339	14.12	0.00	0.00	14.12	0.00	0.00	0.00	0.00	0.00	0.00	0.00	0.00	2			2.49E5									2			3.0										19105.72	EF-hand domain-containing protein OS=Owenia fusiformis OX=6347 GN=OFUS_LOCUS16830 PE=4 SV=1
91	true	A0AAD9K9H4|A0AAD9K9H4_RIDPI	NP493_1273g01026	169.73149	9.40	9.40	0.00	0.00	1.57	1.74	2.90	0.00	0.00	0.00	0.00	0.00	24	6.66E5				4.86E4	1.54E5						2	38.0			4.0	4.0	7.0						Ala->Val substitution; Carbamylation; Ethylation; Oxidation (M); Pyro-glu from E; more	279465.88	Spectrin alpha chain OS=Ridgeia piscesae OX=27915 GN=NP493_1273g01026 PE=3 SV=1
917	true	A0AAD9NII0|A0AAD9NII0_9ANNE	LSH36_17g10043	48.924194	7.80	4.39	0.00	0.00	0.00	0.00	7.80	0.00	0.00	7.80	0.00	0.00	2	4.73E4					1.95E5			3.67E5			2	1.0					2.0			3.0				23457.977	Uncharacterized protein OS=Paralvinella palmiformis OX=53620 GN=LSH36_17g10043 PE=3 SV=1
518	false	Q45Y84|Q45Y84_NERVE		57.565536	6.70	0.00	0.00	0.00	0.00	0.00	0.00	0.00	0.00	6.70	0.00	0.00	3									1.7E5			3									3.0				41626.46	ATP synthase subunit beta (Fragment) OS=Nereis vexillosa OX=335489 PE=2 SV=1
252	false	T1EGU5|T1EGU5_HELRO	20195795	45.1874	3.88	0.00	0.00	0.00	0.00	0.00	1.81	1.81	0.00	3.88	0.00	0.00	2						9.08E4	3.04E5		6.67E5			2						1.0	1.0		2.0				44512.914	Calreticulin OS=Helobdella robusta OX=6412 GN=20195795 PE=3 SV=1
227	true	T1G2I5|T1G2I5_HELRO	20215283	95.948494	18.14	5.39	0.00	0.00	6.13	3.19	8.33	2.94	0.00	5.64	18.14	0.00	7	5.05E4			1.2E4	4.29E4	1.06E5				4.01E5		5	2.0			2.0	1.0	4.0	3.0		5.0	10.0		Carbamidomethylation (DHKE, X@N-term); Carbamylation	45826.434	AAA+ ATPase domain-containing protein OS=Helobdella robusta OX=6412 GN=20215283 PE=3 SV=1
367	false	A0AAD9N3F5|A0AAD9N3F5_9ANNE	LSH36_291g00074	48.17505	7.98	0.00	0.00	0.00	0.00	0.00	1.60	4.79	0.00	1.60	1.60	3.19	3							7.07E5				4.85E5	2						2.0	5.0		3.0	8.0	1.0	Oxidation (M); Val->Gln substitution	42866.71	ethanolamine-phosphate cytidylyltransferase OS=Paralvinella palmiformis OX=53620 GN=LSH36_291g00074 PE=3 SV=1
4	true	A0A1S6Q5P4|A0A1S6Q5P4_9ANNE		313.9322	72.80	57.60	58.40	42.93	55.47	59.47	66.40	55.73	30.93	50.13	64.27	62.93	77	3.99E5	3.84E5		4.16E5	1.17E6	5.49E5	5.47E5	1.53E5	1.11E5	1.24E6	1.87E6	3	123.0	145.0	27.0	202.0	398.0	217.0	205.0	75.0	105.0	616.0	354.0	Acetylation (Protein N-term); Acetylation (TSCYH); Ala->Glu substitution; Asn->Asp substitution; Asp->Asn substitution; more	41656.61	Actin OS=Aeolosoma viride OX=394736 PE=2 SV=1
198	false	T1FVF6|T1FVF6_HELRO	20212802	99.80938	5.35	3.57	4.64	3.57	3.57	3.57	3.57	2.85	2.14	3.57	3.57	5.35	6	7.98E6	1.1E7	4.5E7	5.58E6	6.3E6	4.63E6	8.6E5	3.52E5	1.66E6	1.3E6	9.1E6	6	24.0	9.0	6.0	24.0	21.0	13.0	16.0	6.0	7.0	7.0	13.0	Dehydration; Oxidation (M); Pyro-glu from E; Ubiquitin	94469.445	Ubiquitin-like domain-containing protein OS=Helobdella robusta OX=6412 GN=20212802 PE=4 SV=1
863	true	A0A8J1XXE4|A0A8J1XXE4_OWEFU	OFUS_LOCUS19458	44.795544	2.59	0.00	0.00	0.00	0.00	2.59	0.00	0.00	0.00	0.00	0.00	0.00	2					6.73E5							2					4.0								66473.836	cGMP-dependent protein kinase (Fragment) OS=Owenia fusiformis OX=6347 GN=OFUS_LOCUS19458 PE=3 SV=1
269	true	A0AAD9P4M9|A0AAD9P4M9_RIDPI	NP493_151g01031	94.745346	20.00	0.00	20.00	0.00	0.00	0.00	0.00	0.00	0.00	0.00	0.00	9.33	7		1.27E6									1.66E5	2		13.0									4.0	Carbamidomethylation; Oxidation (M)	34820.81	Arp2/3 complex 34 kDa subunit OS=Ridgeia piscesae OX=27915 GN=NP493_151g01031 PE=3 SV=1
670	true	A0AAD9J5B3|A0AAD9J5B3_RIDPI	NP493_272g02036	53.585762	14.94	14.94	0.00	0.00	0.00	0.00	3.45	0.00	0.00	0.00	0.00	0.00	3	5.24E5											2	3.0					1.0							19757.668	Myosin heavy chain OS=Ridgeia piscesae OX=27915 GN=NP493_272g02036 PE=3 SV=1
922	true	T1FMX8|T1FMX8_HELRO	20210177	46.988995	5.33	0.00	0.00	0.00	0.00	0.00	0.00	0.00	0.00	0.00	5.33	0.00	2										8.01E4		2										2.0			32967.227	Eukaryotic translation initiation factor 3 subunit G OS=Helobdella robusta OX=6412 GN=20210177 PE=3 SV=1
879	true	A0A8J1U675|A0A8J1U675_OWEFU	OFUS_LOCUS16830	54.20339	14.12	0.00	0.00	14.12	0.00	0.00	0.00	0.00	0.00	0.00	0.00	0.00	2			2.49E5									2			3.0										18930.635	Uncharacterized protein OS=Owenia fusiformis OX=6347 GN=OFUS_LOCUS16830 PE=4 SV=1
612	true	A0AAD9KD04|A0AAD9KD04_9ANNE	LSH36_10g13042	48.909065	6.15	0.00	6.15	0.00	0.00	0.00	0.00	0.00	0.00	0.00	0.00	6.15	2		5.26E5									6.32E5	2		3.0									2.0	Phe->Tyr substitution	35556.156	Serine/threonine-protein phosphatase OS=Paralvinella palmiformis OX=53620 GN=LSH36_10g13042 PE=3 SV=1
139	true	T1EMA7|T1EMA7_HELRO	20197707	111.76317	14.49	4.19	1.75	0.00	4.19	12.57	11.69	6.46	1.40	0.00	0.00	1.57	11	1.77E5			4.69E5	6.17E6	3.95E6	6.68E5					7	6.0	1.0		10.0	30.0	25.0	10.0	4.0			1.0	Carbamidomethylation (DHKE, X@N-term); Carbamylation; Deamidation (NQ); Methylation(others); Oxidation (M); more	67469.7	FERM domain-containing protein OS=Helobdella robusta OX=6412 GN=20197707 PE=4 SV=1
837	true	A0A8J1XQY9|A0A8J1XQY9_OWEFU	OFUS_LOCUS3004	55.592335	5.32	0.00	0.00	0.00	0.00	0.00	0.00	0.00	0.00	0.00	0.00	5.32	2											9.44E4	2											3.0		41578.137	Uncharacterized protein OS=Owenia fusiformis OX=6347 GN=OFUS_LOCUS3004 PE=3 SV=1
671	true	X1ZCN5|X1ZCN5_CAPTE		42.66259	7.65	1.91	0.00	3.44	0.00	0.00	0.00	2.29	0.00	0.00	1.91	0.00	3			4.02E5				8.44E4					2	1.0		1.0				1.0			1.0		Ala->Val substitution; Gln->Leu substitution; Gly->Asn substitution	55777.953	Cytosol aminopeptidase domain-containing protein OS=Capitella teleta OX=283909 PE=3 SV=1
149	true	A0A8J1TEA2|A0A8J1TEA2_OWEFU	OFUS_LOCUS22754	116.63899	14.80	2.89	0.00	0.00	6.97	14.63	10.20	2.89	1.36	0.00	0.00	1.53	9				3.52E4	8.64E5	9.36E4						2	5.0			10.0	40.0	23.0	4.0	4.0			1.0	Carbamidomethylation; Carbamylation; Oxidation (M); Pyro-glu from Q; Val->Phe substitution	69262.62	FERM domain-containing protein OS=Owenia fusiformis OX=6347 GN=OFUS_LOCUS22754 PE=4 SV=1
892	true	A0A1S6QCS2|A0A1S6QCS2_9ANNE		42.87471	12.50	0.00	0.00	6.67	0.00	0.00	0.00	0.00	0.00	5.83	0.00	0.00	2			2.33E5						3.6E4			2			1.0						1.0				13608.503	Hemerythrin OS=Aphrodita japonica OX=1964452 PE=2 SV=1
367	false	A0AAD9J6Y8|A0AAD9J6Y8_9ANNE	LSH36_543g01054	48.17505	7.98	0.00	0.00	0.00	0.00	0.00	1.60	4.79	0.00	1.60	1.60	3.19	3							7.07E5				4.85E5	2						2.0	5.0		3.0	8.0	1.0	Oxidation (M); Val->Gln substitution	42877.67	ethanolamine-phosphate cytidylyltransferase OS=Paralvinella palmiformis OX=53620 GN=LSH36_543g01054 PE=3 SV=1
830	true	A0A8J1UL03|A0A8J1UL03_OWEFU	OFUS_LOCUS17950	32.860977	0.68	0.00	0.00	0.68	0.00	0.68	0.68	0.00	0.00	0.68	0.68	0.68	2			1.28E4		1.49E6	5.47E5			1.53E5	2.98E5	1.19E7	2			1.0		1.0	1.0			1.0	1.0	4.0		117109.39	Uncharacterized protein OS=Owenia fusiformis OX=6347 GN=OFUS_LOCUS17950 PE=4 SV=1
627	false	A0AAD9L2N3|A0AAD9L2N3_RIDPI	NP493_386g03020	49.14354	11.37	0.00	0.00	11.37	0.00	0.00	0.00	0.00	0.00	5.21	0.00	0.00	2			1.22E6						2.14E4			2			2.0						1.0				22695.99	40S ribosomal protein S14 OS=Ridgeia piscesae OX=27915 GN=NP493_386g03020 PE=3 SV=1
334	false	A0A7I8VUN8|A0A7I8VUN8_9ANNE	DGYR_LOCUS7674	40.920475	0.98	0.98	0.00	0.00	0.00	0.00	0.00	0.00	0.00	0.00	0.00	0.00	2	2.81E5											2	2.0												107822.58	DgyrCDS8039 OS=Dimorphilus gyrociliatus OX=2664684 GN=DGYR_LOCUS7674 PE=3 SV=1
518	false	Q5MCG8|Q5MCG8_ENCBU		50.268612	10.00	0.00	0.00	0.00	0.00	0.00	0.00	0.00	0.00	10.00	0.00	0.00	2									1.19E5			2									2.0				21298.416	ATP synthase subunit beta, mitochondrial (Fragment) OS=Enchytraeus buchholzi OX=34589 PE=2 SV=1
678	true	T1F743|T1F743_HELRO	20204642	70.721725	23.17	0.00	15.85	23.17	0.00	0.00	0.00	0.00	0.00	0.00	0.00	0.00	3		1.02E5	7.95E5									2		6.0	8.0									Carbamidomethylation; Glu->Asp substitution; Leu->Met substitution	17912.357	Eukaryotic translation initiation factor 5A OS=Helobdella robusta OX=6412 GN=20204642 PE=3 SV=1
652	true	A0AAD9KKL8|A0AAD9KKL8_RIDPI	NP493_913g00009	78.47807	10.03	0.00	6.99	0.00	0.00	0.00	0.00	0.00	0.00	0.00	0.00	10.03	3		2.86E5									5.05E5	2		2.0									4.0		37478.176	Serine/threonine-protein phosphatase OS=Ridgeia piscesae OX=27915 GN=NP493_913g00009 PE=3 SV=1
529	true	T1FXH0|T1FXH0_HELRO	20213518	72.18593	4.10	4.10	0.00	0.00	0.00	0.00	0.00	0.00	0.00	0.00	0.00	0.00	4	4.16E5											4	4.0											Oxidation (M)	98523.305	Eukaryotic translation initiation factor 3 subunit A OS=Helobdella robusta OX=6412 GN=20213518 PE=3 SV=1
934	true	T1G9K2|T1G9K2_HELRO	20217748	33.079803	2.70	0.00	0.00	0.00	0.00	2.70	0.77	0.00	0.00	0.00	0.00	0.00	2					1.63E6	1.83E5						2					3.0	1.0						Asp->Glu substitution	89264.61	Cysteine--tRNA ligase, cytoplasmic OS=Helobdella robusta OX=6412 GN=20217748 PE=3 SV=1
892	true	A0A1S6QCQ8|A0A1S6QCQ8_9ANNE		42.87471	12.40	0.00	0.00	6.61	0.00	0.00	0.00	0.00	0.00	5.79	0.00	0.00	2			2.33E5						3.6E4			2			1.0						1.0				13633.543	Hemerythrin OS=Oenone fulgida OX=318792 PE=2 SV=1
273	false	A0A8J1TV49|A0A8J1TV49_OWEFU	OFUS_LOCUS6514	80.124115	12.47	0.00	0.00	0.00	0.00	0.00	2.49	1.81	0.00	12.47	0.00	0.00	6									2.51E5			2						1.0	2.0		12.0				48997.45	Uncharacterized protein OS=Owenia fusiformis OX=6347 GN=OFUS_LOCUS6514 PE=3 SV=1
554	true	T1FM67|T1FM67_HELRO	20209916	123.96516	10.91	1.78	0.00	0.00	0.00	3.81	3.81	1.78	0.00	1.78	1.78	8.88	4					1.52E5	4.43E4					2.16E5	2	1.0				2.0	2.0	1.0		1.0	1.0	3.0	Formylation; Pyro-glu from Q	43312.207	Selenide, water dikinase OS=Helobdella robusta OX=6412 GN=20209916 PE=4 SV=1
191	false	A0A7I8VI41|A0A7I8VI41_9ANNE	DGYR_LOCUS4081	101.02279	36.98	0.00	16.15	22.40	0.00	0.00	0.00	0.00	0.00	0.00	0.00	13.54	7		8.15E4	2.59E5								1.33E4	3		3.0	4.0								3.0	Carbamidomethylation; Pyro-glu from Q	21850.19	DgyrCDS4312 OS=Dimorphilus gyrociliatus OX=2664684 GN=DGYR_LOCUS4081 PE=4 SV=1
681	true	T1EFI8|T1EFI8_HELRO	20195340	49.07488	3.29	0.00	0.00	0.00	0.00	0.00	0.00	2.19	2.19	3.29	0.00	0.00	2							2.24E4	3.22E4	6.93E4			2							1.0	1.0	3.0			Gln->Glu substitution	61260.31	Nicotinate phosphoribosyltransferase OS=Helobdella robusta OX=6412 GN=20195340 PE=3 SV=1
372	true	A0AAD9UIE9|A0AAD9UIE9_RIDPI	NP493_77g03066	72.69378	10.54	1.99	10.54	6.84	0.00	1.99	1.99	1.99	0.00	1.99	1.99	8.55	6		3.59E7	5.25E7								3.42E7	3	1.0	10.0	7.0		2.0	1.0	5.0		1.0	3.0	7.0	Methylation(others); Propionamide (K, X@N-term)	39218.312	Cathepsin L OS=Ridgeia piscesae OX=27915 GN=NP493_77g03066 PE=3 SV=1
222	false	T1EK33|T1EK33_HELRO	20196934	67.38819	51.14	0.00	18.18	51.14	0.00	0.00	0.00	0.00	0.00	10.23	0.00	10.23	4			4.68E5									2		2.0	6.0						1.0		1.0		9748.372	Histone H2A OS=Helobdella robusta OX=6412 GN=20196934 PE=3 SV=1
229	true	T1EE02|T1EE02_HELRO	20194804	108.59171	12.13	8.19	0.00	0.00	7.56	12.13	9.29	5.98	1.57	2.52	1.57	1.57	8	4.61E5			1.18E6	3.19E6	1.48E6	2.46E5	1.81E5	2.08E4	1.26E4	1.43E5	3	6.0			12.0	22.0	17.0	14.0	1.0	2.0	1.0	1.0	Acetylation (K); Oxidation (M)	71723.805	phosphoenolpyruvate carboxykinase (GTP) OS=Helobdella robusta OX=6412 GN=20194804 PE=3 SV=1
682	true	T1FEF1|T1FEF1_HELRO	20207200	57.249424	3.41	1.57	3.41	1.84	0.00	1.57	1.57	0.00	0.00	1.57	1.57	3.41	3		1.02E6	7.02E6								2.08E5	2	1.0	6.0	5.0		3.0	2.0			1.0	2.0	3.0		44081.41	Uncharacterized protein OS=Helobdella robusta OX=6412 GN=20207200 PE=4 SV=1
938	true	T1FHC2|T1FHC2_HELRO	20208221	40.765366	17.80	0.00	17.80	17.80	0.00	0.00	0.00	0.00	0.00	0.00	0.00	0.00	2		7.7E5	3.08E6									2		2.0	2.0									Val->Ala substitution	13137.115	Ubiquitin-like domain-containing protein OS=Helobdella robusta OX=6412 GN=20208221 PE=4 SV=1
825	true	T1EER3|T1EER3_HELRO	20195065	53.39736	3.14	1.66	0.00	0.00	0.00	1.66	1.66	0.00	0.00	1.48	0.00	0.00	2	6.92E4				1.04E5	8.37E4			9.05E4			2	1.0				1.0	1.0			2.0				61916.363	Uncharacterized protein OS=Helobdella robusta OX=6412 GN=20195065 PE=4 SV=1
683	true	A0AAD9P834|A0AAD9P834_RIDPI	NP493_95g08061	64.926445	2.84	2.08	0.00	0.00	2.84	2.08	0.76	0.00	0.00	0.00	0.00	0.00	3	5.15E5			1.5E6	6.52E5	5.33E4						3	2.0			7.0	4.0	1.0						Leu->Val substitution	118124.71	E1 ubiquitin-activating enzyme OS=Ridgeia piscesae OX=27915 GN=NP493_95g08061 PE=3 SV=1
317	true	A0AAD9N5T7|A0AAD9N5T7_9ANNE	LSH36_211g02050	74.814224	8.16	6.86	0.00	0.00	4.45	3.71	8.16	8.16	4.45	5.57	0.00	0.00	5	2.05E5				2.13E5	4.79E5	4.72E5	1.53E5	5.04E4			2	6.0			6.0	4.0	9.0	18.0	5.0	3.0			Ala->Ser substitution; Carbamylation; Oxidation (M); Oxidation or Hydroxylation; Pyro-glu from Q	58461.805	Pyruvate kinase OS=Paralvinella palmiformis OX=53620 GN=LSH36_211g02050 PE=3 SV=1
555	true	T1FNB1|T1FNB1_HELRO	20210308	58.188313	6.11	0.00	0.00	0.00	3.05	1.91	0.00	1.15	0.00	4.96	1.15	0.00	4				8.54E5	1.11E6		4.23E5		1.6E6	1.55E5		4				6.0	1.0		2.0		9.0	1.0		Lys->Arg substitution; Thr->Ser substitution	58630.72	Fascin domain-containing protein OS=Helobdella robusta OX=6412 GN=20210308 PE=3 SV=1
433	false	D0EVY0|D0EVY0_9ANNE	cdc42b	62.303234	16.75	0.00	0.00	16.75	0.00	0.00	0.00	0.00	0.00	0.00	0.00	0.00	2			1.41E6									2			4.0									Pro->Gln substitution	21268.602	CDC42 small GTPase OS=Helobdella sp. DHK-2009 OX=681516 GN=cdc42b PE=2 SV=1
198	false	T1EG94|T1EG94_HELRO	20195596	99.80938	31.47	20.98	27.27	20.98	20.98	20.98	20.98	16.78	12.59	20.98	20.98	31.47	6	7.98E6	1.1E7	4.5E7	5.58E6	6.3E6	4.63E6	8.6E5	3.52E5	1.66E6	1.3E6	9.1E6	6	24.0	9.0	6.0	24.0	21.0	13.0	16.0	6.0	7.0	7.0	13.0	Dehydration; Oxidation (M); Pyro-glu from E; Ubiquitin	16634.064	Ubiquitin-like domain-containing protein OS=Helobdella robusta OX=6412 GN=20195596 PE=4 SV=1
318	true	R7TST9|R7TST9_CAPTE	CAPTEDRAFT_148581	95.5424	2.95	2.69	0.26	0.00	0.00	0.26	0.56	0.26	0.00	0.26	0.26	0.26	7	8.9E5											2	10.0	1.0			1.0	2.0	2.0		1.0	2.0	1.0	Deoxy	271043.28	Spectrin beta chain OS=Capitella teleta OX=283909 GN=CAPTEDRAFT_148581 PE=3 SV=1
106	false	T1EDZ2|T1EDZ2_HELRO	20194794	93.694916	3.78	1.65	0.00	0.00	3.78	2.48	0.00	0.00	0.00	0.00	0.00	0.00	3	1.3E5			6.74E5	2.42E5							3	1.0			5.0	2.0							Pyro-glu from Q	95327.82	Ig-like domain-containing protein OS=Helobdella robusta OX=6412 GN=20194794 PE=3 SV=1
319	true	R7V2Q5|R7V2Q5_CAPTE	CAPTEDRAFT_152363	93.665855	10.63	1.29	0.00	0.00	1.45	4.67	8.70	1.29	0.00	0.00	0.00	0.00	7	6.28E4				3.01E5	2.22E5	4.34E4					2	1.0			1.0	4.0	7.0	4.0					Ala->Val substitution; Oxidation (M); Ser->Thr substitution	68812.32	H(+)-transporting two-sector ATPase OS=Capitella teleta OX=283909 GN=CAPTEDRAFT_152363 PE=3 SV=1
557	true	A0AAD9N6E3|A0AAD9N6E3_9ANNE	LSH36_196g04056	74.376366	5.87	2.14	2.14	0.00	5.87	5.87	5.87	5.87	5.87	5.87	2.14	0.00	3				4.15E5	8.91E5	4.28E5	6.13E5	4.93E5	4.69E5			2	1.0	1.0		8.0	11.0	7.0	16.0	14.0	7.0	1.0		Oxidation (M)	61431.043	phosphoglucomutase (alpha-D-glucose-1,6-bisphosphate-dependent) OS=Paralvinella palmiformis OX=53620 GN=LSH36_196g04056 PE=3 SV=1
941	true	A0A8J1Y9I2|A0A8J1Y9I2_OWEFU	OFUS_LOCUS6815	35.007847	24.44	0.00	0.00	24.44	0.00	0.00	0.00	0.00	0.00	0.00	0.00	0.00	2			2.96E5									2			2.0									Glu->Asp substitution; Ser->Thr substitution	14348.526	Small nuclear ribonucleoprotein Sm D1 OS=Owenia fusiformis OX=6347 GN=OFUS_LOCUS6815 PE=3 SV=1
518	false	A0AAD9MUW1|A0AAD9MUW1_9ANNE	LSH36_589g00020	37.45473	2.47	0.00	0.00	0.00	0.00	0.00	0.00	0.00	0.00	2.47	0.00	0.00	2									8.09E4			2									2.0				60871.492	ATP synthase subunit beta OS=Paralvinella palmiformis OX=53620 GN=LSH36_589g00020 PE=3 SV=1
652	true	A0AAD9L2R1|A0AAD9L2R1_RIDPI	NP493_359g10013	78.47807	11.07	0.00	7.72	0.00	0.00	0.00	0.00	0.00	0.00	0.00	0.00	11.07	3		2.86E5									5.05E5	2		2.0									4.0		33989.125	Serine/threonine-protein phosphatase OS=Ridgeia piscesae OX=27915 GN=NP493_359g10013 PE=3 SV=1
943	true	A0AAD9JNK2|A0AAD9JNK2_9ANNE	LSH36_243g01054	37.970238	2.87	0.00	0.00	0.00	0.00	1.79	1.79	0.00	0.00	2.87	0.00	0.00	2					9.28E4	1E5			2E5			2					1.0	1.0			2.0				63514.492	Aspartate--tRNA ligase, cytoplasmic OS=Paralvinella palmiformis OX=53620 GN=LSH36_243g01054 PE=3 SV=1
320	true	C7SP17|C7SP17_9ANNE		101.70021	26.02	3.06	6.63	0.00	0.00	0.00	3.06	0.00	0.00	0.00	0.00	22.96	7	5.4E4					5.67E4					1.43E6	4	1.0	2.0				1.0					8.0		21532.451	fructose-bisphosphate aldolase (Fragment) OS=Oligochaeta sp. MR-2009 OX=662525 PE=2 SV=1
231	true	T1FRD7|T1FRD7_HELRO	20211384	95.435646	3.90	3.90	0.00	0.00	0.00	0.00	0.00	0.00	0.00	0.00	0.00	0.00	8	4.84E5											2	10.0											Carbamidomethylation (DHKE, X@N-term); Ile->Thr substitution; Oxidation (M)	208405.72	Clathrin heavy chain OS=Helobdella robusta OX=6412 GN=20211384 PE=3 SV=1
204	true	A0AAD9N606|A0AAD9N606_9ANNE	LSH36_236g03015	116.35126	9.98	2.09	0.00	0.00	9.98	3.60	9.98	0.00	0.00	0.00	0.00	0.00	10	1.42E5			1.92E6	5.56E5	4.72E6						4	3.0			21.0	4.0	32.0						Carbamidomethylation; Double Carbamidomethylation (DHKE, X@N-term); Methylation(others); Ser->Pro substitution	97185.04	Major vault protein OS=Paralvinella palmiformis OX=53620 GN=LSH36_236g03015 PE=4 SV=1
688	true	T1EEB5|T1EEB5_HELRO	20194917	58.111046	10.17	0.00	10.17	0.00	0.00	0.00	0.00	0.00	0.00	0.00	0.00	4.75	3		1.12E6									2.91E5	2		3.0									2.0	Ile->Val substitution	33093.95	Small ribosomal subunit protein eS6 OS=Helobdella robusta OX=6412 GN=20194917 PE=3 SV=1
652	true	A0A7I8W168|A0A7I8W168_9ANNE	DGYR_LOCUS9796	78.47807	9.68	0.00	6.74	0.00	0.00	0.00	0.00	0.00	0.00	0.00	0.00	9.68	3		2.86E5									5.05E5	2		2.0									4.0		39120.914	Serine/threonine-protein phosphatase OS=Dimorphilus gyrociliatus OX=2664684 GN=DGYR_LOCUS9796 PE=3 SV=1
946	true	R7UR90|R7UR90_CAPTE	CAPTEDRAFT_227401	38.74137	9.74	0.00	0.00	9.74	0.00	0.00	0.00	0.00	0.00	0.00	0.00	0.00	2			7.91E5									2			2.0										17703.418	40S ribosomal protein S24 (Fragment) OS=Capitella teleta OX=283909 GN=CAPTEDRAFT_227401 PE=3 SV=1
477	false	A0A8J1Y9W8|A0A8J1Y9W8_OWEFU	OFUS_LOCUS363	73.459946	10.00	0.00	10.00	10.00	0.00	0.00	0.00	0.00	0.00	0.00	0.00	0.00	3		4.94E5	2.15E6									3		3.0	4.0									Deamidation (NQ)	26830.578	Proteasome subunit alpha type (Fragment) OS=Owenia fusiformis OX=6347 GN=OFUS_LOCUS363 PE=3 SV=1
106	true	A0A2I7YV74|A0A2I7YV74_EISFE		167.84303	22.91	16.51	0.00	0.00	20.81	14.42	5.23	0.00	0.00	0.00	0.00	0.00	18	2.21E6			5.8E6	4.25E6	3.57E5						18	13.0			28.0	15.0	5.0						Deamidation (NQ); Ethylation; Oxidation (M); Pyro-glu from Q; Thr->Ala substitution	96292.016	Heat Shock Protein 70KDa cognate 4 OS=Eisenia fetida OX=6396 PE=2 SV=1
690	true	T1ERD1|T1ERD1_HELRO	20199131	49.591118	15.76	0.00	5.42	15.76	0.00	0.00	0.00	0.00	0.00	0.00	0.00	0.00	3			1.32E6									2		1.0	3.0									Arg->Lys substitution	22733.955	Ras-related protein Rab-18 OS=Helobdella robusta OX=6412 GN=20199131 PE=4 SV=1
691	true	T1EMB4|T1EMB4_HELRO	20197714	49.10408	13.42	0.00	3.03	4.33	0.00	0.00	0.00	0.00	0.00	0.00	0.00	6.06	3		4.4E5	5.42E4								9.4E4	3		1.0	1.0								1.0	Glu->Arg substitution; Tyr->Phe substitution	26340.154	Phosphomannomutase OS=Helobdella robusta OX=6412 GN=20197714 PE=3 SV=1
70	true	E9NPR7|E9NPR7_EISFE		212.89636	47.57	7.77	34.95	47.57	7.77	7.77	12.14	0.00	0.00	4.37	0.00	31.07	18		6.67E6	7.63E7								1.42E6	12	1.0	36.0	62.0	1.0	3.0	5.0			2.0		15.0	Carbamidomethylation (DHKE, X@N-term); Carbamylation; Deamidation (NQ); Gln->His substitution; Oxidation (M); more	23559.92	glutathione transferase OS=Eisenia fetida OX=6396 PE=2 SV=1
321	true	R7VCM8|R7VCM8_CAPTE	CAPTEDRAFT_221097	89.381615	12.11	0.00	9.47	0.00	0.00	2.37	2.37	2.37	0.00	2.11	9.47	12.11	5		2.82E5							5.27E4	2.51E5		2		4.0			3.0	1.0	3.0		1.0	13.0	5.0	Deamidation (NQ); Oxidation (M)	41734.41	PPM-type phosphatase domain-containing protein OS=Capitella teleta OX=283909 GN=CAPTEDRAFT_221097 PE=3 SV=1
799	true	A0A8J1YA96|A0A8J1YA96_OWEFU	OFUS_LOCUS3	38.43837	3.41	0.00	1.95	0.00	0.00	0.00	3.41	3.41	1.95	1.95	1.95	1.95	2		7.79E4				2.48E5	4.26E5	1.93E5	1.1E5	3.61E4		2		1.0				2.0	10.0	1.0	1.0	1.0	1.0		43434.023	UV excision repair protein RAD23 OS=Owenia fusiformis OX=6347 GN=OFUS_LOCUS3 PE=3 SV=1
206	false	R7TL07|R7TL07_CAPTE	CAPTEDRAFT_177262	91.89599	37.38	0.00	26.21	27.18	0.00	0.00	0.00	0.00	0.00	0.00	0.00	17.48	9		1.67E5	5.1E5									4		9.0	6.0								4.0		22792.824	Ras-related protein Rab-1A OS=Capitella teleta OX=283909 GN=CAPTEDRAFT_177262 PE=4 SV=1
917	true	A0A8J1XW82|A0A8J1XW82_OWEFU	OFUS_LOCUS16194	48.924194	3.82	2.15	0.00	0.00	0.00	0.00	3.82	0.00	0.00	3.82	0.00	0.00	2	4.73E4					1.95E5			3.67E5			2	1.0					2.0			3.0				47320.84	Uncharacterized protein OS=Owenia fusiformis OX=6347 GN=OFUS_LOCUS16194 PE=3 SV=1
271	true	A0A7I8VI77|A0A7I8VI77_9ANNE	DGYR_LOCUS4609	114.12321	14.67	7.45	14.67	0.00	11.29	11.29	7.45	7.45	0.00	7.45	10.84	14.67	7	4.46E5	1.06E6		1.04E6	2.31E6	1.38E6	6.22E5		5.01E5	2.78E6	1.42E6	2	5.0	8.0		8.0	14.0	7.0	9.0		8.0	19.0	9.0	Acetylation (TSCYH); Deoxy; Oxidation (M)	49996.336	Rab GDP dissociation inhibitor OS=Dimorphilus gyrociliatus OX=2664684 GN=DGYR_LOCUS4609 PE=3 SV=1
464	false	A0A0A0QXK5|A0A0A0QXK5_9ANNE		61.780678	19.21	0.00	0.00	19.21	0.00	0.00	0.00	0.00	0.00	0.00	0.00	0.00	3			2.17E6									3			3.0										17223.338	Small ribosomal subunit protein uS15 OS=Phragmatopoma lapidosa OX=341668 PE=2 SV=1
464	true	O77303|RS13_LUMRU	RPS13	79.21935	33.77	0.00	0.00	33.77	0.00	0.00	0.00	0.00	0.00	0.00	0.00	0.00	5			2.87E6									5			7.0										17115.28	Small ribosomal subunit protein uS15 OS=Lumbricus rubellus OX=35632 GN=RPS13 PE=2 SV=3
151	true	A0A8J1T663|A0A8J1T663_OWEFU	OFUS_LOCUS10603	127.59171	5.35	5.08	0.00	0.00	0.00	0.54	1.35	0.00	0.00	0.54	0.27	0.00	13	1.02E6				1.6E5	2.1E5			2.36E4			6	21.0				1.0	6.0			1.0	1.0		Deamidation (NQ); Ethylation; Pyro-glu from Q; Thr->Ser substitution	240437.05	Uncharacterized protein OS=Owenia fusiformis OX=6347 GN=OFUS_LOCUS10603 PE=3 SV=1
693	true	A0A8S4MW15|A0A8S4MW15_OWEFU	OFUS_LOCUS578	45.663166	4.17	0.00	0.89	0.00	0.00	0.00	3.28	0.00	0.00	0.00	0.00	0.00	3						1.47E5						2		1.0				2.0							70192.37	RNA helicase (Fragment) OS=Owenia fusiformis OX=6347 GN=OFUS_LOCUS578 PE=3 SV=1
176	true	A0A410RFC9|A0A410RFC9_9ANNE		120.61753	30.89	10.81	22.39	0.00	0.00	6.56	15.44	0.00	0.00	6.95	15.44	30.89	10	3.76E5	4.17E6			7.95E5	5.66E5			1.4E5	2.96E5	2.29E7	9	3.0	9.0			3.0	5.0			3.0	5.0	16.0	Carbamidomethylation; Lys->Asn substitution; Pyro-glu from E	29053.795	Hemoglobin linker chain (Fragment) OS=Bimastos eiseni OX=320977 PE=2 SV=1
399	false	A0A7I8VMA1|A0A7I8VMA1_9ANNE	DGYR_LOCUS5080	74.08054	9.87	3.73	0.00	0.00	0.00	5.87	7.47	2.13	0.00	8.27	2.13	0.00	4	3.39E4				1.04E5	3.26E5			2.5E5			2	1.0				2.0	4.0	2.0		7.0	1.0			42936.203	RNA helicase OS=Dimorphilus gyrociliatus OX=2664684 GN=DGYR_LOCUS5080 PE=3 SV=1
694	true	A0A088BZ09|A0A088BZ09_EISFE		66.54205	30.38	0.00	30.38	0.00	0.00	0.00	0.00	0.00	0.00	0.00	0.00	30.38	2		5.28E5									1.99E6	2		2.0									4.0	Oxidation (M)	8160.473	Arginase (Fragment) OS=Eisenia fetida OX=6396 PE=2 SV=1
683	false	R7V5I4|R7V5I4_CAPTE	CAPTEDRAFT_162959	57.943596	2.07	2.07	0.00	0.00	2.07	2.07	0.75	0.00	0.00	0.00	0.00	0.00	2	5.15E5			9.2E5	6.52E5	5.33E4						2	2.0			6.0	4.0	1.0						Leu->Val substitution	117649.4	Ubiquitin-activating enzyme E1 C-terminal domain-containing protein OS=Capitella teleta OX=283909 GN=CAPTEDRAFT_162959 PE=3 SV=1
954	true	A8U9X2|A8U9X2_SIPNU		46.253647	12.59	0.00	0.00	12.59	0.00	0.00	0.00	0.00	0.00	0.00	0.00	0.00	2			7.16E5									2			2.0										15256.883	Large ribosomal subunit protein eL33 (Fragment) OS=Sipunculus nudus OX=6446 PE=2 SV=1
696	true	R7TIR0|R7TIR0_CAPTE	CAPTEDRAFT_181658	53.816696	12.16	0.00	12.16	12.16	0.00	0.00	0.00	0.00	0.00	0.00	0.00	6.31	2		1.34E6	2.41E6								1.79E5	2		4.0	2.0								1.0	Oxidation (M); Val->Leu substitution	24442.791	Ubiquitin carboxyl-terminal hydrolase OS=Capitella teleta OX=283909 GN=CAPTEDRAFT_181658 PE=3 SV=1
222	false	R7UD67|R7UD67_CAPTE	CAPTEDRAFT_125227	72.95966	46.90	0.00	21.24	46.90	0.00	0.00	0.00	0.00	0.00	7.96	0.00	7.96	5			4.68E5									2		3.0	7.0						1.0		1.0		12158.187	Histone H2A (Fragment) OS=Capitella teleta OX=283909 GN=CAPTEDRAFT_125227 PE=3 SV=1
141	true	T1FMK3|T1FMK3_HELRO	20210052	116.330185	14.46	4.01	0.00	0.00	8.19	12.54	8.89	5.40	1.39	0.00	0.00	1.57	12	3.76E4			6.37E5	3.91E6	1.94E6	5.37E5					5	6.0			13.0	47.0	24.0	12.0	4.0			1.0	Carbamylation; Met->Val substitution; Oxidation (M); Pyro-glu from Q	67865.055	FERM domain-containing protein OS=Helobdella robusta OX=6412 GN=20210052 PE=4 SV=1
191	false	A0AAD9NUT2|A0AAD9NUT2_RIDPI	NP493_305g02010	112.75565	42.19	0.00	16.15	27.60	0.00	0.00	0.00	0.00	0.00	0.00	0.00	13.54	9		8.15E4	4.74E5								1.33E4	5		3.0	6.0								3.0	Carbamidomethylation; Pyro-glu from Q	21702.082	Uncharacterized protein OS=Ridgeia piscesae OX=27915 GN=NP493_305g02010 PE=4 SV=1
233	true	T1F8Y4|T1F8Y4_HELRO	20205283	101.975105	5.94	0.00	0.00	0.00	4.23	3.77	5.49	0.00	0.00	0.00	0.00	0.00	9				1.81E5	1.32E5	1.83E6						5				27.0	11.0	28.0						Propionamide (K, X@N-term); Pyro-glu from Q	99619.484	Aminopeptidase OS=Helobdella robusta OX=6412 GN=20205283 PE=3 SV=1
152	true	A0A410RH35|A0A410RH35_9ANNE		129.88376	62.50	6.25	25.00	62.50	6.25	6.25	6.25	6.25	0.00	18.12	12.50	25.00	11	1.96E5	1.74E6	2.76E7	1.57E5	2.41E5	1.44E5	8.98E4		3.98E5	1.22E5	1.99E6	9	1.0	7.0	30.0	1.0	1.0	1.0	3.0		9.0	2.0	7.0	Carbamidomethylation; Ethylation; Ser->Asn substitution	17986.365	Erythrocruorin (Fragment) OS=Bimastos eiseni OX=320977 PE=2 SV=1
917	true	A0AAD9JV35|A0AAD9JV35_RIDPI	NP493_1682g00026	48.924194	3.84	2.16	0.00	0.00	0.00	0.00	3.84	0.00	0.00	3.84	0.00	0.00	2	4.73E4					1.95E5			3.67E5			2	1.0					2.0			3.0				47303.023	AAA+ ATPase domain-containing protein OS=Ridgeia piscesae OX=27915 GN=NP493_1682g00026 PE=3 SV=1
795	true	A8U9Q8|A8U9Q8_SIPNU		59.562103	26.97	0.00	26.97	26.97	0.00	0.00	0.00	0.00	0.00	0.00	0.00	16.85	2		1.01E6	3.28E6								1.43E5	2		2.0	2.0								1.0		9467.229	Putative ribosomal protein L12 (Fragment) OS=Sipunculus nudus OX=6446 PE=2 SV=1
206	true	A0AAD9PBY8|A0AAD9PBY8_RIDPI	NP493_42g09060	104.26954	41.95	0.00	30.73	35.12	0.00	0.00	0.00	0.00	0.00	0.00	0.00	25.37	10		3.45E5	1.49E6								3.96E4	5		11.0	8.0								5.0	Deoxy	22844.912	Ras-related protein Rab-1A OS=Ridgeia piscesae OX=27915 GN=NP493_42g09060 PE=4 SV=1
196	true	A0A0M5M0K4|A0A0M5M0K4_9ANNE	CuZnSOD	125.56428	52.26	11.61	49.68	48.39	11.61	11.61	5.81	0.00	0.00	18.06	15.48	39.35	9	2.26E5	3.77E6	1.07E8	1.61E5	2.62E5	5.36E4			5.29E5	1.87E5	2.74E6	9	2.0	9.0	23.0	3.0	3.0	1.0			5.0	3.0	6.0	Acetylation (Protein N-term); Carbamidomethylation (DHKE, X@N-term); Deamidation (NQ)	15952.842	Superoxide dismutase [Cu-Zn] OS=Eisenia andrei OX=168636 GN=CuZnSOD PE=2 SV=1
958	true	R7UPQ0|R7UPQ0_CAPTE	CAPTEDRAFT_181922	34.101486	5.83	0.00	0.00	0.00	0.00	0.00	0.00	0.00	0.00	0.00	2.15	3.68	2										4.49E4	4.89E5	2										1.0	1.0	Ser->Thr substitution	37145.152	Eukaryotic translation initiation factor 2 subunit 1 OS=Capitella teleta OX=283909 GN=CAPTEDRAFT_181922 PE=3 SV=1
697	true	A0AAD9NAN4|A0AAD9NAN4_9ANNE	LSH36_120g16066	61.822296	9.54	0.00	4.96	0.00	0.00	0.00	0.00	0.00	0.00	0.00	0.00	9.54	3		1.5E5									4.23E5	2		1.0									3.0		28868.807	Proliferating cell nuclear antigen OS=Paralvinella palmiformis OX=53620 GN=LSH36_120g16066 PE=3 SV=1
464	false	R7VFB9|R7VFB9_CAPTE	CAPTEDRAFT_149191	54.25259	14.57	0.00	0.00	14.57	0.00	0.00	0.00	0.00	0.00	0.00	0.00	0.00	2			1.68E6									2			2.0										17203.285	Small ribosomal subunit protein uS15 OS=Capitella teleta OX=283909 GN=CAPTEDRAFT_149191 PE=3 SV=1
662	false	A0AAD9KDQ0|A0AAD9KDQ0_RIDPI	NP493_1197g00042	53.962944	6.41	0.00	6.41	0.00	0.00	0.00	0.00	0.00	0.00	0.00	0.00	0.00	2		7.2E5										2		2.0											34750.965	MPN domain-containing protein OS=Ridgeia piscesae OX=27915 GN=NP493_1197g00042 PE=4 SV=1
698	true	A0AAD9KGT0|A0AAD9KGT0_RIDPI	NP493_1118g00011	59.313137	17.28	0.00	12.35	12.35	0.00	0.00	0.00	0.00	4.94	4.94	4.94	4.94	3		3.32E5	9.49E5					1.29E4	2.17E4	1.84E4	7.19E5	3		2.0	2.0					1.0	1.0	1.0	1.0	Carbamidomethylation; Formylation	18545.867	S-phase kinase-associated protein 1 OS=Ridgeia piscesae OX=27915 GN=NP493_1118g00011 PE=3 SV=1
198	false	Q0ZD85|Q0ZD85_PECGU		99.80938	28.66	19.11	24.84	19.11	19.11	19.11	19.11	15.29	11.46	19.11	19.11	28.66	6	7.98E6	1.1E7	4.5E7	5.58E6	6.3E6	4.63E6	8.6E5	3.52E5	1.66E6	1.3E6	9.1E6	6	24.0	9.0	6.0	24.0	21.0	13.0	16.0	6.0	7.0	7.0	13.0	Dehydration; Oxidation (M); Pyro-glu from E; Ubiquitin	17847.863	Ubiquitin/ribosomal protein S27 fusion protein OS=Pectinaria gouldii OX=260746 PE=2 SV=1
612	true	A0A7I8W9Y7|A0A7I8W9Y7_9ANNE	DGYR_LOCUS12418	48.909065	6.13	0.00	6.13	0.00	0.00	0.00	0.00	0.00	0.00	0.00	0.00	6.13	2		5.26E5									6.32E5	2		3.0									2.0	Phe->Tyr substitution	35588.184	Serine/threonine-protein phosphatase OS=Dimorphilus gyrociliatus OX=2664684 GN=DGYR_LOCUS12418 PE=3 SV=1
239	false	A0A8J1TM26|A0A8J1TM26_OWEFU	OFUS_LOCUS1946	76.67158	3.99	3.99	0.00	0.00	0.00	0.00	0.00	0.00	0.00	0.00	0.00	0.00	6	3.52E5											2	6.0												137997.55	Coatomer subunit alpha OS=Owenia fusiformis OX=6347 GN=OFUS_LOCUS1946 PE=4 SV=1
273	true	A0AAD9JG28|A0AAD9JG28_9ANNE	LSH36_326g04091	86.29391	15.86	0.00	0.00	0.00	0.00	0.00	2.53	1.84	0.00	15.86	0.00	0.00	8									3.98E5			3						1.0	2.0		16.0			Methylation(others)	48659.426	Vesicle-fusing ATPase OS=Paralvinella palmiformis OX=53620 GN=LSH36_326g04091 PE=3 SV=1
361	false	R7UII7|R7UII7_CAPTE	CAPTEDRAFT_171884	80.61367	11.23	0.00	11.23	4.71	0.00	0.00	0.00	0.00	0.00	0.00	0.00	11.23	4		1.18E6	1.22E5								3.16E6	2		8.0	1.0								8.0	Lysine oxidation to aminoadipic semialdehyde; Methylation(others)	31408.727	U2A'/phosphoprotein 32 family A C-terminal domain-containing protein OS=Capitella teleta OX=283909 GN=CAPTEDRAFT_171884 PE=3 SV=1
464	false	T1FX82|T1FX82_HELRO	20213430	48.89823	12.58	0.00	0.00	12.58	0.00	0.00	0.00	0.00	0.00	0.00	0.00	0.00	2			1.36E6									2			2.0										17149.24	Small ribosomal subunit protein uS15 OS=Helobdella robusta OX=6412 GN=20213430 PE=3 SV=1
471	true	R7TW49|R7TW49_CAPTE	CAPTEDRAFT_173171	82.47306	8.48	2.05	8.48	6.73	0.00	2.05	2.05	2.05	0.00	2.05	2.05	6.73	5		2.35E6	4.74E6								2.08E6	2	1.0	9.0	9.0		2.0	1.0	5.0		1.0	3.0	7.0	Methylation(others)	38068.42	Uncharacterized protein OS=Capitella teleta OX=283909 GN=CAPTEDRAFT_173171 PE=3 SV=1
699	true	A0A7I8VCC3|A0A7I8VCC3_9ANNE	DGYR_LOCUS2358	59.459732	5.77	0.00	5.77	0.00	0.00	0.00	0.00	0.00	0.00	0.00	5.77	5.77	3		4.99E5								3.78E4	2.48E5	3		3.0								3.0	2.0		28371.996	Large ribosomal subunit protein uL2 OS=Dimorphilus gyrociliatus OX=2664684 GN=DGYR_LOCUS2358 PE=3 SV=1
969	true	T1EM70|T1EM70_HELRO	20197670	35.279755	3.43	0.00	0.00	0.00	0.00	0.00	0.00	0.00	0.00	0.00	3.43	0.00	2										7.47E4		2										2.0			51126.445	protein-synthesizing GTPase OS=Helobdella robusta OX=6412 GN=20197670 PE=3 SV=1
970	true	T1FY27|T1FY27_HELRO	20213725	51.863922	13.29	0.00	0.00	13.29	0.00	0.00	0.00	0.00	0.00	0.00	0.00	0.00	2			2.87E5									2			2.0										18925.746	Peptidyl-prolyl cis-trans isomerase OS=Helobdella robusta OX=6412 GN=20213725 PE=3 SV=1
701	true	A0AAD9N4P9|A0AAD9N4P9_9ANNE	LSH36_274g00036	56.7838	6.53	0.00	0.00	6.53	0.00	0.00	0.00	0.00	0.00	0.00	0.00	0.00	2			1.19E6									2			6.0									Oxidation (M)	22722.867	Uncharacterized protein OS=Paralvinella palmiformis OX=53620 GN=LSH36_274g00036 PE=4 SV=1
379	true	A0AAD9N1W2|A0AAD9N1W2_9ANNE	LSH36_276g00012	77.83534	5.97	2.20	0.00	0.00	2.20	2.20	3.46	4.40	2.20	3.77	0.00	0.00	5						4.93E5	5.58E5		5.17E4			2	2.0			4.0	3.0	5.0	20.0	9.0	3.0			Asn->Ser substitution; Carbamylation	69466.14	Actin-interacting protein 1 OS=Paralvinella palmiformis OX=53620 GN=LSH36_276g00012 PE=3 SV=1
563	true	T1FP47|T1FP47_HELRO	20210594	91.213554	14.85	0.00	0.00	0.00	0.00	0.00	0.00	0.00	0.00	0.00	0.00	14.85	4											2.22E6	3											6.0	Carboxylation (DKW)	40825.062	Calponin-homology (CH) domain-containing protein OS=Helobdella robusta OX=6412 GN=20210594 PE=3 SV=1
367	false	A0AAD9MQZ2|A0AAD9MQZ2_9ANNE	LSH36_1221g00000	48.17505	8.15	0.00	0.00	0.00	0.00	0.00	1.63	4.89	0.00	1.63	1.63	3.26	3							7.07E5				4.85E5	2						2.0	5.0		3.0	8.0	1.0	Oxidation (M); Val->Gln substitution	41932.6	ethanolamine-phosphate cytidylyltransferase OS=Paralvinella palmiformis OX=53620 GN=LSH36_1221g00000 PE=3 SV=1
917	true	T1G4Q2|T1G4Q2_HELRO	20216050	48.924194	4.28	2.41	0.00	0.00	0.00	0.00	4.28	0.00	0.00	4.28	0.00	0.00	2	4.73E4					1.95E5			3.67E5			2	1.0					2.0			3.0				42273.254	AAA+ ATPase domain-containing protein OS=Helobdella robusta OX=6412 GN=20216050 PE=3 SV=1
407	false	A0AAD9NY70|A0AAD9NY70_RIDPI	NP493_256g03023	63.15499	6.77	1.18	0.00	0.00	0.00	5.41	2.37	2.54	0.00	2.37	0.00	1.35	5	5.12E4				7.77E5	4.66E5	2.83E5		1.88E5		3.9E4	5	1.0				4.0	2.0	4.0		2.0		2.0	Ser->Asn substitution	65648.86	Phosphatase PP2A regulatory subunit A/Splicing factor 3B subunit 1-like HEAT repeat domain-containing protein OS=Ridgeia piscesae OX=27915 GN=NP493_256g03023 PE=3 SV=1
892	true	A0A1S6QD29|A0A1S6QD29_PECGU		42.87471	12.50	0.00	0.00	6.67	0.00	0.00	0.00	0.00	0.00	5.83	0.00	0.00	2			2.33E5						3.6E4			2			1.0						1.0				13608.503	Hemerythrin OS=Pectinaria gouldii OX=260746 PE=2 SV=1
487	false	A0AAD9NNE4|A0AAD9NNE4_RIDPI	NP493_642g00005	66.25175	18.79	0.00	0.00	18.79	0.00	0.00	0.00	0.00	0.00	0.00	0.00	6.04	3			4.76E6								2.37E4	3			6.0								1.0	Methylation(others)	17595.557	Actin-related protein 2/3 complex subunit 4 OS=Ridgeia piscesae OX=27915 GN=NP493_642g00005 PE=3 SV=1
564	true	T1EDU2|T1EDU2_HELRO	20194744	62.946068	4.83	0.00	0.00	0.00	0.00	1.93	2.90	2.90	1.45	0.00	0.00	0.00	3						5.9E5	7.4E4	8.39E4				2					1.0	8.0	4.0	1.0				Deamidation (NQ)	69699.68	Plastin-2 OS=Helobdella robusta OX=6412 GN=20194744 PE=4 SV=1
198	true	A0A1B1LTZ1|A0A1B1LTZ1_9ANNE		108.06474	44.53	33.58	40.15	33.58	33.58	33.58	33.58	17.52	13.14	33.58	33.58	44.53	7	8.69E6	1.21E7	4.75E7	6.99E6	7.38E6	5.19E6	8.6E5	3.52E5	1.79E6	1.45E6	1.02E7	7	27.0	11.0	8.0	30.0	26.0	16.0	16.0	6.0	9.0	10.0	14.0	Dehydration; Oxidation (M); Pyro-glu from E; Ubiquitin	15473.909	Ubiquitin (Fragment) OS=Aporrectodea caliginosa OX=302032 PE=2 SV=1
222	false	A0A8J1Y5L4|A0A8J1Y5L4_OWEFU	OFUS_LOCUS17823	67.44164	38.02	0.00	14.05	38.02	0.00	0.00	0.00	0.00	0.00	7.44	0.00	7.44	4			4.68E5									2		2.0	5.0						1.0		1.0		13135.397	Histone H2A OS=Owenia fusiformis OX=6347 GN=OFUS_LOCUS17823 PE=3 SV=1
703	true	T1EUB7|T1EUB7_HELRO	20200167	56.655525	13.85	0.00	7.79	6.06	0.00	0.00	0.00	0.00	0.00	0.00	0.00	0.00	3		3.59E5	9.44E4									2		2.0	1.0									Asp->Glu substitution	25883.527	SGNH hydrolase-type esterase domain-containing protein OS=Helobdella robusta OX=6412 GN=20200167 PE=3 SV=1
518	false	Q5MCG7|Q5MCG7_9ANNE		50.268612	15.27	0.00	0.00	0.00	0.00	0.00	0.00	0.00	0.00	15.27	0.00	0.00	2									1.19E5			2									2.0				13937.981	ATP synthase subunit beta, mitochondrial (Fragment) OS=Lumbriculus variegatus OX=61662 PE=2 SV=1
206	false	A0AAD9K706|A0AAD9K706_9ANNE	LSH36_43g06090	83.30037	19.92	0.00	17.62	11.88	0.00	0.00	0.00	0.00	0.00	0.00	0.00	13.79	7		6.68E4	1.22E5									2		8.0	4.0								4.0		29089.787	Uncharacterized protein OS=Paralvinella palmiformis OX=53620 GN=LSH36_43g06090 PE=4 SV=1
472	true	A0AAD9NB18|A0AAD9NB18_9ANNE	LSH36_106g04010	89.70026	11.15	3.72	11.15	11.15	3.72	0.00	3.72	0.00	0.00	3.72	3.72	3.72	4	1.2E5	1.84E6	4.62E6	5.84E4		3.3E4			1.22E4	1.66E4	3.08E5	3	1.0	5.0	5.0	1.0		1.0			1.0	1.0	1.0	Pyro-glu from Q	32984.434	thioredoxin-dependent peroxiredoxin (Fragment) OS=Paralvinella palmiformis OX=53620 GN=LSH36_106g04010 PE=3 SV=1
367	true	A0AAD9JWF0|A0AAD9JWF0_9ANNE	LSH36_131g05023	59.79872	11.70	0.00	0.00	0.00	0.00	0.00	1.60	8.51	0.00	5.32	1.60	3.19	4							1.11E6		1.73E5		4.85E5	3						2.0	6.0		4.0	8.0	1.0	Lys->Ser substitution; Lys->Thr substitution; Oxidation (M); Val->Gln substitution; Val->Leu substitution	42879.65	ethanolamine-phosphate cytidylyltransferase OS=Paralvinella palmiformis OX=53620 GN=LSH36_131g05023 PE=3 SV=1
234	true	A0AAD9K6L0|A0AAD9K6L0_9ANNE	LSH36_51g04005	86.97874	5.39	1.19	0.00	0.00	2.70	3.88	3.99	0.00	0.00	0.00	0.00	0.00	8	1.57E5			3.7E6	1.06E6	3.33E6						3	1.0			34.0	16.0	26.0						Asn->Gly substitution; Carbamylation; Ile->Val substitution; Met->Leu substitution; Propionamide (K, X@N-term)	104448.11	Aminopeptidase OS=Paralvinella palmiformis OX=53620 GN=LSH36_51g04005 PE=3 SV=1
119	false	R7UMQ5|R7UMQ5_CAPTE	CAPTEDRAFT_152326	101.923	26.46	11.28	26.46	15.56	7.00	7.00	7.39	7.39	0.00	7.39	11.28	15.56	8		5.48E6	5.84E5								1.78E6	2	7.0	45.0	11.0	11.0	14.0	8.0	10.0		8.0	16.0	19.0	Ala->Gly substitution; Ammonia-loss (N); Deamidation (NQ); Glu->Asp substitution; Met->Asn substitution; more	29269.816	14-3-3 domain-containing protein OS=Capitella teleta OX=283909 GN=CAPTEDRAFT_152326 PE=3 SV=1
978	true	A0AAD9K895|A0AAD9K895_RIDPI	NP493_1317g00053	35.980732	0.42	0.00	0.19	0.00	0.00	0.00	0.00	0.00	0.00	0.23	0.19	0.00	2		1.21E5							2.35E5	5.63E4		2		1.0							3.0	1.0			348524.0	UvrD-like helicase ATP-binding domain-containing protein OS=Ridgeia piscesae OX=27915 GN=NP493_1317g00053 PE=4 SV=1
979	true	A0AAD9N4X4|A0AAD9N4X4_9ANNE	LSH36_247g02042	39.358578	7.11	0.00	7.11	0.00	0.00	0.00	0.00	0.00	0.00	0.00	0.00	3.16	2		6.09E5									2.26E5	2		2.0									1.0		28890.531	Ribosome maturation protein SBDS OS=Paralvinella palmiformis OX=53620 GN=LSH36_247g02042 PE=3 SV=1
257	false	A0AAD9NSC6|A0AAD9NSC6_RIDPI	NP493_586g00035	70.06898	15.48	9.21	0.00	0.00	4.60	0.00	10.88	0.00	0.00	15.48	0.00	0.00	3	4.96E4			3.25E4		8.81E4			3.26E5			2	2.0			1.0		2.0			7.0			Deamidation (NQ)	25636.314	Uncharacterized protein OS=Ridgeia piscesae OX=27915 GN=NP493_586g00035 PE=3 SV=1
601	false	A0A7I8VXS2|A0A7I8VXS2_9ANNE	DGYR_LOCUS9036	39.163166	7.69	0.00	0.00	7.69	0.00	0.00	0.00	0.00	0.00	0.00	0.00	0.00	2			1.5E6									2			2.0										20584.768	Vacuolar protein sorting-associated protein 29 OS=Dimorphilus gyrociliatus OX=2664684 GN=DGYR_LOCUS9036 PE=3 SV=1
705	true	A0AAD9NBP4|A0AAD9NBP4_9ANNE	LSH36_68g04044	44.23018	7.28	0.00	0.00	0.00	0.00	0.00	1.90	0.00	0.00	0.00	0.00	5.38	3											9.09E5	2						1.0					2.0	Val->Ala substitution	34248.08	PDZ domain-containing protein OS=Paralvinella palmiformis OX=53620 GN=LSH36_68g04044 PE=4 SV=1
601	false	A0A8S4Q9G5|A0A8S4Q9G5_OWEFU	OFUS_LOCUS26093	39.163166	14.14	0.00	0.00	14.14	0.00	0.00	0.00	0.00	0.00	0.00	0.00	0.00	2			1.5E6									2			2.0										11133.952	Vacuolar protein sorting-associated protein 29 (Fragment) OS=Owenia fusiformis OX=6347 GN=OFUS_LOCUS26093 PE=3 SV=1
697	false	A0A7I8VM07|A0A7I8VM07_9ANNE	DGYR_LOCUS4336	54.5495	7.31	0.00	5.00	0.00	0.00	0.00	0.00	0.00	0.00	0.00	0.00	7.31	2		1.5E5									4.23E5	2		1.0									2.0		28586.477	Proliferating cell nuclear antigen OS=Dimorphilus gyrociliatus OX=2664684 GN=DGYR_LOCUS4336 PE=3 SV=1
982	true	Q5D2M9|Q5D2M9_9ANNE		47.77286	10.26	0.00	10.26	0.00	0.00	0.00	0.00	0.00	0.00	0.00	0.00	0.00	2		8.97E4										2		2.0										Carbamidomethylation	17270.41	Eisenstasin I OS=Eisenia andrei OX=168636 PE=2 SV=1
367	false	A0AAD9MRB7|A0AAD9MRB7_9ANNE	LSH36_933g00052	44.134964	12.32	0.00	0.00	0.00	0.00	0.00	0.00	6.64	0.00	6.64	0.00	5.69	2							4.07E5		1.73E5		4.85E5	2							1.0		1.0		1.0	Lys->Ser substitution; Lys->Thr substitution; Val->Leu substitution	24108.55	ethanolamine-phosphate cytidylyltransferase OS=Paralvinella palmiformis OX=53620 GN=LSH36_933g00052 PE=3 SV=1
706	true	A0A8S4P823|A0A8S4P823_OWEFU	OFUS_LOCUS15623	43.77967	3.68	0.00	1.91	1.77	0.00	0.00	0.00	0.00	0.00	0.00	0.00	0.00	3		8.55E4	2.33E5									2		2.0	1.0									Lys->Arg substitution	76116.25	Cathepsin L OS=Owenia fusiformis OX=6347 GN=OFUS_LOCUS15623 PE=3 SV=1
708	true	T1G058|T1G058_HELRO	20214456	45.98002	4.29	0.00	0.00	0.00	0.00	0.00	0.00	0.00	0.00	4.29	0.00	0.00	3									3.8E5			2									5.0				55145.848	Protein disulfide-isomerase OS=Helobdella robusta OX=6412 GN=20214456 PE=3 SV=1
227	false	A0A7I8VP70|A0A7I8VP70_9ANNE	DGYR_LOCUS5658	56.90886	7.25	2.25	0.00	0.00	3.00	0.00	5.25	3.00	0.00	3.00	7.25	0.00	3	3.88E4					8.25E4				1.66E5		2	1.0			1.0		3.0	3.0		4.0	5.0		Carbamidomethylation (DHKE, X@N-term); Carbamylation	44888.99	AAA+ ATPase domain-containing protein OS=Dimorphilus gyrociliatus OX=2664684 GN=DGYR_LOCUS5658 PE=3 SV=1
738	false	Q6T375|Q6T375_EISFE		56.90342	13.52	0.00	0.00	13.52	0.00	0.00	0.00	0.00	0.00	0.00	0.00	0.00	2			1.14E6									2			2.0										25422.941	Lumbrokinase-4 OS=Eisenia fetida OX=6396 PE=2 SV=1
34	true	A0A088BZ83|A0A088BZ83_EISFE		186.99203	70.00	21.67	48.33	58.33	35.00	35.00	21.67	10.00	0.00	27.50	27.50	60.00	22	5.23E6	3.39E8	1.72E9	5.49E6	7.85E6	2.86E6	6.11E4		1.63E6	3.82E6	9.54E7	21	11.0	163.0	332.0	16.0	14.0	12.0	3.0		12.0	22.0	58.0	Ala->Val substitution; Carbamidomethylation (DHKE, X@N-term); Carbamylation; Deamidation (NQ); Dehydration; more	13835.363	SCBP2-like protein (Fragment) OS=Eisenia fetida OX=6396 PE=2 SV=1
142	true	A0A410RGS5|A0A410RGS5_9ANNE		125.56938	48.52	18.34	25.44	48.52	12.43	12.43	18.34	0.00	0.00	18.34	18.34	31.95	11	2.21E5	3.45E6	5.5E7	5.09E4	9.38E4	1.17E5			1.39E5	5.41E4	4.52E6	11	4.0	9.0	25.0	3.0	3.0	3.0			5.0	4.0	8.0	Carbamylation; Oxidation or Hydroxylation; Pyro-glu from E	18871.03	Erythrocruorin (Fragment) OS=Bimastos eiseni OX=320977 PE=2 SV=1
208	true	R7UMK0|R7UMK0_CAPTE	CAPTEDRAFT_152289	122.72466	9.03	1.76	0.00	0.00	7.03	3.28	7.39	0.00	0.00	0.00	0.00	0.00	9				1.14E5		2.21E5						2	2.0			10.0	3.0	29.0						Carbamidomethylation; Double Carbamidomethylation (DHKE, X@N-term); Methylation(KR); Methylation(others); Oxidation (M)	95266.555	Major vault protein OS=Capitella teleta OX=283909 GN=CAPTEDRAFT_152289 PE=4 SV=1
985	true	R7U949|R7U949_CAPTE	CAPTEDRAFT_151296	32.06792	7.96	7.96	0.00	0.00	0.00	0.00	0.00	0.00	0.00	0.00	0.00	0.00	2	1.63E5											2	2.0											Ser->Ala substitution; Thr->Ala substitution	24140.477	Uncharacterized protein OS=Capitella teleta OX=283909 GN=CAPTEDRAFT_151296 PE=3 SV=1
149	true	A0A8J1XJX7|A0A8J1XJX7_OWEFU	OFUS_LOCUS22754	116.63899	15.29	2.99	0.00	0.00	7.21	15.11	10.54	2.99	1.41	0.00	0.00	1.58	9				3.52E4	8.64E5	9.36E4						2	5.0			10.0	40.0	23.0	4.0	4.0			1.0	Carbamidomethylation; Carbamylation; Oxidation (M); Pyro-glu from Q; Val->Phe substitution	67110.31	FERM domain-containing protein OS=Owenia fusiformis OX=6347 GN=OFUS_LOCUS22754 PE=4 SV=1
652	true	R7V4C6|R7V4C6_CAPTE	CAPTEDRAFT_150639	78.47807	10.03	0.00	6.99	0.00	0.00	0.00	0.00	0.00	0.00	0.00	0.00	10.03	3		2.86E5									5.05E5	2		2.0									4.0		37507.29	Serine/threonine-protein phosphatase OS=Capitella teleta OX=283909 GN=CAPTEDRAFT_150639 PE=3 SV=1
367	true	A0AAD9J801|A0AAD9J801_9ANNE	LSH36_530g03004	59.79872	14.81	0.00	0.00	0.00	0.00	0.00	2.02	10.77	0.00	6.73	2.02	4.04	4							1.11E6		1.73E5		4.85E5	3						2.0	6.0		4.0	8.0	1.0	Lys->Ser substitution; Lys->Thr substitution; Oxidation (M); Val->Gln substitution; Val->Leu substitution	33810.4	ethanolamine-phosphate cytidylyltransferase OS=Paralvinella palmiformis OX=53620 GN=LSH36_530g03004 PE=3 SV=1
487	false	T1F6L5|T1F6L5_HELRO	20204464	66.25175	16.67	0.00	0.00	16.67	0.00	0.00	0.00	0.00	0.00	0.00	0.00	5.36	3			4.76E6								2.37E4	3			6.0								1.0	Methylation(others)	19631.059	Actin-related protein 2/3 complex subunit 4 OS=Helobdella robusta OX=6412 GN=20204464 PE=3 SV=1
799	true	A0AAD9KA62|A0AAD9KA62_9ANNE	LSH36_27g09061	38.43837	3.29	0.00	1.88	0.00	0.00	0.00	3.29	3.29	1.88	1.88	1.88	1.88	2		7.79E4				2.48E5	4.26E5	1.93E5	1.1E5	3.61E4		2		1.0				2.0	10.0	1.0	1.0	1.0	1.0		46258.664	UV excision repair protein RAD23 OS=Paralvinella palmiformis OX=53620 GN=LSH36_27g09061 PE=3 SV=1
612	true	A0A8S4PGT8|A0A8S4PGT8_OWEFU	OFUS_LOCUS18440	48.909065	2.14	0.00	2.14	0.00	0.00	0.00	0.00	0.00	0.00	0.00	0.00	2.14	2		5.26E5									6.32E5	2		3.0									2.0	Phe->Tyr substitution	102021.59	Serine/threonine-protein phosphatase OS=Owenia fusiformis OX=6347 GN=OFUS_LOCUS18440 PE=3 SV=1
518	false	Q6PTR3|Q6PTR3_9ANNE		50.268612	4.68	0.00	0.00	0.00	0.00	0.00	0.00	0.00	0.00	4.68	0.00	0.00	2									1.19E5			2									2.0				46244.79	ATP synthase subunit beta (Fragment) OS=Chaetopterus sp. KJP-2000 OX=217366 PE=2 SV=1
235	true	D0EP16|D0EP16_EISFE		96.91807	46.15	23.08	23.08	46.15	23.08	23.08	23.08	23.08	10.99	23.08	23.08	30.77	7	1.61E6	2.46E7	8.37E7	2.76E6	2.18E6	2.91E6	5.22E5	2.3E5	1.12E6	8.93E5	1.45E7	7	7.0	9.0	15.0	8.0	13.0	5.0	9.0	6.0	9.0	9.0	6.0	Carbamylation; Formylation; Thr->Ala substitution	10023.744	Pi-class glutathione S-transferase (Fragment) OS=Eisenia fetida OX=6396 PE=2 SV=1
278	true	R7UUZ8|R7UUZ8_CAPTE	CAPTEDRAFT_150577	91.213356	5.21	1.62	0.00	0.00	2.67	2.78	5.21	0.00	0.00	0.00	0.00	0.81	8	1.89E5				2.62E5	1.37E6						2	2.0			10.0	8.0	21.0					1.0	Deamidation (NQ); Oxidation (M)	96628.45	Aminopeptidase OS=Capitella teleta OX=283909 GN=CAPTEDRAFT_150577 PE=3 SV=1
988	true	T1G9H7|T1G9H7_HELRO	20217724	40.302307	3.62	1.57	0.00	0.00	0.00	3.62	3.62	0.00	0.00	0.00	0.00	0.00	2	8.06E4				1.14E6	1.71E6						2	1.0				2.0	3.0						Ile->Val substitution	70090.39	HELP domain-containing protein OS=Helobdella robusta OX=6412 GN=20217724 PE=3 SV=1
518	false	E9KJM9|E9KJM9_9ANNE		50.268612	12.90	0.00	0.00	0.00	0.00	0.00	0.00	0.00	0.00	12.90	0.00	0.00	2									1.19E5			2									2.0				16448.053	ATP synthase subunit beta (Fragment) OS=Erpobdella octoculata OX=39305 PE=2 SV=1
568	true	A0AAD9NW92|A0AAD9NW92_RIDPI	NP493_347g02021	77.73249	4.61	0.00	0.00	0.00	3.98	2.31	2.31	2.31	0.00	2.94	2.31	0.00	4				2.27E5	1.98E5	2.63E5	1.25E5		7.6E5	6.88E4		4				2.0	1.0	1.0	2.0		5.0	1.0		Deamidation (NQ)	52626.812	Uncharacterized protein OS=Ridgeia piscesae OX=27915 GN=NP493_347g02021 PE=3 SV=1
432	false	A0AAD9KXT3|A0AAD9KXT3_RIDPI	NP493_478g01035	85.459366	12.79	0.00	0.00	12.79	0.00	0.00	0.00	0.00	0.00	0.00	0.00	0.00	2			1.45E6									2			3.0									Deamidation (NQ)	19810.148	EF-hand domain-containing protein OS=Ridgeia piscesae OX=27915 GN=NP493_478g01035 PE=4 SV=1
281	false	I0E0A8|I0E0A8_9ANNE		55.775127	4.04	0.00	0.00	0.00	0.00	1.62	0.00	0.00	0.00	0.00	1.62	2.43	2					1.59E5					1.44E5	1.89E4	2					1.0					2.0	1.0		41875.953	Lombricine kinase OS=Enchytraeus sp. CD-2012 OX=1174486 PE=2 SV=1
367	true	A0AAD9IWN0|A0AAD9IWN0_9ANNE	LSH36_1018g01003	59.79872	12.09	0.00	0.00	0.00	0.00	0.00	1.65	8.79	0.00	5.49	1.65	3.30	4							1.11E6		1.73E5		4.85E5	3						2.0	6.0		4.0	8.0	1.0	Lys->Ser substitution; Lys->Thr substitution; Oxidation (M); Val->Gln substitution; Val->Leu substitution	41527.234	ethanolamine-phosphate cytidylyltransferase OS=Paralvinella palmiformis OX=53620 GN=LSH36_1018g01003 PE=3 SV=1
59	true	O18424|TXLR1_EISFE		147.55489	28.33	13.67	14.00	0.00	7.33	9.33	9.67	7.00	2.67	9.33	9.67	28.33	19	1.16E7	1.87E7		2.78E6	4.17E6	2.32E6	5.49E5	3.05E5	3.39E5	1.56E6	1.22E8	8	32.0	35.0		14.0	31.0	18.0	13.0	8.0	9.0	18.0	108.0	2-amino-3-oxo-butanoic_acid; Amidation; Carbamidomethylation (DHKE, X@N-term); Carbamylation; Deamidation (NQ); more	33913.3	Lysenin-related protein 1 OS=Eisenia fetida OX=6396 PE=1 SV=1
38	false	A0AAD9KWA1|A0AAD9KWA1_RIDPI	NP493_527g01011	141.33965	20.02	13.68	0.00	0.00	18.28	9.58	18.66	0.00	0.00	1.24	0.00	0.00	19	3.56E5			1.56E6	4.52E5	1.43E6						5	22.0			85.0	14.0	88.0			1.0			Carbamylation; Deamidation (NQ); Oxidation (M); Val->Phe substitution	89333.62	vesicle-fusing ATPase OS=Ridgeia piscesae OX=27915 GN=NP493_527g01011 PE=4 SV=1
139	false	A0AAD9P1D8|A0AAD9P1D8_RIDPI	NP493_201g02019	35.04943	1.13	0.00	0.00	0.00	0.00	0.97	1.13	0.97	0.00	0.00	0.00	0.00	2					1.59E6	1.47E6	2.91E5					2					2.0	3.0	1.0						68051.016	Uncharacterized protein OS=Ridgeia piscesae OX=27915 GN=NP493_201g02019 PE=4 SV=1
198	false	A8UFP2|A8UFP2_AREMA		95.446625	30.71	18.90	25.98	18.90	18.90	18.90	18.90	18.90	14.17	18.90	18.90	30.71	5	6.41E6	1.07E7	4.42E7	5.1E6	5.66E6	3.69E6	8.6E5	3.52E5	1.39E6	1.09E6	7.87E6	5	17.0	8.0	5.0	23.0	19.0	11.0	16.0	6.0	5.0	6.0	10.0	Dehydration; Pyro-glu from E; Ubiquitin	14568.135	Ubiquitin-ribosomal protein eL40 fusion protein (Fragment) OS=Arenicola marina OX=6344 PE=2 SV=1
367	true	A0AAD9JQC5|A0AAD9JQC5_9ANNE	LSH36_201g03037	59.79872	12.83	0.00	0.00	0.00	0.00	0.00	1.75	9.33	0.00	5.83	1.75	3.50	4							1.11E6		1.73E5		4.85E5	3						2.0	6.0		4.0	8.0	1.0	Lys->Ser substitution; Lys->Thr substitution; Oxidation (M); Val->Gln substitution; Val->Leu substitution	39088.43	ethanolamine-phosphate cytidylyltransferase OS=Paralvinella palmiformis OX=53620 GN=LSH36_201g03037 PE=3 SV=1
767	false	A0AAD9KT57|A0AAD9KT57_RIDPI	NP493_625g01099	44.52795	11.18	0.00	0.00	11.18	0.00	0.00	0.00	0.00	0.00	0.00	0.00	0.00	2			3.82E5									2			2.0										18530.236	UBC core domain-containing protein OS=Ridgeia piscesae OX=27915 GN=NP493_625g01099 PE=3 SV=1
476	true	T1FMQ2|T1FMQ2_HELRO	20210101	69.957855	2.77	0.92	0.00	0.00	1.97	0.92	2.77	0.00	0.00	0.00	0.00	0.00	4	2.21E5			1.54E6	5.75E5	2.32E6						2	1.0			7.0	2.0	10.0						Amidation	97605.08	BRO1 domain-containing protein OS=Helobdella robusta OX=6412 GN=20210101 PE=4 SV=1
992	true	T1EF82|T1EF82_HELRO	20195234	49.53354	6.29	0.00	0.00	0.00	0.00	0.00	0.00	0.00	0.00	6.29	0.00	0.00	2									7.7E4			2									2.0				39666.02	Coiled-coil domain-containing protein 6 OS=Helobdella robusta OX=6412 GN=20195234 PE=4 SV=1
825	true	A0A8S4PDF7|A0A8S4PDF7_OWEFU	OFUS_LOCUS16340	53.39736	3.17	1.68	0.00	0.00	0.00	1.68	1.68	0.00	0.00	1.49	0.00	0.00	2	6.92E4				1.04E5	8.37E4			9.05E4			2	1.0				1.0	1.0			2.0				61031.055	Achaete scute target 1 OS=Owenia fusiformis OX=6347 GN=OFUS_LOCUS16340 PE=4 SV=1
325	true	A0A8J1UQN4|A0A8J1UQN4_OWEFU	OFUS_LOCUS5505	74.6179	6.28	0.00	0.00	0.00	0.00	2.14	4.90	0.00	0.00	0.00	0.00	0.00	6					1.94E5	1.09E6						3					3.0	13.0						Methylation(others); Oxidation (M)	91013.195	Vacuolar protein sorting-associated protein 35 OS=Owenia fusiformis OX=6347 GN=OFUS_LOCUS5505 PE=3 SV=1
683	false	R7U3Z5|R7U3Z5_CAPTE	CAPTEDRAFT_224089	45.36828	1.59	0.79	0.00	0.00	1.59	0.79	0.79	0.00	0.00	0.00	0.00	0.00	2	4.6E5			1.37E6	5.86E5	5.33E4						2	1.0			6.0	3.0	1.0							111473.445	Ubiquitin-activating enzyme E1 C-terminal domain-containing protein OS=Capitella teleta OX=283909 GN=CAPTEDRAFT_224089 PE=3 SV=1
279	true	T1EM75|T1EM75_HELRO	20197675	94.070274	9.92	0.00	0.00	0.00	5.43	0.00	9.92	0.00	0.00	0.00	0.00	0.00	8						2.25E5						2				7.0		21.0						Methylation(others)	84661.19	Histidine kinase/HSP90-like ATPase domain-containing protein OS=Helobdella robusta OX=6412 GN=20197675 PE=3 SV=1
906	true	A0AAD9JMT9|A0AAD9JMT9_9ANNE	LSH36_225g02027	39.305138	3.81	0.00	0.00	0.00	0.00	0.00	0.00	0.00	0.00	3.81	0.00	0.00	2									1.13E5			2									2.0			Oxidation (M)	53746.74	RNA helicase OS=Paralvinella palmiformis OX=53620 GN=LSH36_225g02027 PE=3 SV=1
280	true	A0AAD9UJU3|A0AAD9UJU3_RIDPI	AHCY	103.34506	16.18	0.00	11.69	0.00	0.00	2.70	4.49	2.70	0.00	2.70	14.16	8.99	8		1.64E5			3.13E5	3.11E5	2.49E5			8.34E5	3.79E5	2		5.0			1.0	3.0	2.0		1.0	23.0	4.0	Acetylation (N-term); Ala->Ser substitution; Carbamidomethylation; Double Carbamidomethylation (DHKE, X@N-term)	48986.664	Adenosylhomocysteinase OS=Ridgeia piscesae OX=27915 GN=AHCY PE=3 SV=1
477	true	A0A7I8WAW3|A0A7I8WAW3_9ANNE	DGYR_LOCUS12664	84.46482	16.60	0.00	16.60	16.60	0.00	0.00	0.00	0.00	0.00	0.00	0.00	0.00	4		6.43E5	2.91E6									4		4.0	5.0									Deamidation (NQ)	26038.553	Proteasome subunit alpha type OS=Dimorphilus gyrociliatus OX=2664684 GN=DGYR_LOCUS12664 PE=3 SV=1
222	false	P19178|H2A_PLADU		72.95966	42.74	0.00	19.35	42.74	0.00	0.00	0.00	0.00	0.00	7.26	0.00	7.26	5			4.68E5									2		3.0	7.0						1.0		1.0		13309.62	Histone H2A OS=Platynereis dumerilii OX=6359 PE=3 SV=2
196	false	F1AGC6|F1AGC6_TUBTU		91.93831	47.12	0.00	47.12	41.35	0.00	0.00	0.00	0.00	0.00	0.00	5.77	41.35	5		1.66E6	6.47E7							2.34E4	1.52E6	5		5.0	13.0							1.0	4.0	Deamidation (NQ)	10858.805	Superoxide dismutase (Fragment) OS=Tubifex tubifex OX=6386 PE=2 SV=1
478	true	A0AAD9K4S2|A0AAD9K4S2_9ANNE	LSH36_65g07022	86.5683	4.14	3.63	0.00	0.00	1.52	1.77	1.77	0.00	0.00	0.00	0.00	0.00	5	1.1E6			5.89E4								2	9.0			3.0	2.0	2.0						Formylation	131945.78	Alanine--tRNA ligase OS=Paralvinella palmiformis OX=53620 GN=LSH36_65g07022 PE=3 SV=1
198	true	R7US71|R7US71_CAPTE	CAPTEDRAFT_186294	108.06474	26.41	19.91	23.81	19.91	19.91	19.91	19.91	10.39	7.79	19.91	19.91	26.41	7	8.69E6	1.21E7	4.75E7	6.99E6	7.38E6	5.19E6	8.6E5	3.52E5	1.79E6	1.45E6	1.02E7	7	27.0	11.0	8.0	30.0	26.0	16.0	16.0	6.0	9.0	10.0	14.0	Dehydration; Oxidation (M); Pyro-glu from E; Ubiquitin	26076.875	Ubiquitin-like domain-containing protein OS=Capitella teleta OX=283909 GN=CAPTEDRAFT_186294 PE=4 SV=1
487	false	R7UGT8|R7UGT8_CAPTE	CAPTEDRAFT_151285	39.11394	11.31	0.00	0.00	11.31	0.00	0.00	0.00	0.00	0.00	0.00	0.00	0.00	2			4.18E6									2			3.0										19578.12	Actin-related protein 2/3 complex subunit 4 OS=Capitella teleta OX=283909 GN=CAPTEDRAFT_151285 PE=3 SV=1
366	true	T1FZN2|T1FZN2_HELRO	20214280	73.0401	26.56	0.00	10.42	26.56	0.00	0.00	0.00	0.00	0.00	0.00	0.00	4.17	4		1.05E6	3.94E6									4		2.0	6.0								1.0	Leu->Asn substitution; Oxidation (M)	21407.97	Uncharacterized protein OS=Helobdella robusta OX=6412 GN=20214280 PE=4 SV=1
946	true	A0A0A0QYE3|A0A0A0QYE3_9ANNE		38.74137	11.45	0.00	0.00	11.45	0.00	0.00	0.00	0.00	0.00	0.00	0.00	0.00	2			7.91E5									2			2.0										15253.975	40S ribosomal protein S24 OS=Phragmatopoma lapidosa OX=341668 PE=2 SV=1
747	false	R7UIQ3|R7UIQ3_CAPTE	CAPTEDRAFT_155210	48.322296	12.59	0.00	0.00	12.59	0.00	0.00	0.00	0.00	0.00	0.00	0.00	0.00	2			9.63E5									2			2.0										16148.817	Small ribosomal subunit protein uS12 OS=Capitella teleta OX=283909 GN=CAPTEDRAFT_155210 PE=3 SV=1
969	true	R7VAJ2|R7VAJ2_CAPTE	CAPTEDRAFT_179168	35.279755	3.39	0.00	0.00	0.00	0.00	0.00	0.00	0.00	0.00	0.00	3.39	0.00	2										7.47E4		2										2.0			51322.836	protein-synthesizing GTPase OS=Capitella teleta OX=283909 GN=CAPTEDRAFT_179168 PE=3 SV=1
518	false	E9KJN3|E9KJN3_9ANNE		50.268612	6.73	0.00	0.00	0.00	0.00	0.00	0.00	0.00	0.00	6.73	0.00	0.00	2									1.19E5			2									2.0				31412.672	ATP synthase subunit beta (Fragment) OS=Scoloplos armiger OX=46605 PE=2 SV=1
837	true	A0A7I8VG32|A0A7I8VG32_9ANNE	DGYR_LOCUS4064	55.592335	5.88	0.00	0.00	0.00	0.00	0.00	0.00	0.00	0.00	0.00	0.00	5.88	2											9.44E4	2											3.0		37212.72	DgyrCDS4300 OS=Dimorphilus gyrociliatus OX=2664684 GN=DGYR_LOCUS4064 PE=3 SV=1
996	true	A0AAD9JW06|A0AAD9JW06_9ANNE	LSH36_141g02022	55.051765	4.90	0.00	0.00	0.00	0.00	0.00	0.00	0.00	0.00	0.00	0.00	4.90	2											4.21E5	2											2.0	Met->Leu substitution	54449.348	Glycerol-3-phosphate dehydrogenase [NAD(+)] OS=Paralvinella palmiformis OX=53620 GN=LSH36_141g02022 PE=3 SV=1
998	true	R7V598|R7V598_CAPTE	CAPTEDRAFT_158220	38.73771	4.04	0.00	3.54	4.04	0.00	0.00	0.00	0.00	0.00	0.00	0.00	0.00	2		6.4E4	5.52E5									2		2.0	3.0									Oxidation (M)	23053.064	HMG box domain-containing protein OS=Capitella teleta OX=283909 GN=CAPTEDRAFT_158220 PE=3 SV=1
652	true	T1FP14|T1FP14_HELRO	20210561	78.47807	10.03	0.00	6.99	0.00	0.00	0.00	0.00	0.00	0.00	0.00	0.00	10.03	3		2.86E5									5.05E5	2		2.0									4.0		37356.117	Serine/threonine-protein phosphatase OS=Helobdella robusta OX=6412 GN=20210561 PE=3 SV=1
1000	true	R7TJM9|R7TJM9_CAPTE	CAPTEDRAFT_183253	45.97068	3.47	0.00	0.00	0.00	0.00	0.00	0.00	1.98	0.00	3.47	3.47	0.00	2							1.61E5		2.82E5	1.51E5		2							4.0		3.0	2.0			46666.8	PX domain-containing protein (Fragment) OS=Capitella teleta OX=283909 GN=CAPTEDRAFT_183253 PE=3 SV=1
386	true	A0A8S4NW15|A0A8S4NW15_OWEFU	OFUS_LOCUS11994	79.83827	4.23	3.63	0.00	0.00	3.63	1.92	3.43	0.00	0.00	0.00	0.00	0.00	5	3.12E6			5.5E6	6.72E5	4.39E5						2	7.0			23.0	3.0	7.0						Deamidation (NQ); Gly->Ser substitution	108743.39	Vinculin OS=Owenia fusiformis OX=6347 GN=OFUS_LOCUS11994 PE=3 SV=1
712	true	T1FP03|T1FP03_HELRO	20210550	63.192505	17.69	0.00	0.00	17.69	0.00	0.00	0.00	0.00	0.00	0.00	0.00	0.00	3			1.54E6									3			3.0									Methylation(others)	16704.467	Large ribosomal subunit protein uL15 OS=Helobdella robusta OX=6412 GN=20210550 PE=3 SV=1
691	false	R7TKZ9|R7TKZ9_CAPTE	CAPTEDRAFT_221704	42.323566	8.37	0.00	2.79	0.00	0.00	0.00	0.00	0.00	0.00	0.00	0.00	5.58	2		4.4E5									9.4E4	2		1.0									1.0	Tyr->Phe substitution	28166.885	Phosphomannomutase OS=Capitella teleta OX=283909 GN=CAPTEDRAFT_221704 PE=3 SV=1
170	false	B9TY07|B9TY07_LUMTE		85.66849	43.43	8.08	31.31	36.36	0.00	0.00	8.08	0.00	0.00	16.16	0.00	23.23	5	6.68E4	1.39E6	5.63E6						1.07E5		5.23E5	5	1.0	5.0	8.0			1.0			2.0		3.0	Dihydroxy; Oxidation (M)	11541.421	Translationally-controlled tumor protein (Fragment) OS=Lumbricus terrestris OX=6398 PE=2 SV=1
479	true	A0AAD9L3H4|A0AAD9L3H4_RIDPI	NP493_382g02016	72.33954	4.29	1.96	0.00	0.00	0.74	2.94	2.09	0.00	0.00	0.00	0.00	0.00	5	5.54E5			1.83E5	8.03E6	5.31E5						4	2.0			1.0	6.0	3.0						Arg->Lys substitution; Oxidation (M)	90107.55	Echinoderm microtubule-associated protein-like 2 OS=Ridgeia piscesae OX=27915 GN=NP493_382g02016 PE=3 SV=1
747	false	A0A0A0R3C6|A0A0A0R3C6_9ANNE		49.05018	12.59	0.00	0.00	12.59	0.00	0.00	0.00	0.00	0.00	0.00	0.00	0.00	2			1.14E6									2			2.0										16093.822	Small ribosomal subunit protein uS12 OS=Phragmatopoma lapidosa OX=341668 PE=2 SV=1
118	true	R7UUN1|R7UUN1_CAPTE	CAPTEDRAFT_164235	131.06078	9.66	8.87	0.00	0.00	5.62	4.83	5.30	0.00	0.00	0.00	0.00	0.48	14	3.33E6			9.19E5	6.01E5	1.59E5						4	42.0			14.0	17.0	15.0					1.0	Carbamidomethylation (DHKE, X@N-term); Carboxylation (E); Ethylation; Gln->Arg substitution; Gln->Leu substitution; more	142811.97	Transglutaminase-like domain-containing protein OS=Capitella teleta OX=283909 GN=CAPTEDRAFT_164235 PE=4 SV=1
652	true	T1EF23|T1EF23_HELRO	20195175	78.47807	10.25	0.00	7.14	0.00	0.00	0.00	0.00	0.00	0.00	0.00	0.00	10.25	3		2.86E5									5.05E5	2		2.0									4.0		36822.35	Serine/threonine-protein phosphatase OS=Helobdella robusta OX=6412 GN=20195175 PE=3 SV=1
683	false	A0A8J1T6Q1|A0A8J1T6Q1_OWEFU	OFUS_LOCUS10195	50.97087	2.16	1.38	0.00	0.00	2.16	1.38	0.00	0.00	0.00	0.00	0.00	0.00	2	5.48E4			7.1E5	6.55E4							2	1.0			2.0	1.0							Leu->Val substitution	113680.055	E1 ubiquitin-activating enzyme OS=Owenia fusiformis OX=6347 GN=OFUS_LOCUS10195 PE=3 SV=1
571	true	A0A0A7CAN8|A0A0A7CAN8_PERAI		70.27043	6.72	1.58	1.58	0.00	3.75	3.75	1.58	1.58	1.58	3.75	1.58	6.72	3				4.26E4	3.97E4				1.8E5		1.59E5	2	4.0	1.0		9.0	9.0	7.0	6.0	1.0	11.0	5.0	2.0	Carbamylation; Ile->Val substitution	58042.05	catalase OS=Perinereis aibuhitensis OX=126650 PE=2 SV=1
222	false	A0A7I8W1Y9|A0A7I8W1Y9_9ANNE	DGYR_LOCUS9591	72.95966	42.40	0.00	19.20	42.40	0.00	0.00	0.00	0.00	0.00	7.20	0.00	7.20	5			4.68E5									2		3.0	7.0						1.0		1.0		13256.487	Histone H2A OS=Dimorphilus gyrociliatus OX=2664684 GN=DGYR_LOCUS9591 PE=3 SV=1
1005	true	R7V2Y9|R7V2Y9_CAPTE	CAPTEDRAFT_149382	39.800686	7.01	0.00	0.00	0.00	0.00	0.00	0.00	0.00	0.00	7.01	4.07	0.00	2									3.64E5	1.35E5		2									4.0	2.0		Glu->Asp substitution	49361.242	Xylose isomerase OS=Capitella teleta OX=283909 GN=CAPTEDRAFT_149382 PE=3 SV=1
518	true	A0A286Q4U7|A0A286Q4U7_9ANNE		71.949394	7.17	0.00	0.00	0.00	0.00	0.00	0.00	2.26	0.00	7.17	0.00	0.00	4							1.3E4		2.09E5			4							1.0		4.0			Pyro-glu from Q	56704.223	ATP synthase subunit beta OS=Mesenchytraeus antaeus OX=1797136 PE=2 SV=1
697	false	R4ZGQ7|R4ZGQ7_PLADU	pcna	54.5495	7.25	0.00	4.96	0.00	0.00	0.00	0.00	0.00	0.00	0.00	0.00	7.25	2		1.5E5									4.23E5	2		1.0									2.0		28806.91	Proliferating cell nuclear antigen OS=Platynereis dumerilii OX=6359 GN=pcna PE=2 SV=1
715	true	T1FB33|T1FB33_HELRO	20206032	59.99085	2.64	1.49	0.00	0.00	1.49	2.64	1.49	0.00	0.00	0.00	0.00	0.00	3	2.75E5			1.3E6	3.74E5	1.31E6						2	5.0			14.0	17.0	8.0							99295.06	Calpain catalytic domain-containing protein OS=Helobdella robusta OX=6412 GN=20206032 PE=3 SV=1
367	true	A0AAD9IW23|A0AAD9IW23_9ANNE	LSH36_1159g00000	59.79872	11.70	0.00	0.00	0.00	0.00	0.00	1.60	8.51	0.00	5.32	1.60	3.19	4							1.11E6		1.73E5		4.85E5	3						2.0	6.0		4.0	8.0	1.0	Lys->Ser substitution; Lys->Thr substitution; Oxidation (M); Val->Gln substitution; Val->Leu substitution	42927.734	ethanolamine-phosphate cytidylyltransferase OS=Paralvinella palmiformis OX=53620 GN=LSH36_1159g00000 PE=3 SV=1
281	false	Q8T6T7|Q8T6T7_URECA		50.3358	4.37	0.00	0.00	0.00	0.00	1.64	0.00	0.00	0.00	0.00	1.64	2.73	2					1.59E5					1.44E5	2.55E5	2					1.0					2.0	1.0		40940.516	Lombricine kinase OS=Urechis caupo OX=6431 PE=1 SV=1
399	false	T1FN29|T1FN29_HELRO	20210228	79.12079	10.18	3.17	0.00	0.00	0.00	4.98	8.14	3.62	0.00	8.82	1.81	0.00	5	3.39E4				1.04E5	3.26E5			2.5E5			2	1.0				2.0	6.0	4.0		9.0	1.0			50590.332	RNA helicase OS=Helobdella robusta OX=6412 GN=20210228 PE=3 SV=1
464	false	A0AAD9N2C3|A0AAD9N2C3_9ANNE	LSH36_275g03034	61.780678	27.36	0.00	0.00	27.36	0.00	0.00	0.00	0.00	0.00	0.00	0.00	0.00	3			2.17E6									3			3.0										12057.053	Small ribosomal subunit protein uS15 OS=Paralvinella palmiformis OX=53620 GN=LSH36_275g03034 PE=3 SV=1
170	false	D1MJA8|D1MJA8_EISFE		80.54715	46.67	0.00	46.67	35.00	0.00	0.00	0.00	0.00	0.00	26.67	0.00	38.33	4		1.36E6	5.41E6						1.07E5		5.23E5	4		5.0	7.0						2.0		3.0	Oxidation (M)	7140.1626	TCTP (Fragment) OS=Eisenia fetida OX=6396 PE=2 SV=1
54	true	T1FP41|T1FP41_HELRO	20210588	191.04439	33.95	11.67	6.14	0.00	17.36	31.64	26.88	13.21	13.06	7.99	8.60	4.92	28				2.62E5	8.14E5	4.62E5						2	22.0	3.0		52.0	95.0	66.0	26.0	31.0	4.0	6.0	2.0	Asn->Gly substitution; Carbamylation; Deamidation (NQ); Dehydration; Iminobiotinylation; more	71311.664	Heat shock protein 70 OS=Helobdella robusta OX=6412 GN=20210588 PE=3 SV=1
433	false	A0AAD9PFB5|A0AAD9PFB5_RIDPI	NP493_5g04031	49.94496	13.09	0.00	0.00	13.09	0.00	0.00	0.00	0.00	0.00	0.00	0.00	0.00	2			1.06E6									2			2.0										21300.646	Cell division control protein 42 homolog OS=Ridgeia piscesae OX=27915 GN=NP493_5g04031 PE=3 SV=1
132	true	T1FP77|T1FP77_HELRO	20210624	128.13274	27.66	1.52	5.08	0.00	1.52	4.31	4.31	1.52	0.00	1.52	7.36	27.66	11										3.9E4	6E6	4	3.0	3.0		2.0	7.0	5.0	5.0		3.0	11.0	24.0	Carbamidomethylation; Oxidation (M)	44653.934	Uncharacterized protein OS=Helobdella robusta OX=6412 GN=20210624 PE=3 SV=1
133	true	A0A2I7YV10|A0A2I7YV10_EISFE		129.7722	29.94	6.59	17.37	4.49	4.49	6.59	9.28	4.49	4.49	6.59	8.38	25.75	14		1.16E5				6.15E3					2.75E5	3	2.0	9.0	1.0	2.0	3.0	5.0	2.0	3.0	2.0	5.0	22.0	Asn->Arg substitution; Oxidation (M)	36216.055	Glyceraldehyde-3-phosphate dehydrogenase OS=Eisenia fetida OX=6396 PE=2 SV=1
716	true	A0AAD9L455|A0AAD9L455_RIDPI	NP493_365g00072	74.27421	7.42	0.00	3.35	0.00	0.00	0.00	0.00	0.00	0.00	0.00	0.00	7.42	3		4.71E4									7.52E5	3		1.0									4.0		46678.707	Acid ceramidase OS=Ridgeia piscesae OX=27915 GN=NP493_365g00072 PE=3 SV=1
191	false	A0A8S4NW32|A0A8S4NW32_OWEFU	OFUS_LOCUS11087	112.75565	33.61	0.00	12.86	21.99	0.00	0.00	0.00	0.00	0.00	0.00	0.00	10.79	9		8.15E4	4.74E5								1.33E4	5		3.0	6.0								3.0	Carbamidomethylation; Pyro-glu from Q	27706.797	Uncharacterized protein OS=Owenia fusiformis OX=6347 GN=OFUS_LOCUS11087 PE=4 SV=1
481	true	T1FBL9|T1FBL9_HELRO	20206218	130.52379	25.68	0.00	14.86	0.00	0.00	0.00	0.00	0.00	0.00	0.00	4.50	25.68	5		9.64E5								4.37E4	5.31E6	3		4.0								1.0	9.0	Methylation(others); Thr->Val substitution	25806.588	Protein SET OS=Helobdella robusta OX=6412 GN=20206218 PE=3 SV=1
837	true	R7TXX3|R7TXX3_CAPTE	CAPTEDRAFT_124853	55.592335	5.87	0.00	0.00	0.00	0.00	0.00	0.00	0.00	0.00	0.00	0.00	5.87	2											9.44E4	2											3.0		37361.992	Uncharacterized protein OS=Capitella teleta OX=283909 GN=CAPTEDRAFT_124853 PE=3 SV=1
464	false	A0A7I8WBY6|A0A7I8WBY6_9ANNE	DGYR_LOCUS12980	61.780678	19.21	0.00	0.00	19.21	0.00	0.00	0.00	0.00	0.00	0.00	0.00	0.00	3			2.17E6									3			3.0										17206.312	Small ribosomal subunit protein uS15 OS=Dimorphilus gyrociliatus OX=2664684 GN=DGYR_LOCUS12980 PE=3 SV=1
1011	true	R7UXH9|R7UXH9_CAPTE	CAPTEDRAFT_160445	62.316277	7.57	0.00	0.00	0.00	0.00	4.28	0.00	0.00	0.00	0.00	3.29	0.00	2					2.88E4					1.83E5		2					1.0					1.0			34764.035	Ubiquitin-like-conjugating enzyme ATG3 OS=Capitella teleta OX=283909 GN=CAPTEDRAFT_160445 PE=3 SV=1
809	true	A0A8J1XGP0|A0A8J1XGP0_OWEFU	OFUS_LOCUS10196	31.986591	1.19	1.19	0.00	0.00	0.00	0.00	0.00	0.00	0.00	0.00	0.00	0.00	2	3.14E5											2	2.0												135258.39	isoleucine--tRNA ligase OS=Owenia fusiformis OX=6347 GN=OFUS_LOCUS10196 PE=3 SV=1
239	true	A0AAD9IYX3|A0AAD9IYX3_9ANNE	LSH36_904g00077	95.402725	6.29	6.29	0.00	0.00	0.00	0.00	0.00	0.00	0.00	0.00	0.00	0.00	9	5.01E5											3	9.0											Oxidation (M); Pyro-glu from Q	138176.5	Coatomer subunit alpha OS=Paralvinella palmiformis OX=53620 GN=LSH36_904g00077 PE=4 SV=1
572	true	A0A8J1UTK2|A0A8J1UTK2_OWEFU	OFUS_LOCUS326	65.03576	4.96	0.00	0.00	0.00	0.00	0.00	0.00	3.72	0.00	0.00	4.96	2.07	3							4.35E5			7.13E5	2.51E5	2							4.0			9.0	1.0	Oxidation (M)	53300.902	6-phosphogluconate dehydrogenase, decarboxylating OS=Owenia fusiformis OX=6347 GN=OFUS_LOCUS326 PE=3 SV=1
612	true	T1G9N0|T1G9N0_HELRO	20217776	48.909065	6.13	0.00	6.13	0.00	0.00	0.00	0.00	0.00	0.00	0.00	0.00	6.13	2		5.26E5									6.32E5	2		3.0									2.0	Phe->Tyr substitution	35410.938	Serine/threonine-protein phosphatase OS=Helobdella robusta OX=6412 GN=20217776 PE=3 SV=1
477	false	A0AAD9PA51|A0AAD9PA51_RIDPI	NP493_69g01032	50.813644	5.53	0.00	5.53	5.53	0.00	0.00	0.00	0.00	0.00	0.00	0.00	0.00	2		2.15E5	1.36E6									2		1.0	2.0										26083.678	Proteasome subunit alpha type OS=Ridgeia piscesae OX=27915 GN=NP493_69g01032 PE=3 SV=1
198	true	Q2I6A1|Q2I6A1_EISFE		108.06474	50.41	38.02	45.45	38.02	38.02	38.02	38.02	19.83	14.88	38.02	38.02	50.41	7	8.69E6	1.21E7	4.75E7	6.99E6	7.38E6	5.19E6	8.6E5	3.52E5	1.79E6	1.45E6	1.02E7	7	27.0	11.0	8.0	30.0	26.0	16.0	16.0	6.0	9.0	10.0	14.0	Dehydration; Oxidation (M); Pyro-glu from E; Ubiquitin	13682.678	Ubiquitin (Fragment) OS=Eisenia fetida OX=6396 PE=2 SV=1
717	true	T1G4N4|T1G4N4_HELRO	20216032	61.33128	5.29	0.00	0.00	0.00	0.00	0.00	0.00	0.00	0.00	0.00	3.85	3.61	3										1.01E5	2.12E5	2										3.0	2.0		47703.96	W2 domain-containing protein OS=Helobdella robusta OX=6412 GN=20216032 PE=3 SV=1
181	true	P83830|ICI_EISHO		85.3138	24.39	21.95	24.39	24.39	21.95	21.95	21.95	21.95	21.95	21.95	21.95	24.39	4	2.95E6	1.41E8	5.32E8	1.76E7	2.53E7	1.1E7	3.99E6	1.46E6	5.01E7	2.11E7	9.52E7	4	8.0	27.0	36.0	33.0	38.0	19.0	22.0	4.0	38.0	38.0	23.0	Carbamidomethylation (DHKE, X@N-term); Carbamylation; Carboxylation (DKW); Carboxymethyl (KW, X@N-term); Dihydroxy; more	4501.074	Chymotrypsin inhibitor (Fragment) OS=Eisenia hortensis OX=265212 PE=1 SV=1
111	true	A0AAD9KGD6|A0AAD9KGD6_9ANNE	LSH36_1g18074	151.86865	19.48	7.04	0.00	0.00	9.00	14.89	18.00	3.44	2.29	3.93	3.93	0.00	14	5.95E5			2.22E6	8.28E6	5E6	7.62E4					2	16.0			43.0	58.0	59.0	6.0	3.0	3.0	3.0		Carbamidomethylation (DHKE, X@N-term); Carbamylation; Dehydration; Oxidation (M); Pyro-glu from E; more	69658.28	Histidine kinase/HSP90-like ATPase domain-containing protein OS=Paralvinella palmiformis OX=53620 GN=LSH36_1g18074 PE=3 SV=1
483	true	A0AAD9N4S1|A0AAD9N4S1_9ANNE	LSH36_206g00022	114.16634	25.51	9.31	16.19	0.00	9.31	9.31	9.31	0.00	0.00	3.24	3.24	25.51	5	3.23E5	1.82E6		4.47E5	1.35E6	2.07E5					9.15E6	2	4.0	11.0		5.0	9.0	4.0			1.0	1.0	14.0	Ethylation	26586.26	Fructose-bisphosphate aldolase OS=Paralvinella palmiformis OX=53620 GN=LSH36_206g00022 PE=3 SV=1
529	false	R7UBC4|R7UBC4_CAPTE	CAPTEDRAFT_162196	49.5514	1.41	1.41	0.00	0.00	0.00	0.00	0.00	0.00	0.00	0.00	0.00	0.00	2	2.53E5											2	2.0												142644.81	Eukaryotic translation initiation factor 3 subunit A OS=Capitella teleta OX=283909 GN=CAPTEDRAFT_162196 PE=3 SV=1
389	true	T1EFM4|T1EFM4_HELRO	20195376	90.18898	11.57	0.00	0.00	0.00	0.00	5.90	3.49	3.49	0.00	7.42	1.75	0.00	6					7.96E3				1.42E5			2					3.0	3.0	4.0		7.0	1.0		Pyro-glu from Q	52147.195	RNA helicase OS=Helobdella robusta OX=6412 GN=20195376 PE=3 SV=1
868	true	A0A7I8W6Q1|A0A7I8W6Q1_9ANNE	DGYR_LOCUS11034	67.95494	11.02	0.00	11.02	0.00	0.00	0.00	0.00	0.00	0.00	0.00	0.00	3.54	2		9.19E5									2.44E5	2		2.0									1.0	Ser->Glu substitution	27906.537	Proteasome subunit alpha type OS=Dimorphilus gyrociliatus OX=2664684 GN=DGYR_LOCUS11034 PE=3 SV=1
484	true	A0A8J1UER8|A0A8J1UER8_OWEFU	OFUS_LOCUS14514	83.153404	23.19	0.00	16.43	23.19	0.00	0.00	0.00	0.00	0.00	0.00	0.00	16.43	4		1.27E5	1.22E5								6.23E4	2		6.0	5.0								3.0	Formylation; Lys->Arg substitution; Thr->Ala substitution	23622.186	Uncharacterized protein OS=Owenia fusiformis OX=6347 GN=OFUS_LOCUS14514 PE=3 SV=1
407	false	A0A8J1TV32|A0A8J1TV32_OWEFU	OFUS_LOCUS20848	44.55396	3.55	0.00	0.00	0.00	0.00	2.20	2.36	2.53	0.00	2.36	0.00	1.35	3					5.88E5	4.66E5	2.83E5		1.88E5		3.9E4	3					2.0	2.0	4.0		2.0		2.0		65357.633	Phosphatase PP2A regulatory subunit A/Splicing factor 3B subunit 1-like HEAT repeat domain-containing protein OS=Owenia fusiformis OX=6347 GN=OFUS_LOCUS20848 PE=3 SV=1
477	false	A0AAD9K728|A0AAD9K728_9ANNE	LSH36_42g08028	73.557396	9.92	0.00	9.92	9.92	0.00	0.00	0.00	0.00	0.00	0.00	0.00	0.00	3		3.98E5	2.15E6									3		2.0	4.0									Deamidation (NQ)	27006.7	Proteasome subunit alpha type OS=Paralvinella palmiformis OX=53620 GN=LSH36_42g08028 PE=3 SV=1
722	false	R7UE05|R7UE05_CAPTE	CAPTEDRAFT_128856	56.70131	30.99	0.00	0.00	30.99	0.00	0.00	0.00	0.00	0.00	0.00	0.00	0.00	2			1.52E6									2			3.0										7858.7754	SKP1 component POZ domain-containing protein OS=Capitella teleta OX=283909 GN=CAPTEDRAFT_128856 PE=4 SV=1
127	true	T1G147|T1G147_HELRO	20214795	123.27014	5.48	5.21	1.00	0.00	1.77	2.08	2.85	0.00	0.00	1.67	0.72	0.00	13	7.57E6	1.22E5		1.18E6	1.77E6	6.77E5			1.36E5			6	25.0	3.0		9.0	10.0	11.0			7.0	2.0		Amidation; Ammonia-loss (N); Deamidation (NQ); Deoxy; Methylation(others); more	239898.36	Calponin-homology (CH) domain-containing protein OS=Helobdella robusta OX=6412 GN=20214795 PE=3 SV=1
367	false	A0AAD9J2Q1|A0AAD9J2Q1_9ANNE	LSH36_716g01008	53.83312	10.11	0.00	0.00	0.00	0.00	0.00	0.00	6.91	0.00	3.72	0.00	3.19	3							1.11E6		1.73E5		4.85E5	3							2.0		1.0		1.0	Lys->Ser substitution; Lys->Thr substitution; Val->Gln substitution; Val->Leu substitution	42865.664	ethanolamine-phosphate cytidylyltransferase OS=Paralvinella palmiformis OX=53620 GN=LSH36_716g01008 PE=3 SV=1
1021	true	T1EDK0|T1EDK0_HELRO	20194652	54.546135	1.54	1.54	0.00	0.00	0.00	0.00	0.00	0.00	0.00	0.00	0.00	0.00	2	1.21E5											2	2.0												141877.16	Uncharacterized protein OS=Helobdella robusta OX=6412 GN=20194652 PE=3 SV=1
328	true	A0AAD9KDJ1|A0AAD9KDJ1_RIDPI	NP493_1199g02046	89.00531	11.43	7.68	0.00	0.00	5.00	5.18	1.07	0.00	0.00	0.00	0.00	0.00	7	5.12E5			1.63E5	2.45E5							3	7.0			3.0	3.0	1.0						Glu->Asp substitution; His->Gln substitution	62645.76	TATA-binding protein interacting (TIP20) domain-containing protein OS=Ridgeia piscesae OX=27915 GN=NP493_1199g02046 PE=3 SV=1
573	true	A0AAD9L2R9|A0AAD9L2R9_RIDPI	NP493_372g03000	72.90891	11.72	0.00	11.72	0.00	0.00	0.00	0.00	0.00	0.00	0.00	0.00	4.48	3		1.04E6									2.91E5	2		4.0									1.0	Carbamidomethylation; Pyro-glu from Q	31732.312	Dimethylargininase OS=Ridgeia piscesae OX=27915 GN=NP493_372g03000 PE=3 SV=1
433	false	A0A8S4N4D3|A0A8S4N4D3_OWEFU	OFUS_LOCUS2686	49.94496	13.09	0.00	0.00	13.09	0.00	0.00	0.00	0.00	0.00	0.00	0.00	0.00	2			1.06E6									2			2.0										21146.473	Cell division control protein 42 homolog OS=Owenia fusiformis OX=6347 GN=OFUS_LOCUS2686 PE=3 SV=1
182	true	T1FXQ0|T1FXQ0_HELRO	20213598	109.5636	53.98	0.00	9.09	53.98	0.00	0.00	0.00	0.00	0.00	0.00	0.00	27.27	10		4.72E4	3.6E6								2.08E5	2		2.0	12.0								5.0	Oxidation (M)	20043.156	ADP-ribosylation factor OS=Helobdella robusta OX=6412 GN=20213598 PE=3 SV=1
722	true	R7UES3|R7UES3_CAPTE	CAPTEDRAFT_162548	67.331	25.83	0.00	0.00	25.83	0.00	0.00	0.00	0.00	0.00	0.00	0.00	0.00	3			1.52E6									2			5.0										13472.309	Elongin-C OS=Capitella teleta OX=283909 GN=CAPTEDRAFT_162548 PE=3 SV=1
662	true	A0A7I8VFU2|A0A7I8VFU2_9ANNE	DGYR_LOCUS3836	62.697945	9.27	0.00	9.27	0.00	0.00	0.00	0.00	0.00	0.00	0.00	0.00	0.00	3		8.33E5										3		3.0											34734.133	DgyrCDS4076 OS=Dimorphilus gyrociliatus OX=2664684 GN=DGYR_LOCUS3836 PE=4 SV=1
107	true	O01357|O01357_LUMRU		132.05504	48.95	6.75	22.36	18.57	13.92	18.99	21.94	10.13	0.00	45.15	25.74	18.14	15	3.4E5	2.32E6	2.39E6	1.05E6	2.53E6	2.1E6	3.29E6		2.2E7	2.33E6	1.96E6	15	2.0	9.0	6.0	6.0	14.0	13.0	20.0		82.0	18.0	7.0	Acetylation (Protein N-term); Carbamidomethylation; Dehydration; Gly->Ser substitution; Leu->Gln substitution; more	25384.02	Aminopeptidase (Fragment) OS=Lumbricus rubellus OX=35632 PE=2 SV=1
129	false	A0A286Q508|A0A286Q508_9ANNE		113.81596	16.96	5.06	12.50	0.00	2.38	5.06	5.06	0.00	0.00	2.38	5.06	12.80	10	1.1E5	1.36E6		1.55E5	5.87E5	1.7E5			1.05E5	1.28E5	5.19E6	3	2.0	7.0		1.0	4.0	2.0			2.0	3.0	13.0	Asn->Arg substitution; Carbamidomethylation; Deamidation (NQ); Dehydration; Sodium adduct	36311.473	Glyceraldehyde-3-phosphate dehydrogenase OS=Enchytraeus cf. crypticus SL-2017 OX=2052677 PE=2 SV=1
518	false	A0AAD9KZ15|A0AAD9KZ15_RIDPI	NP493_451g01016	57.565536	4.96	0.00	0.00	0.00	0.00	0.00	0.00	0.00	0.00	4.96	0.00	0.00	3									1.7E5			3									3.0				56335.566	ATP synthase subunit beta OS=Ridgeia piscesae OX=27915 GN=NP493_451g01016 PE=3 SV=1
464	false	A8UEK6|A8UEK6_AREMA		61.780678	19.21	0.00	0.00	19.21	0.00	0.00	0.00	0.00	0.00	0.00	0.00	0.00	3			2.17E6									3			3.0										17179.234	Small ribosomal subunit protein uS15 OS=Arenicola marina OX=6344 PE=2 SV=1
139	false	A0A8S4PYC3|A0A8S4PYC3_OWEFU	OFUS_LOCUS21997	35.04676	1.56	0.00	0.00	0.00	0.00	1.34	1.56	0.00	0.00	0.00	0.00	0.00	2					1.59E6	1.47E6						2					2.0	3.0							52425.664	Nucleotide-diphospho-sugar transferase domain-containing protein OS=Owenia fusiformis OX=6347 GN=OFUS_LOCUS21997 PE=4 SV=1
1026	true	T1FMG6|T1FMG6_HELRO	20210015	40.691906	2.32	0.00	2.32	2.32	0.00	0.00	2.32	0.00	0.00	0.00	2.32	2.32	2		1.86E7	4.18E7			4.4E5				5.47E5	9.86E6	2		4.0	4.0			3.0				3.0	2.0		38698.473	Cathepsin L OS=Helobdella robusta OX=6412 GN=20210015 PE=3 SV=1
393	true	A0A8J1Y084|A0A8J1Y084_OWEFU	OFUS_LOCUS1341	67.44231	4.15	0.00	0.00	0.00	1.23	0.00	4.15	0.00	0.00	0.00	0.00	0.00	5				3.16E5		1.47E6						2				1.0		9.0						Amidation; Ethylation	98937.71	Uncharacterized protein OS=Owenia fusiformis OX=6347 GN=OFUS_LOCUS1341 PE=4 SV=1
33	true	T1EMI8|T1EMI8_HELRO	20197788	194.92426	36.63	22.91	0.00	0.00	22.36	32.78	33.74	7.00	6.45	8.23	3.29	0.00	35	1.13E6			3.04E6	1.32E7	1.13E7						4	39.0			112.0	214.0	191.0	8.0	14.0	7.0	3.0		Carbamidomethylation; Carbamidomethylation (DHKE, X@N-term); Carbamylation; Deamidation (NQ); Dehydration; more	83869.71	Histidine kinase/HSP90-like ATPase domain-containing protein OS=Helobdella robusta OX=6412 GN=20197788 PE=3 SV=1
394	true	A0A7I8VC30|A0A7I8VC30_9ANNE	DGYR_LOCUS2226	94.859566	20.65	0.00	7.97	0.00	0.00	0.00	0.00	0.00	0.00	0.00	0.00	20.65	6		3.83E5									2.19E6	2		2.0									8.0	Glu->Asp substitution; Met->Glu substitution; Val->Thr substitution	30552.596	Proteasome subunit alpha type OS=Dimorphilus gyrociliatus OX=2664684 GN=DGYR_LOCUS2226 PE=3 SV=1
198	false	B0B033|B0B033_SABAL	ub	90.645355	47.37	27.63	39.47	39.47	27.63	27.63	27.63	19.74	11.84	27.63	27.63	47.37	5	7.03E6	1.06E7	4.5E7	4.85E6	6.3E6	4.02E6	7.55E5	3.52E5	1.59E6	1.22E6	8.53E6	5	14.0	6.0	6.0	14.0	13.0	7.0	11.0	4.0	5.0	4.0	10.0	Dehydration; Oxidation (M); Pyro-glu from E; Ubiquitin	8412.595	Ubiquitin (Fragment) OS=Sabellaria alveolata OX=251482 GN=ub PE=4 SV=1
198	false	Q0ZDB4|Q0ZDB4_PECGU		99.80938	35.16	23.44	30.47	23.44	23.44	23.44	23.44	18.75	14.06	23.44	23.44	35.16	6	7.98E6	1.1E7	4.5E7	5.58E6	6.3E6	4.63E6	8.6E5	3.52E5	1.66E6	1.3E6	9.1E6	6	24.0	9.0	6.0	24.0	21.0	13.0	16.0	6.0	7.0	7.0	13.0	Dehydration; Oxidation (M); Pyro-glu from E; Ubiquitin	14716.343	Ubiquitin-ribosomal protein eL40 fusion protein OS=Pectinaria gouldii OX=260746 PE=2 SV=1
725	true	A0A7I8WD44|A0A7I8WD44_9ANNE	DGYR_LOCUS13386	48.36503	5.80	0.00	0.00	0.00	0.00	0.00	0.00	1.60	0.00	5.80	0.00	0.00	3							1.39E5		5.59E5			2							2.0		5.0			Glu->Gln substitution; Thr->Gln substitution	56647.98	Protein disulfide-isomerase OS=Dimorphilus gyrociliatus OX=2664684 GN=DGYR_LOCUS13386 PE=3 SV=1
367	true	A0AAD9J535|A0AAD9J535_9ANNE	LSH36_596g00009	59.79872	15.83	0.00	0.00	0.00	0.00	0.00	2.16	11.51	0.00	7.19	2.16	4.32	4							1.11E6		1.73E5		4.85E5	3						2.0	6.0		4.0	8.0	1.0	Lys->Ser substitution; Lys->Thr substitution; Oxidation (M); Val->Gln substitution; Val->Leu substitution	31482.564	ethanolamine-phosphate cytidylyltransferase OS=Paralvinella palmiformis OX=53620 GN=LSH36_596g00009 PE=3 SV=1
726	true	R7TAQ3|R7TAQ3_CAPTE	CAPTEDRAFT_171381	42.927773	13.56	0.00	0.00	3.39	0.00	0.00	0.00	0.00	0.00	0.00	0.00	10.17	3											2.89E5	2			1.0								2.0	Ala->Glu substitution	20553.717	Actin-related protein 2/3 complex subunit 3 OS=Capitella teleta OX=283909 GN=CAPTEDRAFT_171381 PE=3 SV=1
329	true	T1FS57|T1FS57_HELRO	20211654	72.24544	14.18	0.00	0.00	0.00	0.00	0.00	0.00	0.00	0.00	0.00	1.47	12.71	6											4.74E5	2										1.0	6.0	Lys->Ser substitution; Oxidation (M); Thr->Val substitution	46831.484	COP9 signalosome complex subunit 4 OS=Helobdella robusta OX=6412 GN=20211654 PE=3 SV=1
892	true	A0A1S6QCS6|A0A1S6QCS6_9ANNE		42.87471	12.50	0.00	0.00	6.67	0.00	0.00	0.00	0.00	0.00	5.83	0.00	0.00	2			2.33E5						3.6E4			2			1.0						1.0				13739.626	Hemerythrin OS=Ninoe sp. EP-2017 OX=1964457 PE=2 SV=1
198	false	F1DB71|F1DB71_GLYTI		57.721245	66.67	66.67	66.67	66.67	66.67	66.67	66.67	0.00	0.00	66.67	66.67	66.67	2	2.28E6	1.48E6	3.34E6	1.9E6	1.72E6	1.49E6			3.93E5	3.61E5	2.34E6	2	10.0	3.0	3.0	7.0	7.0	5.0			4.0	4.0	4.0	Oxidation (M)	3719.3445	Ribosomal protein rps27 (Fragment) OS=Glycera tridactyla OX=104710 PE=2 SV=1
198	false	B0B067|B0B067_9ANNE		99.80938	14.80	9.87	12.83	9.87	9.87	9.87	9.87	7.89	5.92	9.87	9.87	14.80	6	7.98E6	1.1E7	4.5E7	5.58E6	6.3E6	4.63E6	8.6E5	3.52E5	1.66E6	1.3E6	9.1E6	6	24.0	9.0	6.0	24.0	21.0	13.0	16.0	6.0	7.0	7.0	13.0	Dehydration; Oxidation (M); Pyro-glu from E; Ubiquitin	34003.074	Polyubiquitin (Fragment) OS=Paralvinella grasslei OX=61270 PE=4 SV=1
730	true	P61626|LYSC_HUMAN	LYZ	63.808556	12.84	12.84	0.00	0.00	0.00	0.00	0.00	0.00	0.00	0.00	0.00	0.00	3	2.56E5											3	4.0											Oxidation (M)	16537.014	Lysozyme C OS=Homo sapiens OX=9606 GN=LYZ PE=1 SV=1
311	false	T1EDY8|T1EDY8_HELRO	20194790	49.183434	0.68	0.68	0.00	0.00	0.00	0.00	0.00	0.00	0.00	0.00	0.00	0.00	2	4.9E5											2	3.0												272860.28	Spectrin beta chain OS=Helobdella robusta OX=6412 GN=20194790 PE=3 SV=1
485	true	A0AAD9JSR4|A0AAD9JSR4_9ANNE	LSH36_180g01050	75.36974	11.73	0.00	8.14	0.00	0.00	0.00	0.00	0.00	0.00	0.00	0.00	11.73	3		7.43E5									3.48E6	2		3.0									9.0	Carbamidomethylation (DHKE, X@N-term); Deamidation (NQ); Oxidation (M)	33747.78	fructose-bisphosphatase OS=Paralvinella palmiformis OX=53620 GN=LSH36_180g01050 PE=3 SV=1
1037	true	A0AAD9J1T9|A0AAD9J1T9_9ANNE	LSH36_711g00022	36.2552	4.94	0.00	0.00	0.00	2.33	0.00	2.62	0.00	0.00	0.00	0.00	0.00	2				3.35E5		5.74E5						2				1.0		1.0							39475.53	Calpain catalytic domain-containing protein OS=Paralvinella palmiformis OX=53620 GN=LSH36_711g00022 PE=3 SV=1
366	false	T1ELR1|T1ELR1_HELRO	20197511	66.19033	22.51	0.00	6.28	22.51	0.00	0.00	0.00	0.00	0.00	0.00	0.00	0.00	3		2.07E5	1.76E6									3		1.0	5.0									Leu->Asn substitution; Oxidation (M)	21110.639	Uncharacterized protein OS=Helobdella robusta OX=6412 GN=20197511 PE=4 SV=1
733	false	A0AAD9P6S6|A0AAD9P6S6_RIDPI	NP493_113g03028	61.009514	17.01	0.00	7.48	17.01	0.00	0.00	0.00	0.00	0.00	7.48	0.00	7.48	2		5.07E5	3.46E6						1.64E5		3.33E5	2		1.0	2.0						1.0		1.0		16583.059	UBC core domain-containing protein OS=Ridgeia piscesae OX=27915 GN=NP493_113g03028 PE=3 SV=1
222	false	T1EHB8|T1EHB8_HELRO	20195968	72.95966	38.13	0.00	17.27	38.13	0.00	0.00	0.00	0.00	0.00	6.47	0.00	6.47	5			4.68E5									2		3.0	7.0						1.0		1.0		14452.755	Histone H2A OS=Helobdella robusta OX=6412 GN=20195968 PE=3 SV=1
134	true	A0AAD9MY98|A0AAD9MY98_9ANNE	LSH36_415g02033	127.304306	5.40	4.96	0.00	0.00	2.14	2.32	4.21	0.00	0.00	0.63	0.63	1.13	11	7.4E6			3.66E5	9.34E5	4.98E5			1.71E5	2.39E4	2.09E4	3	30.0			5.0	11.0	14.0			2.0	1.0	2.0	Carbamylation; Deamidation (NQ); Oxidation (M)	179081.94	Transglutaminase-like domain-containing protein OS=Paralvinella palmiformis OX=53620 GN=LSH36_415g02033 PE=4 SV=1
487	true	O46159|O46159_LUMRU	arp	73.52488	21.43	0.00	0.00	21.43	0.00	0.00	0.00	0.00	0.00	0.00	0.00	5.36	4			6.03E6								2.37E4	4			7.0								1.0	Methylation(others)	19779.225	Actin-related protein 2/3 complex subunit 4 OS=Lumbricus rubellus OX=35632 GN=arp PE=2 SV=1
652	true	A0A8J1U1H5|A0A8J1U1H5_OWEFU	OFUS_LOCUS16825	78.47807	10.22	0.00	7.12	0.00	0.00	0.00	0.00	0.00	0.00	0.00	0.00	10.22	3		2.86E5									5.05E5	2		2.0									4.0		36695.156	Serine/threonine-protein phosphatase OS=Owenia fusiformis OX=6347 GN=OFUS_LOCUS16825 PE=3 SV=1
575	true	T1FM84|T1FM84_HELRO	20209933	60.58093	7.47	0.00	0.00	0.00	0.00	0.00	1.81	1.81	0.00	4.52	7.47	0.00	4						1.6E5	1.52E5		7.92E4	1.61E5		2						1.0	1.0		2.0	6.0			51459.535	PCI domain-containing protein OS=Helobdella robusta OX=6412 GN=20209933 PE=4 SV=1
196	false	G3LY18|G3LY18_EISFE		114.41034	35.48	5.81	32.90	31.61	5.81	5.81	5.81	0.00	0.00	12.26	9.68	22.58	7	8.98E4	2.35E6	6.61E7	6.78E4	1.48E5	5.36E4			3.87E5	1.2E5	1.45E6	7	1.0	6.0	16.0	1.0	1.0	1.0			3.0	2.0	4.0	Carbamidomethylation (DHKE, X@N-term); Deamidation (NQ)	15976.907	Superoxide dismutase [Cu-Zn] OS=Eisenia fetida OX=6396 PE=2 SV=1
129	false	T1F731|T1F731_HELRO	20204630	53.40757	5.34	2.37	2.37	0.00	2.37	2.37	2.37	0.00	0.00	2.37	2.37	5.34	3	1.1E5	1.31E6		1.55E5	5.87E5	1.7E5			1.05E5	1.28E5	5.19E6	2	1.0	3.0		1.0	2.0	1.0			2.0	2.0	4.0	Deamidation (NQ)	36874.03	Glyceraldehyde-3-phosphate dehydrogenase OS=Helobdella robusta OX=6412 GN=20204630 PE=3 SV=1
281	true	O15991|KLOM_EISFE		111.78245	22.91	0.00	0.00	0.00	0.00	1.62	0.00	0.00	0.00	0.00	1.62	21.29	8					1.59E5					1.44E5	9.54E5	8					1.0					2.0	8.0	Oxidation (M)	41780.785	Lombricine kinase OS=Eisenia fetida OX=6396 PE=1 SV=1
733	true	T1FM60|T1FM60_HELRO	20209909	69.90886	21.09	0.00	11.56	21.09	0.00	0.00	0.00	0.00	0.00	11.56	0.00	11.56	3		6.83E5	4.36E6						2.29E5		4.89E5	3		2.0	3.0						2.0		2.0		16613.13	UBC core domain-containing protein OS=Helobdella robusta OX=6412 GN=20209909 PE=3 SV=1
879	true	A0A7I8VZZ1|A0A7I8VZZ1_9ANNE	DGYR_LOCUS9391	54.20339	13.87	0.00	0.00	13.87	0.00	0.00	0.00	0.00	0.00	0.00	0.00	0.00	2			2.49E5									2			3.0										19416.082	DgyrCDS9947 OS=Dimorphilus gyrociliatus OX=2664684 GN=DGYR_LOCUS9391 PE=4 SV=1
108	true	R7U3X6|R7U3X6_CAPTE	CAPTEDRAFT_204377	146.53981	18.57	11.94	13.26	2.92	8.22	11.94	11.67	7.16	3.71	7.16	14.06	16.45	15	4.85E4				2.39E5	5.86E4				2.19E5	1.51E6	2	8.0	11.0	1.0	9.0	16.0	11.0	14.0	5.0	7.0	55.0	90.0	Carbamidomethylation; Dehydration; Dihydroxy; Gln->Glu substitution; Oxidation (HW); more	42428.3	Actin, cytoplasmic OS=Capitella teleta OX=283909 GN=CAPTEDRAFT_204377 PE=3 SV=1
198	false	B0B030|B0B030_HEDDI	ub	93.76201	60.53	60.53	60.53	48.68	60.53	60.53	60.53	31.58	23.68	60.53	60.53	60.53	5	8.69E6	1.01E7	4.32E7	6.99E6	7.38E6	5.19E6	8.6E5	3.52E5	1.79E6	1.45E6	7.94E6	5	27.0	8.0	5.0	30.0	26.0	16.0	16.0	6.0	9.0	10.0	9.0	Oxidation (M)	8470.675	Ubiquitin (Fragment) OS=Hediste diversicolor OX=126592 GN=ub PE=4 SV=1
652	true	A0A8S4Q758|A0A8S4Q758_OWEFU	OFUS_LOCUS25755	78.47807	10.09	0.00	7.03	0.00	0.00	0.00	0.00	0.00	0.00	0.00	0.00	10.09	3		2.86E5									5.05E5	2		2.0									4.0		37111.832	Serine/threonine-protein phosphatase OS=Owenia fusiformis OX=6347 GN=OFUS_LOCUS25755 PE=3 SV=1
399	true	A0AAD9NLY5|A0AAD9NLY5_RIDPI	NP493_893g01081	83.60795	11.46	3.15	0.00	0.00	0.00	6.29	8.09	3.60	0.00	8.76	1.80	0.00	6	3.39E4				1.04E5	3.26E5			2.5E5			2	1.0				3.0	6.0	4.0		9.0	1.0			50850.758	RNA helicase OS=Ridgeia piscesae OX=27915 GN=NP493_893g01081 PE=3 SV=1
135	true	A0AAD9NF29|A0AAD9NF29_9ANNE	LSH36_58g18051	121.715485	14.12	7.71	0.00	0.00	7.71	7.71	14.12	0.00	0.00	0.00	0.00	0.00	12						4.91E5						3	14.0			55.0	35.0	44.0						Dihydroxy; Leu->Asn substitution; Methylation(KR); Methylation(others); Oxidation (M); more	94261.97	Tr-type G domain-containing protein OS=Paralvinella palmiformis OX=53620 GN=LSH36_58g18051 PE=4 SV=1
830	true	A0A8J1UNQ1|A0A8J1UNQ1_OWEFU	OFUS_LOCUS17950	32.860977	0.67	0.00	0.00	0.67	0.00	0.67	0.67	0.00	0.00	0.67	0.67	0.67	2			1.28E4		1.49E6	5.47E5			1.53E5	2.98E5	1.19E7	2			1.0		1.0	1.0			1.0	1.0	4.0		118013.47	Uncharacterized protein OS=Owenia fusiformis OX=6347 GN=OFUS_LOCUS17950 PE=4 SV=1
1043	true	R7VE03|R7VE03_CAPTE	CAPTEDRAFT_158885	47.43019	3.58	0.00	0.00	0.00	3.58	1.59	1.59	1.59	0.00	3.58	3.58	0.00	2				7.07E5	2.63E5	1.74E5	1.61E5		1.8E6	3.25E5		2				7.0	1.0	1.0	4.0		9.0	3.0		Ala->Ser substitution	56974.793	Fascin OS=Capitella teleta OX=283909 GN=CAPTEDRAFT_158885 PE=3 SV=1
627	false	T1EF74|T1EF74_HELRO	20195226	49.14354	16.00	0.00	0.00	16.00	0.00	0.00	0.00	0.00	0.00	7.33	0.00	0.00	2			1.22E6						2.14E4			2			2.0						1.0				16091.561	40S ribosomal protein S14 OS=Helobdella robusta OX=6412 GN=20195226 PE=3 SV=1
252	false	A0AAD9UFJ8|A0AAD9UFJ8_RIDPI	NP493_163g04024	45.1874	3.10	0.00	0.00	0.00	0.00	0.00	1.45	1.45	0.00	3.10	0.00	0.00	2						9.08E4	3.04E5		6.67E5			2						1.0	1.0		2.0				56180.61	Calreticulin (Fragment) OS=Ridgeia piscesae OX=27915 GN=NP493_163g04024 PE=3 SV=1
386	true	A0A8J1U1E2|A0A8J1U1E2_OWEFU	OFUS_LOCUS11994	79.83827	4.40	3.77	0.00	0.00	3.77	1.99	3.56	0.00	0.00	0.00	0.00	0.00	5	3.12E6			5.5E6	6.72E5	4.39E5						2	7.0			23.0	3.0	7.0						Deamidation (NQ); Gly->Ser substitution	104816.94	Vinculin (Fragment) OS=Owenia fusiformis OX=6347 GN=OFUS_LOCUS11994 PE=3 SV=1
281	false	A0A8D6MQ80|A0A8D6MQ80_9ANNE	OK	50.3358	4.29	0.00	0.00	0.00	0.00	1.61	0.00	0.00	0.00	0.00	1.61	2.68	2					1.59E5					1.44E5	2.55E5	2					1.0					2.0	1.0		41722.742	Opheline kinase OS=Thoracophelia sp. 1 KU-2021 OX=2866647 GN=OK PE=2 SV=1
892	true	A0A1S6QD39|A0A1S6QD39_9ANNE		42.87471	12.50	0.00	0.00	6.67	0.00	0.00	0.00	0.00	0.00	5.83	0.00	0.00	2			2.33E5						3.6E4			2			1.0						1.0				13608.503	Hemerythrin OS=Sparganophilus sp. EP-2017 OX=1964458 PE=2 SV=1
38	false	A0AAD9N961|A0AAD9N961_9ANNE	LSH36_149g04060	134.96829	17.46	11.10	0.00	0.00	15.71	6.98	16.08	0.00	0.00	1.25	0.00	0.00	17	4.79E4			4.6E5	1.26E5	6.83E5						4	18.0			77.0	11.0	75.0			1.0			Carbamylation; Deamidation (NQ); Oxidation (M); Val->Phe substitution	88888.234	vesicle-fusing ATPase OS=Paralvinella palmiformis OX=53620 GN=LSH36_149g04060 PE=4 SV=1
1047	true	A0A8S4N6T6|A0A8S4N6T6_OWEFU	OFUS_LOCUS3473	37.846573	2.30	0.00	2.30	2.30	0.00	0.00	0.00	0.00	0.00	0.00	0.00	1.15	2		1.35E6	1.45E6								5.32E5	2		2.0	2.0								1.0	Carbamidomethylation	80614.92	Thiopurine S-methyltransferase OS=Owenia fusiformis OX=6347 GN=OFUS_LOCUS3473 PE=4 SV=1
196	false	B9TY06|B9TY06_LUMTE		87.17989	40.57	0.00	40.57	40.57	0.00	0.00	0.00	0.00	0.00	0.00	0.00	40.57	4		1.52E6	6.47E7								1.52E6	4		4.0	13.0								4.0	Deamidation (NQ)	11156.246	Superoxide dismutase (Fragment) OS=Lumbricus terrestris OX=6398 PE=2 SV=1
1050	true	R7TVL6|R7TVL6_CAPTE	CAPTEDRAFT_161403	38.41292	1.93	0.00	0.00	0.00	1.10	1.93	1.93	0.00	0.00	0.00	0.00	0.00	2				1.82E5	7.03E5	4.75E5						2				1.0	3.0	3.0						Oxidation (M)	82156.99	Peptidase M3A/M3B catalytic domain-containing protein OS=Capitella teleta OX=283909 GN=CAPTEDRAFT_161403 PE=3 SV=1
809	true	A0A8J1T716|A0A8J1T716_OWEFU	OFUS_LOCUS10196	31.986591	1.13	1.13	0.00	0.00	0.00	0.00	0.00	0.00	0.00	0.00	0.00	0.00	2	3.14E5											2	2.0												142459.62	isoleucine--tRNA ligase OS=Owenia fusiformis OX=6347 GN=OFUS_LOCUS10196 PE=3 SV=1
1053	true	A0AAD9JCV1|A0AAD9JCV1_9ANNE	LSH36_409g02056	55.190258	4.33	0.00	4.33	0.00	0.00	0.00	0.00	0.00	0.00	0.00	0.00	2.64	2		5.56E5									4.01E5	2		2.0									1.0		46010.3	inorganic diphosphatase OS=Paralvinella palmiformis OX=53620 GN=LSH36_409g02056 PE=3 SV=1
518	true	A0A286Q4U0|A0A286Q4U0_9ANNE		71.949394	7.18	0.00	0.00	0.00	0.00	0.00	0.00	2.27	0.00	7.18	0.00	0.00	4							1.3E4		2.09E5			4							1.0		4.0			Pyro-glu from Q	56495.95	ATP synthase subunit beta OS=Mesenchytraeus cf. gelidus SL-2017 OX=2052679 PE=2 SV=1
529	true	A0AAD9NTU3|A0AAD9NTU3_RIDPI	NP493_443g06025	72.18593	2.62	2.62	0.00	0.00	0.00	0.00	0.00	0.00	0.00	0.00	0.00	0.00	4	4.16E5											4	4.0											Oxidation (M)	154298.67	Eukaryotic translation initiation factor 3 subunit A OS=Ridgeia piscesae OX=27915 GN=NP493_443g06025 PE=3 SV=1
767	false	T1G0K8|T1G0K8_HELRO	20214606	44.52795	11.11	0.00	0.00	11.11	0.00	0.00	0.00	0.00	0.00	0.00	0.00	0.00	2			3.82E5									2			2.0										18506.242	UBC core domain-containing protein OS=Helobdella robusta OX=6412 GN=20214606 PE=3 SV=1
241	true	R7U815|R7U815_CAPTE	CAPTEDRAFT_154247	116.69481	14.25	6.30	7.67	7.67	3.29	6.30	6.85	5.21	3.29	8.22	8.22	7.67	7	1.14E5				1.15E6	4.14E4	7.67E4		2.06E6	4.03E4		2	2.0	6.0	3.0	2.0	3.0	4.0	8.0	4.0	8.0	4.0	10.0	Ala->Glu substitution; Dehydration; Methylation(KR)	40764.836	Gelsolin-like domain-containing protein OS=Capitella teleta OX=283909 GN=CAPTEDRAFT_154247 PE=4 SV=1
242	true	T1EDD2|T1EDD2_HELRO	20194584	101.82862	8.00	3.59	0.00	0.00	6.49	6.14	8.00	0.00	0.00	0.00	0.00	0.00	8	2.8E5			1.02E6	5.46E5	3.44E6						2	4.0			11.0	7.0	25.0						Carbamidomethylation; Deamidation (NQ); Double Carbamidomethylation (DHKE, X@N-term); Formylation	96760.14	Major vault protein OS=Helobdella robusta OX=6412 GN=20194584 PE=4 SV=1
281	false	B0FYX1|B0FYX1_9ANNE		65.20153	7.88	0.00	0.00	0.00	0.00	0.00	0.00	0.00	0.00	0.00	0.00	7.88	2											3.3E5	2											2.0		41437.367	Lombricine kinase OS=Lumbriculus variegatus OX=61662 PE=2 SV=2
738	true	B8ZZ02|B8ZZ02_LUMRU		66.1382	16.79	0.00	0.00	16.79	0.00	0.00	0.00	0.00	0.00	0.00	0.00	0.00	3			1.49E6									3			3.0										28755.92	Lumbrokinase-7T2 (Fragment) OS=Lumbricus rubellus OX=35632 PE=4 SV=1
568	false	A0A8S4PMP3|A0A8S4PMP3_OWEFU	OFUS_LOCUS19004	59.499744	2.84	0.00	0.00	0.00	2.40	2.40	2.40	2.40	0.00	2.84	2.40	0.00	2				1.35E5	1.98E5	2.63E5	1.25E5		4.32E5	6.88E4		2				1.0	1.0	1.0	2.0		3.0	1.0			50255.652	Alanine-glyoxylate aminotransferase (Fragment) OS=Owenia fusiformis OX=6347 GN=OFUS_LOCUS19004 PE=3 SV=1
917	true	R7TLX6|R7TLX6_CAPTE	CAPTEDRAFT_159938	48.924194	3.83	2.15	0.00	0.00	0.00	0.00	3.83	0.00	0.00	3.83	0.00	0.00	2	4.73E4					1.95E5			3.67E5			2	1.0					2.0			3.0				47105.688	AAA+ ATPase domain-containing protein OS=Capitella teleta OX=283909 GN=CAPTEDRAFT_159938 PE=3 SV=1
404	true	T1EDZ8|T1EDZ8_HELRO	20194800	90.73917	8.06	0.81	0.00	0.00	2.19	5.07	5.18	0.00	0.00	0.00	0.00	0.00	6						2.87E5						2	1.0			5.0	10.0	11.0						Ala->Thr substitution; Formylation; Oxidation (M); Oxidation or Hydroxylation	99634.22	Alpha-1,4 glucan phosphorylase OS=Helobdella robusta OX=6412 GN=20194800 PE=3 SV=1
39	true	I1VH49|I1VH49_9ANNE		166.46887	36.97	8.43	0.00	0.00	30.00	12.70	32.81	0.00	0.00	0.00	0.00	0.00	32	3.16E5			8.5E6	1.27E6	1.34E7						24	8.0			83.0	16.0	96.0						Acetylation (Protein N-term); Carbamylation; Deamidation (NQ); Dehydration; Oxidation (M); more	97954.055	Iron regulatory protein OS=Eisenia andrei OX=168636 PE=2 SV=1
582	true	T1EFX6|T1EFX6_HELRO	20195478	58.518425	7.26	0.00	0.00	0.00	0.00	0.00	0.00	0.00	0.00	7.26	0.00	0.00	4									9.23E4			2									4.0				47470.04	Arrestin C-terminal-like domain-containing protein OS=Helobdella robusta OX=6412 GN=20195478 PE=3 SV=1
490	true	A0AAD9NXI0|A0AAD9NXI0_RIDPI	NP493_272g02025	77.358765	2.65	2.65	0.00	0.00	0.00	0.00	0.00	0.00	0.00	0.00	0.00	0.00	5	4.4E5											2	8.0											Methylation(others); Oxidation (M)	206284.23	Myosin motor domain-containing protein OS=Ridgeia piscesae OX=27915 GN=NP493_272g02025 PE=3 SV=1
837	true	T1G827|T1G827_HELRO	20217224	55.592335	5.87	0.00	0.00	0.00	0.00	0.00	0.00	0.00	0.00	0.00	0.00	5.87	2											9.44E4	2											3.0		37475.027	Uncharacterized protein OS=Helobdella robusta OX=6412 GN=20217224 PE=3 SV=1
491	true	T1G9D6|T1G9D6_HELRO	20217683	79.46588	3.29	2.59	0.00	0.00	2.59	1.89	0.00	0.00	0.00	0.00	0.00	0.00	4	1.14E5											2	3.0			6.0	2.0							Pyro-glu from Q	113985.37	Coatomer subunit beta' OS=Helobdella robusta OX=6412 GN=20217683 PE=3 SV=1
464	false	A0A2D1PJF7|A0A2D1PJF7_9ANNE		58.865524	53.06	0.00	0.00	53.06	0.00	0.00	0.00	0.00	0.00	0.00	0.00	0.00	3			1.69E6									3			4.0										5461.348	Ribosomal protein S13 (Fragment) OS=Eisenia andrei OX=168636 PE=2 SV=1
740	true	T1G9Q0|T1G9Q0_HELRO	20217796	79.14	10.42	0.00	0.00	0.00	0.00	0.00	2.98	0.00	0.00	0.00	2.98	10.42	3										6.21E4	7.75E5	2						1.0				1.0	3.0		37822.164	MPN domain-containing protein OS=Helobdella robusta OX=6412 GN=20217796 PE=3 SV=1
741	true	A0A7I8W3P9|A0A7I8W3P9_9ANNE	DGYR_LOCUS10303	71.80146	3.11	1.86	0.00	0.00	1.86	3.11	3.11	0.00	0.00	0.00	0.00	0.00	3	1.92E4			1.36E5	1.68E5	5.69E5						3	1.0			3.0	3.0	5.0							71520.95	DgyrCDS10925 OS=Dimorphilus gyrociliatus OX=2664684 GN=DGYR_LOCUS10303 PE=3 SV=1
492	true	R7VBN9|R7VBN9_CAPTE	CAPTEDRAFT_220433	78.44953	11.85	2.48	5.51	0.00	2.48	5.79	2.48	2.48	0.00	2.48	2.48	11.85	5		1.41E5									2.78E6	2	1.0	2.0		2.0	4.0	1.0	2.0		1.0	1.0	6.0	Carbamidomethylation (DHKE, X@N-term); Methylation(others)	39078.47	Fructose-bisphosphate aldolase OS=Capitella teleta OX=283909 GN=CAPTEDRAFT_220433 PE=3 SV=1
235	false	H9MEL4|H9MEL4_EISFE		83.744934	41.18	41.18	41.18	41.18	41.18	41.18	41.18	41.18	19.61	41.18	41.18	41.18	4	1.61E6	2.46E7	8.34E7	2.76E6	2.18E6	2.91E6	5.22E5	2.3E5	1.12E6	8.93E5	1.16E7	4	7.0	9.0	13.0	8.0	13.0	5.0	9.0	6.0	9.0	9.0	5.0	Carbamylation; Thr->Ala substitution	5611.49	Glutathione-S-transferase (Fragment) OS=Eisenia fetida OX=6396 PE=2 SV=1
386	true	A0A8J1TZZ6|A0A8J1TZZ6_OWEFU	OFUS_LOCUS11994	79.83827	4.46	3.82	0.00	0.00	3.82	2.02	3.61	0.00	0.00	0.00	0.00	0.00	5	3.12E6			5.5E6	6.72E5	4.39E5						2	7.0			23.0	3.0	7.0						Deamidation (NQ); Gly->Ser substitution	103536.52	Vinculin (Fragment) OS=Owenia fusiformis OX=6347 GN=OFUS_LOCUS11994 PE=3 SV=1
518	true	A0A286Q4W5|A0A286Q4W5_MESSO		71.949394	7.16	0.00	0.00	0.00	0.00	0.00	0.00	2.26	0.00	7.16	0.00	0.00	4							1.3E4		2.09E5			4							1.0		4.0			Pyro-glu from Q	56643.312	ATP synthase subunit beta OS=Mesenchytraeus solifugus OX=223748 PE=2 SV=1
196	false	Q2I6A4|Q2I6A4_EISFE		79.94903	30.19	0.00	30.19	24.53	0.00	0.00	0.00	0.00	0.00	0.00	5.66	24.53	4		1.15E6	4.38E7							2.34E4	1.01E6	4		4.0	10.0							1.0	3.0	Deamidation (NQ)	11143.204	Superoxide dismutase (Fragment) OS=Eisenia fetida OX=6396 PE=2 SV=1
742	true	A0A7I8W1T5|A0A7I8W1T5_9ANNE	DGYR_LOCUS10325	59.725536	12.33	0.00	12.33	12.33	0.00	0.00	0.00	0.00	0.00	0.00	8.22	12.33	3		1.86E6	4.4E6							8.51E4	1.4E6	2		4.0	3.0							2.0	3.0	Ile->Val substitution	24270.875	Thioredoxin domain-containing protein OS=Dimorphilus gyrociliatus OX=2664684 GN=DGYR_LOCUS10325 PE=3 SV=1
1060	true	T1FFE4|T1FFE4_HELRO	20207543	46.265133	1.81	0.00	0.00	0.00	1.81	1.81	1.81	0.00	0.00	0.00	0.00	0.00	2				2.09E6	7.24E6	2.54E6						2				8.0	9.0	10.0						Asn->Thr substitution	117557.92	Alpha-2-macroglobulin bait region domain-containing protein OS=Helobdella robusta OX=6412 GN=20207543 PE=3 SV=1
882	true	A0AAD9JBY4|A0AAD9JBY4_9ANNE	LSH36_421g01010	34.35893	2.04	0.00	0.00	0.00	0.00	2.04	0.00	0.00	0.00	0.00	0.00	0.00	2					2.91E5							2					2.0								85396.64	Aconitate hydratase, mitochondrial OS=Paralvinella palmiformis OX=53620 GN=LSH36_421g01010 PE=3 SV=1
144	true	A0AAT9FG52|A0AAT9FG52_9ANNE	Ej-GAPDH	124.28728	23.75	5.00	10.94	0.00	0.00	5.00	5.62	0.00	0.00	2.19	6.88	21.25	12											2.19E6	2	2.0	7.0			3.0	3.0			1.0	4.0	21.0	Carbamidomethylation; Carbamidomethylation (DHKE, X@N-term); Dehydration; Oxidation (M); Ser->Arg substitution	34777.707	Glyceraldehyde-3-phosphate dehydrogenase OS=Enchytraeus japonensis OX=228735 GN=Ej-GAPDH PE=2 SV=1
917	true	A0A7I8VR20|A0A7I8VR20_9ANNE	DGYR_LOCUS7038	48.924194	3.79	2.13	0.00	0.00	0.00	0.00	3.79	0.00	0.00	3.79	0.00	0.00	2	4.73E4					1.95E5			3.67E5			2	1.0					2.0			3.0				47443.234	DgyrCDS7389 OS=Dimorphilus gyrociliatus OX=2664684 GN=DGYR_LOCUS7038 PE=3 SV=1
406	true	T1EMC4|T1EMC4_HELRO	20197724	79.33813	10.14	0.00	0.00	0.00	1.63	3.99	7.79	0.00	0.00	0.00	0.00	0.00	6					2.29E5	1.85E4						2				1.0	3.0	6.0						Deamidation (NQ); Glu->Val substitution; Lys->Asp substitution; Oxidation (M)	61475.492	H(+)-transporting two-sector ATPase OS=Helobdella robusta OX=6412 GN=20197724 PE=3 SV=1
662	false	T1FN40|T1FN40_HELRO	20210238	53.962944	6.43	0.00	6.43	0.00	0.00	0.00	0.00	0.00	0.00	0.00	0.00	0.00	2		7.2E5										2		2.0											34631.957	MPN domain-containing protein OS=Helobdella robusta OX=6412 GN=20210238 PE=4 SV=1
743	true	R7VBM3|R7VBM3_CAPTE	CAPTEDRAFT_159705	73.70261	24.36	0.00	24.36	24.36	0.00	0.00	0.00	0.00	0.00	0.00	0.00	24.36	3		5.53E5	2.15E6								9.93E5	2		3.0	6.0								3.0	Amidination of lysines or N-terminal amines with methyl acetimidate	8583.765	LIM zinc-binding domain-containing protein OS=Capitella teleta OX=283909 GN=CAPTEDRAFT_159705 PE=4 SV=1
129	true	A0A286Q4Y0|A0A286Q4Y0_9ANNE		120.384186	21.43	7.14	16.96	0.00	2.38	7.14	9.52	0.00	0.00	4.46	9.52	17.26	12	1.1E5	1.36E6		1.55E5	5.87E5	1.7E5			1.05E5	1.28E5	5.19E6	3	3.0	13.0		1.0	5.0	5.0			3.0	6.0	24.0	Asn->Arg substitution; Carbamidomethylation; Deamidation (NQ); Dehydration; Oxidation (M); more	36275.406	Glyceraldehyde-3-phosphate dehydrogenase OS=Enchytraeus albidus OX=6390 PE=2 SV=1
744	true	A0AAD9J1U0|A0AAD9J1U0_9ANNE	LSH36_788g03001	70.27414	6.85	0.00	5.38	0.00	0.00	4.89	0.00	0.00	0.00	0.00	0.00	6.85	3		2.42E5			4.25E5						3.06E6	2		2.0			3.0						4.0	Deamidation (NQ)	46276.062	Aspartate aminotransferase OS=Paralvinella palmiformis OX=53620 GN=LSH36_788g03001 PE=3 SV=1
407	true	A0AAD9JE38|A0AAD9JE38_9ANNE	LSH36_361g00019	67.522125	7.24	1.10	0.00	0.00	0.94	5.98	2.20	3.31	0.00	3.15	0.00	1.26	6	5.12E4				7.77E5	4.66E5	2.83E5		1.88E5		3.9E4	5	1.0			1.0	5.0	2.0	5.0		3.0		2.0	Ser->Asn substitution	71090.12	Phosphatase PP2A regulatory subunit A/Splicing factor 3B subunit 1-like HEAT repeat domain-containing protein OS=Paralvinella palmiformis OX=53620 GN=LSH36_361g00019 PE=3 SV=1
1026	true	T1EVZ1|T1EVZ1_HELRO	20200741	40.691906	3.24	0.00	3.24	3.24	0.00	0.00	3.24	0.00	0.00	0.00	3.24	3.24	2		1.86E7	4.18E7			4.4E5				5.47E5	9.86E6	2		4.0	4.0			3.0				3.0	2.0		28788.229	Peptidase C1A papain C-terminal domain-containing protein OS=Helobdella robusta OX=6412 GN=20200741 PE=3 SV=1
568	false	A0AAD9MU06|A0AAD9MU06_9ANNE	LSH36_891g02054	72.07381	2.88	0.00	0.00	0.00	2.26	2.26	2.26	2.26	0.00	2.88	2.26	0.00	3				1.35E5	1.98E5	2.63E5	1.25E5		7.6E5	6.88E4		3				1.0	1.0	1.0	2.0		5.0	1.0			54050.117	Uncharacterized protein OS=Paralvinella palmiformis OX=53620 GN=LSH36_891g02054 PE=3 SV=1
333	true	A0A286Q4U2|A0A286Q4U2_9ANNE		83.11039	11.41	0.00	0.00	0.00	0.00	0.00	0.00	0.00	0.00	11.41	0.00	0.00	7									1.36E5			2									9.0			Pro->Ala substitution	59610.84	ATP synthase subunit alpha OS=Mesenchytraeus hydrius OX=1797137 PE=2 SV=1
497	true	Q1AN22|Q1AN22_AREMA	Prdx6	87.086555	22.73	0.00	22.73	19.09	0.00	0.00	0.00	0.00	0.00	0.00	10.45	13.64	5		2.1E6	6.09E6							6.75E4	1.54E6	3		6.0	4.0							2.0	3.0	Carbamidomethylation; Ethylation	24298.111	Peroxiredoxin 6 OS=Arenicola marina OX=6344 GN=Prdx6 PE=1 SV=1
586	true	A0AAD9PC14|A0AAD9PC14_RIDPI	NP493_45g06023	66.02331	13.96	0.00	13.96	0.00	0.00	0.00	0.00	0.00	0.00	0.00	0.00	0.00	4		6.72E5										2		4.0										Methylation(others)	30448.186	60S ribosomal protein L7a OS=Ridgeia piscesae OX=27915 GN=NP493_45g06023 PE=3 SV=1
198	false	A0AAD9UKI7|A0AAD9UKI7_RIDPI	NP493_20g07032	99.80938	28.85	19.23	25.00	19.23	19.23	19.23	19.23	15.38	11.54	19.23	19.23	28.85	6	7.98E6	1.1E7	4.5E7	5.58E6	6.3E6	4.63E6	8.6E5	3.52E5	1.66E6	1.3E6	9.1E6	6	24.0	9.0	6.0	24.0	21.0	13.0	16.0	6.0	7.0	7.0	13.0	Dehydration; Oxidation (M); Pyro-glu from E; Ubiquitin	17993.938	Ubiquitin-like domain-containing protein OS=Ridgeia piscesae OX=27915 GN=NP493_20g07032 PE=3 SV=1
1066	true	T1EFA8|T1EFA8_HELRO	20195260	58.879852	2.33	0.00	0.00	0.00	2.33	0.00	0.00	0.00	0.00	0.00	0.00	0.00	2				1.66E5								2				2.0									85858.82	Uncharacterized protein OS=Helobdella robusta OX=6412 GN=20195260 PE=4 SV=1
107	false	A0A7I8VIZ5|A0A7I8VIZ5_9ANNE	DGYR_LOCUS4885	45.700516	1.79	0.00	1.79	1.79	1.54	1.79	1.79	1.54	0.00	1.79	1.79	1.79	2		8.94E5	1.49E5	6.4E5	1.41E6	1.05E6	2E6		7.21E6	1.19E6	7.76E5	2		2.0	1.0	2.0	5.0	4.0	6.0		12.0	6.0	2.0		45454.996	DgyrCDS5155 OS=Dimorphilus gyrociliatus OX=2664684 GN=DGYR_LOCUS4885 PE=4 SV=1
191	false	A0A7I8VS71|A0A7I8VS71_9ANNE	DGYR_LOCUS7452	112.75565	25.31	0.00	9.69	16.56	0.00	0.00	0.00	0.00	0.00	0.00	0.00	8.12	9		8.15E4	4.74E5								1.33E4	5		3.0	6.0								3.0	Carbamidomethylation; Pyro-glu from Q	36272.58	DgyrCDS7807 OS=Dimorphilus gyrociliatus OX=2664684 GN=DGYR_LOCUS7452 PE=4 SV=1
281	false	I0E0A7|I0E0A7_9ANNE		56.452328	6.79	0.00	0.00	0.00	0.00	1.63	0.00	0.00	0.00	0.00	1.63	5.16	2					1.59E5					1.44E5	2.38E5	2					1.0					2.0	1.0		41859.758	Lombricine kinase OS=Stylaria sp. CD-2012 OX=1174487 PE=2 SV=1
746	true	T1FML3|T1FML3_HELRO	20210062	45.969513	10.59	0.00	10.59	7.45	0.00	0.00	0.00	0.00	0.00	0.00	0.00	7.06	3		2.8E6	9.35E5								7.01E5	3		3.0	2.0								2.0	Ala->Ser substitution	28658.693	Proteasome subunit alpha type OS=Helobdella robusta OX=6412 GN=20210062 PE=3 SV=1
103	true	A0A7I8WAN2|A0A7I8WAN2_9ANNE	DGYR_LOCUS12611	132.96664	15.89	11.14	0.00	0.00	11.76	7.01	14.52	0.00	0.00	1.25	0.00	0.00	16						1.1E5						2	19.0			76.0	11.0	80.0			1.0			Carbamidomethylation (DHKE, X@N-term); Carbamylation; Deamidation (NQ); Oxidation (M)	88794.98	vesicle-fusing ATPase OS=Dimorphilus gyrociliatus OX=2664684 GN=DGYR_LOCUS12611 PE=4 SV=1
186	true	T1G9B3|T1G9B3_HELRO	20217660	99.69244	24.66	0.00	24.66	0.00	0.00	0.00	0.00	0.00	0.00	0.00	0.00	14.73	8		2.13E6									3.69E5	5		11.0									4.0	Asn->Val substitution; Carbamidomethylation; Deamidation (NQ); Methylation(others); Pyro-glu from Q	32377.082	Uncharacterized protein OS=Helobdella robusta OX=6412 GN=20217660 PE=3 SV=1
285	true	I3NNU8|I3NNU8_9ANNE		104.578804	25.32	0.00	3.16	0.00	0.00	0.00	0.00	0.00	0.00	0.00	0.00	25.32	8		5.66E4									1.49E6	8		1.0									9.0	Oxidation (M)	34427.867	p43 OS=Eisenia andrei OX=168636 PE=2 SV=1
518	true	A0A286Q4U6|A0A286Q4U6_9ANNE		71.949394	7.22	0.00	0.00	0.00	0.00	0.00	0.00	2.28	0.00	7.22	0.00	0.00	4							1.3E4		2.09E5			4							1.0		4.0			Pyro-glu from Q	56239.645	ATP synthase subunit beta OS=Mesenchytraeus cf. pedatus SL-2017 OX=2052678 PE=2 SV=1
662	true	A0A8J1UEF3|A0A8J1UEF3_OWEFU	OFUS_LOCUS630	62.697945	8.17	0.00	8.17	0.00	0.00	0.00	0.00	0.00	0.00	0.00	0.00	0.00	3		8.33E5										3		3.0											39982.234	Uncharacterized protein OS=Owenia fusiformis OX=6347 GN=OFUS_LOCUS630 PE=4 SV=1
498	true	R7T577|R7T577_CAPTE	CAPTEDRAFT_183902	80.53629	7.65	2.55	1.18	0.00	4.71	4.71	4.71	2.55	2.55	6.47	2.55	0.00	4	4.66E4			2.22E5	3.11E5	2.88E5	1.59E5	5.07E4	6.9E5	1.96E4		2	1.0	2.0		4.0	3.0	2.0	3.0	2.0	11.0	1.0		Oxidation (M)	57470.375	histidine--tRNA ligase OS=Capitella teleta OX=283909 GN=CAPTEDRAFT_183902 PE=3 SV=1
747	true	Q9GRJ3|RS23_LUMRU	RPS23	63.705284	20.28	0.00	0.00	20.28	0.00	0.00	0.00	0.00	0.00	0.00	0.00	0.00	3			1.2E6									3			3.0										16105.836	Small ribosomal subunit protein uS12 OS=Lumbricus rubellus OX=35632 GN=RPS23 PE=2 SV=1
1026	true	T1G9A2|T1G9A2_HELRO	20217649	40.691906	2.32	0.00	2.32	2.32	0.00	0.00	2.32	0.00	0.00	0.00	2.32	2.32	2		1.86E7	4.18E7			4.4E5				5.47E5	9.86E6	2		4.0	4.0			3.0				3.0	2.0		39336.47	Cathepsin L OS=Helobdella robusta OX=6412 GN=20217649 PE=3 SV=1
837	true	A0AAD9JS62|A0AAD9JS62_9ANNE	LSH36_188g09042	55.592335	6.29	0.00	0.00	0.00	0.00	0.00	0.00	0.00	0.00	0.00	0.00	6.29	2											9.44E4	2											3.0		34710.973	Guanine nucleotide-binding protein subunit beta OS=Paralvinella palmiformis OX=53620 GN=LSH36_188g09042 PE=3 SV=1
366	false	I7K141|I7K141_PLADU	rac	51.87092	15.10	0.00	6.25	15.10	0.00	0.00	0.00	0.00	0.00	0.00	0.00	0.00	2		2.07E5	9.59E5									2		1.0	2.0										21336.893	Rac GTPase protein OS=Platynereis dumerilii OX=6359 GN=rac PE=4 SV=1
366	false	R7V9W6|R7V9W6_CAPTE	CAPTEDRAFT_171205	66.19033	22.40	0.00	6.25	22.40	0.00	0.00	0.00	0.00	0.00	0.00	0.00	0.00	3		2.07E5	1.76E6									3		1.0	5.0									Leu->Asn substitution; Oxidation (M)	21337.02	Ras-related C3 botulinum toxin substrate 1 OS=Capitella teleta OX=283909 GN=CAPTEDRAFT_171205 PE=4 SV=1
334	true	A0A8J1U5W2|A0A8J1U5W2_OWEFU	OFUS_LOCUS19689	107.120804	3.50	3.50	0.00	0.00	0.00	0.00	1.69	0.00	0.00	0.00	0.00	0.00	7	2.81E5											2	9.0					3.0						Methylation(others)	191673.19	Uncharacterized protein (Fragment) OS=Owenia fusiformis OX=6347 GN=OFUS_LOCUS19689 PE=3 SV=1
222	false	R7TNM4|R7TNM4_CAPTE	CAPTEDRAFT_203037	72.95966	42.74	0.00	19.35	42.74	0.00	0.00	0.00	0.00	0.00	7.26	0.00	7.26	5			4.68E5									2		3.0	7.0						1.0		1.0		13245.451	Histone H2A OS=Capitella teleta OX=283909 GN=CAPTEDRAFT_203037 PE=3 SV=1
222	false	A0AAD9KLY8|A0AAD9KLY8_RIDPI	NP493_901g00010	72.95966	42.74	0.00	19.35	42.74	0.00	0.00	0.00	0.00	0.00	7.26	0.00	7.26	5			4.68E5									2		3.0	7.0						1.0		1.0		13323.568	Histone H2A OS=Ridgeia piscesae OX=27915 GN=NP493_901g00010 PE=3 SV=1
627	false	A0AAD9JWH7|A0AAD9JWH7_9ANNE	LSH36_142g05017	49.14354	16.11	0.00	0.00	16.11	0.00	0.00	0.00	0.00	0.00	7.38	0.00	0.00	2			1.22E6						2.14E4			2			2.0						1.0				15990.371	40S ribosomal protein S14 OS=Paralvinella palmiformis OX=53620 GN=LSH36_142g05017 PE=3 SV=1
222	false	A0AAD9IU20|A0AAD9IU20_RIDPI	NP493_5684g00017	72.95966	42.74	0.00	19.35	42.74	0.00	0.00	0.00	0.00	0.00	7.26	0.00	7.26	5			4.68E5									2		3.0	7.0						1.0		1.0		13346.684	Histone H2A OS=Ridgeia piscesae OX=27915 GN=NP493_5684g00017 PE=3 SV=1
367	true	A0AAD9MNS1|A0AAD9MNS1_9ANNE	LSH36_3146g00001	59.79872	15.07	0.00	0.00	0.00	0.00	0.00	2.05	10.96	0.00	6.85	2.05	4.11	4							1.11E6		1.73E5		4.85E5	3						2.0	6.0		4.0	8.0	1.0	Lys->Ser substitution; Lys->Thr substitution; Oxidation (M); Val->Gln substitution; Val->Leu substitution	33139.594	ethanolamine-phosphate cytidylyltransferase (Fragment) OS=Paralvinella palmiformis OX=53620 GN=LSH36_3146g00001 PE=3 SV=1
38	false	T1G9T6|T1G9T6_HELRO	20217832	142.0675	19.50	12.60	0.00	0.00	17.84	9.51	18.19	0.00	0.00	1.19	0.00	0.00	20	5.09E5			3.2E6	1.16E6	3.95E6						6	22.0			91.0	15.0	90.0			1.0			Carbamylation; Deamidation (NQ); Oxidation (M); Val->Phe substitution	93842.2	vesicle-fusing ATPase OS=Helobdella robusta OX=6412 GN=20217832 PE=4 SV=1
1	true	O18425|TXLR2_EISFE		410.33597	90.67	73.67	84.00	50.33	61.33	70.33	68.00	49.67	40.67	51.67	65.33	90.67	156	3.65E8	1.04E9	6.13E7	1.73E8	3.51E8	1.01E8	1.88E7	1.03E7	2.74E7	1.06E8	5.28E9	56	1051.0	902.0	70.0	731.0	1067.0	483.0	363.0	300.0	271.0	780.0	3099.0	2-amino-3-oxo-butanoic_acid; Acetylation (K); Acetylation (N-term); Acetylation (TSCYH); Amidation; more	34142.535	Lysenin-related protein 2 OS=Eisenia fetida OX=6396 PE=2 SV=1
222	false	R7TJA7|R7TJA7_CAPTE	CAPTEDRAFT_128452	72.95966	42.74	0.00	19.35	42.74	0.00	0.00	0.00	0.00	0.00	7.26	0.00	7.26	5			4.68E5									2		3.0	7.0						1.0		1.0		13275.478	Histone H2A OS=Capitella teleta OX=283909 GN=CAPTEDRAFT_128452 PE=3 SV=1
892	true	A0A286RT92|A0A286RT92_9ANNE		42.87471	12.50	0.00	0.00	6.67	0.00	0.00	0.00	0.00	0.00	5.83	0.00	0.00	2			2.33E5						3.6E4			2			1.0						1.0				13634.574	Hemerythrin OS=Palola sp. Palola2 OX=2032696 PE=2 SV=1
188	true	T1FP05|T1FP05_HELRO	20210552	125.314445	5.01	4.50	0.00	0.00	2.29	1.78	1.78	0.00	0.00	0.42	0.42	0.00	10	3.5E6			1.45E6	9.54E5	8.54E5						2	19.0			10.0	5.0	5.0			1.0	1.0		2-amino-3-oxo-butanoic_acid; Carbamylation; Ethylation; His->Asn substitution; Met->Leu substitution; more	256082.58	Calponin-homology (CH) domain-containing protein OS=Helobdella robusta OX=6412 GN=20210552 PE=3 SV=1
142	false	A0A410RHS2|A0A410RHS2_9ANNE		61.74888	6.98	0.00	6.40	6.98	0.00	0.00	0.00	0.00	0.00	0.00	0.00	6.40	2		1.92E6	2.04E7								2.54E6	2		3.0	5.0								2.0	Oxidation or Hydroxylation	19081.08	Extracellular globin (Fragment) OS=Propappus volki OX=251477 PE=2 SV=1
600	false	A0A8S4NS91|A0A8S4NS91_OWEFU	OFUS_LOCUS9666	59.28898	2.69	2.69	0.00	0.00	1.15	2.69	2.69	0.00	0.00	0.00	0.00	0.00	2	1.34E5			1.66E5	5.65E5	5.17E5						2	2.0			1.0	3.0	3.0							88852.75	glutamine--tRNA ligase (Fragment) OS=Owenia fusiformis OX=6347 GN=OFUS_LOCUS9666 PE=3 SV=1
337	true	A0A2I7YV11|A0A2I7YV11_EISFE		102.2674	27.14	0.00	23.33	20.48	0.00	0.00	0.00	0.00	0.00	0.00	0.00	22.86	7		5.16E5	1.99E6								6.67E5	5		6.0	5.0								6.0		24069.06	60S ribosomal protein L13 OS=Eisenia fetida OX=6396 PE=2 SV=1
265	false	D2J0B2|D2J0B2_9ANNE	Mn-SOD	56.495007	7.52	0.00	3.54	7.52	0.00	0.00	0.00	0.00	0.00	0.00	0.00	3.98	2		1.89E5	9.8E5								7.16E4	2		2.0	3.0								1.0		25154.342	Superoxide dismutase OS=Phascolosoma esculenta OX=419950 GN=Mn-SOD PE=2 SV=1
367	false	A0AAD9JMV5|A0AAD9JMV5_9ANNE	LSH36_242g08059	48.17505	11.32	0.00	0.00	0.00	0.00	0.00	2.26	6.79	0.00	2.26	2.26	4.53	3							7.07E5				4.85E5	2						2.0	5.0		3.0	8.0	1.0	Oxidation (M); Val->Gln substitution	30278.719	ethanolamine-phosphate cytidylyltransferase OS=Paralvinella palmiformis OX=53620 GN=LSH36_242g08059 PE=3 SV=1
487	false	A0A8S4NNF3|A0A8S4NNF3_OWEFU	OFUS_LOCUS9509	67.31143	14.81	0.00	0.00	14.81	0.00	0.00	0.00	0.00	0.00	0.00	0.00	4.76	3			2.97E6								2.37E4	3			4.0								1.0		21951.791	Actin-related protein 2/3 complex subunit 4 (Fragment) OS=Owenia fusiformis OX=6347 GN=OFUS_LOCUS9509 PE=3 SV=1
590	true	T1FS58|T1FS58_HELRO	20211655	66.29276	16.50	0.00	4.50	16.50	0.00	0.00	0.00	0.00	0.00	0.00	0.00	4.00	4		1.02E5	4.08E6								1.6E5	4		1.0	5.0								1.0	Methylation(others); Oxidation (M)	23608.84	EF-hand domain-containing protein OS=Helobdella robusta OX=6412 GN=20211655 PE=4 SV=1
367	false	A0AAD9IRI9|A0AAD9IRI9_9ANNE	LSH36_2074g00003	44.134964	12.04	0.00	0.00	0.00	0.00	0.00	0.00	6.48	0.00	6.48	0.00	5.56	2							4.07E5		1.73E5		4.85E5	2							1.0		1.0		1.0	Lys->Ser substitution; Lys->Thr substitution; Val->Leu substitution	24538.938	ethanolamine-phosphate cytidylyltransferase OS=Paralvinella palmiformis OX=53620 GN=LSH36_2074g00003 PE=3 SV=1
1079	true	T1G0S8|T1G0S8_HELRO	20214676	63.81926	2.40	0.00	0.00	0.00	2.40	0.00	0.00	0.00	0.00	0.00	0.00	0.00	2				2.29E4								2				2.0									105009.48	26S proteasome non-ATPase regulatory subunit 1 OS=Helobdella robusta OX=6412 GN=20214676 PE=3 SV=1
158	true	A0AAD9NDG9|A0AAD9NDG9_9ANNE	LSH36_40g03093	134.13956	25.40	7.14	25.40	13.89	10.32	10.32	6.35	6.35	0.00	6.35	10.32	21.43	8		1.1E6	5.76E4								1.57E5	3	6.0	50.0	10.0	13.0	16.0	7.0	11.0		8.0	17.0	21.0	Acetylation (N-term); Ammonia-loss (N); Carbamidomethylation (DHKE, X@N-term); Deamidation (NQ); Methylation(others); more	28425.81	14-3-3 domain-containing protein OS=Paralvinella palmiformis OX=53620 GN=LSH36_40g03093 PE=3 SV=1
503	true	T1FYU7|T1FYU7_HELRO	20213995	72.04632	5.59	4.63	0.00	0.00	1.44	1.44	4.31	1.44	1.44	1.44	0.00	0.00	4	1.05E5					1.68E5						2	3.0			2.0	2.0	4.0	7.0	3.0	1.0			Carbamylation	68618.28	transketolase OS=Helobdella robusta OX=6412 GN=20213995 PE=3 SV=1
244	true	T1G9E1|T1G9E1_HELRO	20217688	86.62855	7.06	0.00	0.00	0.97	0.73	2.56	4.99	0.73	0.00	0.00	0.00	0.00	9				2.47E5		7.18E5	1.05E5					4			1.0	2.0	3.0	10.0	1.0					Acetylation (Protein N-term); Oxidation (M)	94165.74	Vacuolar protein sorting-associated protein 35 OS=Helobdella robusta OX=6412 GN=20217688 PE=3 SV=1
189	true	T1FXW3|T1FXW3_HELRO	20213661	91.64713	15.79	7.29	14.98	7.29	7.29	7.29	3.24	3.24	0.00	3.24	7.29	10.53	7		9.07E5									3.56E6	3	6.0	42.0	8.0	11.0	14.0	6.0	8.0		7.0	15.0	19.0	Amidation; Ammonia-loss (N); Carbamidomethylation (DHKE, X@N-term); Deamidation (NQ); Oxidation (M)	27907.633	14-3-3 domain-containing protein OS=Helobdella robusta OX=6412 GN=20213661 PE=3 SV=1
601	false	A0AAD9K2E0|A0AAD9K2E0_9ANNE	LSH36_90g05032	39.163166	7.69	0.00	0.00	7.69	0.00	0.00	0.00	0.00	0.00	0.00	0.00	0.00	2			1.5E6									2			2.0										20702.86	Vacuolar protein sorting-associated protein 29 OS=Paralvinella palmiformis OX=53620 GN=LSH36_90g05032 PE=3 SV=1
123	true	T1ELD1|T1ELD1_HELRO	20197381	152.89032	36.96	13.62	34.63	27.63	7.00	7.00	10.51	7.39	0.00	10.51	14.40	26.07	11	1.37E4	1.17E7	1.27E6			1.61E5			6.69E4	9.43E4	3.09E6	5	8.0	52.0	13.0	11.0	14.0	9.0	10.0		9.0	17.0	21.0	Ala->Gly substitution; Ammonia-loss (N); Deamidation (NQ); Ethylation; Glu->Asp substitution; more	29135.498	14-3-3 domain-containing protein OS=Helobdella robusta OX=6412 GN=20197381 PE=3 SV=1
892	true	A0A1S6QCN4|A0A1S6QCN4_HALBR		42.87471	12.50	0.00	0.00	6.67	0.00	0.00	0.00	0.00	0.00	5.83	0.00	0.00	2			2.33E5						3.6E4			2			1.0						1.0				13608.503	Hemerythrin OS=Halosydna brevisetosa OX=328596 PE=2 SV=1
3	false	E2EZT6|E2EZT6_9ANNE		212.38297	69.68	54.79	52.13	18.09	50.53	59.57	50.53	33.51	26.06	33.51	52.66	60.64	26	1.75E5	1.27E6		4.86E5	1.87E6	1.35E5				1.31E6	4.55E6	3	47.0	54.0	4.0	86.0	129.0	74.0	64.0	20.0	30.0	160.0	105.0	Carbamidomethylation (DHKE, X@N-term); Carbamylation; Deamidation (NQ); Dehydration; Oxidation (M); more	21044.941	Actin 2 (Fragment) OS=Allolobophora chlorotica OX=302034 PE=2 SV=1
198	false	A8UGG7|A8UGG7_EURCO		99.80938	35.16	23.44	30.47	23.44	23.44	23.44	23.44	18.75	14.06	23.44	23.44	35.16	6	7.98E6	1.1E7	4.5E7	5.58E6	6.3E6	4.63E6	8.6E5	3.52E5	1.66E6	1.3E6	9.1E6	6	24.0	9.0	6.0	24.0	21.0	13.0	16.0	6.0	7.0	7.0	13.0	Dehydration; Oxidation (M); Pyro-glu from E; Ubiquitin	14725.365	Ubiquitin-ribosomal protein eL40 fusion protein OS=Eurythoe complanata OX=167815 PE=2 SV=1
198	true	D3UA40|D3UA40_HYDEL		108.06474	67.78	51.11	61.11	51.11	51.11	51.11	51.11	26.67	20.00	51.11	51.11	67.78	7	8.69E6	1.21E7	4.75E7	6.99E6	7.38E6	5.19E6	8.6E5	3.52E5	1.79E6	1.45E6	1.02E7	7	27.0	11.0	8.0	30.0	26.0	16.0	16.0	6.0	9.0	10.0	14.0	Dehydration; Oxidation (M); Pyro-glu from E; Ubiquitin	10221.888	Putative ubiquitin (Fragment) OS=Hydroides elegans OX=216498 PE=2 SV=1
198	false	B0B069|B0B069_9ANNE		99.80938	59.21	39.47	51.32	39.47	39.47	39.47	39.47	31.58	23.68	39.47	39.47	59.21	6	7.98E6	1.1E7	4.5E7	5.58E6	6.3E6	4.63E6	8.6E5	3.52E5	1.66E6	1.3E6	9.1E6	6	24.0	9.0	6.0	24.0	21.0	13.0	16.0	6.0	7.0	7.0	13.0	Dehydration; Oxidation (M); Pyro-glu from E; Ubiquitin	8524.775	Monoubiquitin (Fragment) OS=Alvinella pompejana OX=6376 PE=4 SV=1
529	false	A0A8S4NW28|A0A8S4NW28_OWEFU	OFUS_LOCUS10797	48.01509	1.33	1.33	0.00	0.00	0.00	0.00	0.00	0.00	0.00	0.00	0.00	0.00	2	2.47E5											2	2.0												140749.86	Eukaryotic translation initiation factor 3 subunit A OS=Owenia fusiformis OX=6347 GN=OFUS_LOCUS10797 PE=3 SV=1
568	false	R7VFZ7|R7VFZ7_CAPTE	CAPTEDRAFT_188970	72.07381	2.95	0.00	0.00	0.00	2.32	2.32	2.32	2.32	0.00	2.95	2.32	0.00	3				1.35E5	1.98E5	2.63E5	1.25E5		7.6E5	6.88E4		3				1.0	1.0	1.0	2.0		5.0	1.0			52444.89	Uncharacterized protein OS=Capitella teleta OX=283909 GN=CAPTEDRAFT_188970 PE=3 SV=1
339	true	T1FM70|T1FM70_HELRO	20209919	79.83991	11.01	0.00	0.00	0.00	0.00	0.00	0.00	0.00	0.00	11.01	0.00	0.00	7									9.64E4			2									8.0			Methylation(others); Pro->Ala substitution	59741.113	ATP synthase subunit alpha OS=Helobdella robusta OX=6412 GN=20209919 PE=3 SV=1
504	true	T1G6V9|T1G6V9_HELRO	20216806	80.42819	20.71	0.00	15.38	20.71	0.00	0.00	0.00	0.00	0.00	0.00	0.00	7.69	5		1.69E6	9.52E6								5.72E5	5		2.0	7.0								1.0	Gly->Ser substitution; Methylation(others)	19302.285	HMG box domain-containing protein OS=Helobdella robusta OX=6412 GN=20216806 PE=3 SV=1
410	true	T1EDG5|T1EDG5_HELRO	20194617	92.51516	13.88	0.00	0.00	0.00	0.00	0.00	0.00	0.00	0.00	0.00	0.00	13.88	6											5.4E5	3											7.0	Methylation(others)	45806.78	26S proteasome non-ATPase regulatory subunit 6 OS=Helobdella robusta OX=6412 GN=20194617 PE=3 SV=1
593	true	T1FNG6|T1FNG6_HELRO	20210363	81.90892	13.65	0.00	6.03	0.00	0.00	0.00	0.00	0.00	0.00	0.00	0.00	9.84	4		1.06E6									4.93E5	4		2.0									3.0		35031.625	Small ribosomal subunit protein RACK1 OS=Helobdella robusta OX=6412 GN=20210363 PE=3 SV=1
662	true	A0AAD9JP92|A0AAD9JP92_9ANNE	LSH36_235g01029	62.697945	9.32	0.00	9.32	0.00	0.00	0.00	0.00	0.00	0.00	0.00	0.00	0.00	3		8.33E5										3		3.0											34652.13	MPN domain-containing protein OS=Paralvinella palmiformis OX=53620 GN=LSH36_235g01029 PE=4 SV=1
825	true	A0A8S4PC16|A0A8S4PC16_OWEFU	OFUS_LOCUS16340	53.39736	3.11	1.65	0.00	0.00	0.00	1.65	1.65	0.00	0.00	1.47	0.00	0.00	2	6.92E4				1.04E5	8.37E4			9.05E4			2	1.0				1.0	1.0			2.0				62109.29	Achaete scute target 1 OS=Owenia fusiformis OX=6347 GN=OFUS_LOCUS16340 PE=4 SV=1
227	false	A0A8S4P197|A0A8S4P197_OWEFU	OFUS_LOCUS13655	71.97424	11.44	2.19	0.00	0.00	2.92	0.00	5.11	2.92	0.00	5.60	11.44	0.00	5	3.88E4					8.25E4				2.88E5		3	1.0			1.0		3.0	3.0		5.0	8.0		Carbamidomethylation (DHKE, X@N-term); Carbamylation	46382.973	AAA+ ATPase domain-containing protein (Fragment) OS=Owenia fusiformis OX=6347 GN=OFUS_LOCUS13655 PE=3 SV=1
767	false	R7VDA8|R7VDA8_CAPTE	CAPTEDRAFT_21101	44.52795	11.18	0.00	0.00	11.18	0.00	0.00	0.00	0.00	0.00	0.00	0.00	0.00	2			3.82E5									2			2.0										18400.254	UBC core domain-containing protein OS=Capitella teleta OX=283909 GN=CAPTEDRAFT_21101 PE=3 SV=1
1089	true	T1FRX2|T1FRX2_HELRO	20211569	58.106346	6.11	0.00	0.00	0.00	6.11	6.11	6.11	3.86	0.00	6.11	0.00	0.00	2				1.39E6	1.29E6	2.41E6	9.13E4		3.58E5			2				6.0	6.0	7.0	1.0		3.0			His->Ala substitution	35154.633	Uncharacterized protein OS=Helobdella robusta OX=6412 GN=20211569 PE=4 SV=1
139	false	A0A7I8W0L8|A0A7I8W0L8_9ANNE	DGYR_LOCUS9343	35.04943	0.57	0.00	0.00	0.00	0.00	0.48	0.57	0.48	0.00	0.00	0.00	0.00	2					1.59E6	1.47E6	2.91E5					2					2.0	3.0	1.0						142384.6	DgyrCDS9905 OS=Dimorphilus gyrociliatus OX=2664684 GN=DGYR_LOCUS9343 PE=4 SV=1
1090	true	A0AAD9NES7|A0AAD9NES7_9ANNE	LSH36_29g08016	48.31155	3.16	0.00	0.00	0.00	0.00	0.00	0.00	1.97	0.00	3.16	0.00	0.00	2							5.86E5		9.79E6			2							2.0		4.0			Lys->Glu substitution	54918.203	Cytosol aminopeptidase domain-containing protein OS=Paralvinella palmiformis OX=53620 GN=LSH36_29g08016 PE=3 SV=1
518	false	A0A7I8VL57|A0A7I8VL57_9ANNE	DGYR_LOCUS5602	50.268612	9.57	0.00	0.00	0.00	0.00	0.00	0.00	0.00	0.00	9.57	0.00	0.00	2									1.19E5			2									2.0				21846.887	DgyrCDS5859 OS=Dimorphilus gyrociliatus OX=2664684 GN=DGYR_LOCUS5602 PE=3 SV=1
198	true	R7V2K8|R7V2K8_CAPTE	CAPTEDRAFT_192594	108.06474	26.64	20.09	24.02	20.09	20.09	20.09	20.09	10.48	7.86	20.09	20.09	26.64	7	8.69E6	1.21E7	4.75E7	6.99E6	7.38E6	5.19E6	8.6E5	3.52E5	1.79E6	1.45E6	1.02E7	7	27.0	11.0	8.0	30.0	26.0	16.0	16.0	6.0	9.0	10.0	14.0	Dehydration; Oxidation (M); Pyro-glu from E; Ubiquitin	25771.658	Ubiquitin-like domain-containing protein OS=Capitella teleta OX=283909 GN=CAPTEDRAFT_192594 PE=4 SV=1
198	false	B0B029|B0B029_HEDDI	ub	78.63483	35.53	27.63	27.63	15.79	27.63	27.63	27.63	19.74	11.84	27.63	27.63	35.53	4	4.93E6	1.74E6	2.3E6	2.73E6	2.77E6	2.74E6	1.04E5		7.51E5	6.41E5	3.92E6	4	22.0	5.0	2.0	18.0	16.0	11.0	11.0	2.0	6.0	6.0	8.0	Oxidation (M); Ubiquitin	8399.559	Ubiquitin (Fragment) OS=Hediste diversicolor OX=126592 GN=ub PE=4 SV=1
837	true	A0A8S4N4C3|A0A8S4N4C3_OWEFU	OFUS_LOCUS3004	55.592335	5.88	0.00	0.00	0.00	0.00	0.00	0.00	0.00	0.00	0.00	0.00	5.88	2											9.44E4	2											3.0		37195.625	Uncharacterized protein OS=Owenia fusiformis OX=6347 GN=OFUS_LOCUS3004 PE=3 SV=1
367	true	A0AAD9J1W5|A0AAD9J1W5_9ANNE	LSH36_726g00011	59.79872	12.75	0.00	0.00	0.00	0.00	0.00	1.74	9.28	0.00	5.80	1.74	3.48	4							1.11E6		1.73E5		4.85E5	3						2.0	6.0		4.0	8.0	1.0	Lys->Ser substitution; Lys->Thr substitution; Oxidation (M); Val->Gln substitution; Val->Leu substitution	39508.082	ethanolamine-phosphate cytidylyltransferase OS=Paralvinella palmiformis OX=53620 GN=LSH36_726g00011 PE=3 SV=1
464	true	A0A1B1LTY7|A0A1B1LTY7_9ANNE		79.21935	52.58	0.00	0.00	52.58	0.00	0.00	0.00	0.00	0.00	0.00	0.00	0.00	5			2.87E6									5			7.0										10719.663	Ribosomal protein S13 (Fragment) OS=Aporrectodea caliginosa OX=302032 PE=2 SV=1
71	true	T1FPX8|T1FPX8_HELRO	20210875	146.698	10.30	9.86	0.00	0.00	4.78	4.96	5.71	0.00	0.00	0.00	0.00	0.37	23	1.01E7			3.62E6	4.01E6	3.14E6						11	61.0			19.0	24.0	32.0					1.0	Ala->Thr substitution; Carbamidomethylation; Deamidation followed by a methylation; Methylation(KR); Methylation(others); more	179520.06	Transglutaminase-like domain-containing protein OS=Helobdella robusta OX=6412 GN=20210875 PE=4 SV=1
892	true	A0A1S6QCM0|A0A1S6QCM0_9ANNE		42.87471	12.50	0.00	0.00	6.67	0.00	0.00	0.00	0.00	0.00	5.83	0.00	0.00	2			2.33E5						3.6E4			2			1.0						1.0				13574.486	Hemerythrin OS=Magelona berkeleyi OX=1490213 PE=2 SV=1
765	true	T1FN36|T1FN36_HELRO	20210234	68.782745	12.87	0.00	7.92	12.87	0.00	0.00	0.00	0.00	0.00	0.00	0.00	7.92	3		1.35E5	8.04E5								5.32E4	3		1.0	3.0								1.0	Ala->Pro substitution; Oxidation (M)	22781.246	Small ribosomal subunit protein uS7 domain-containing protein OS=Helobdella robusta OX=6412 GN=20210234 PE=3 SV=1
597	true	T1FNZ3|T1FNZ3_HELRO	20210540	86.41693	12.46	0.00	9.35	0.00	0.00	0.00	0.00	0.00	0.00	0.00	0.00	12.46	4		3.04E5									1.55E6	2		3.0									4.0	Deoxy	40633.85	mitogen-activated protein kinase OS=Helobdella robusta OX=6412 GN=20210540 PE=3 SV=1
1091	true	A0AAD9MRM2|A0AAD9MRM2_9ANNE	LSH36_898g00030	47.081615	5.35	0.00	0.00	0.00	0.00	0.00	0.00	0.00	0.00	0.00	1.95	3.41	2										3.14E4	1.05E5	2										1.0	1.0		45427.207	Uncharacterized protein OS=Paralvinella palmiformis OX=53620 GN=LSH36_898g00030 PE=3 SV=1
612	true	R7UPA2|R7UPA2_CAPTE	CAPTEDRAFT_227677	48.909065	6.15	0.00	6.15	0.00	0.00	0.00	0.00	0.00	0.00	0.00	0.00	6.15	2		5.26E5									6.32E5	2		3.0									2.0	Phe->Tyr substitution	35457.01	Serine/threonine-protein phosphatase OS=Capitella teleta OX=283909 GN=CAPTEDRAFT_227677 PE=3 SV=1
1092	true	A0A7I8WAE8|A0A7I8WAE8_9ANNE	DGYR_LOCUS12525	53.68847	12.29	0.00	8.47	8.47	0.00	0.00	0.00	0.00	0.00	0.00	0.00	3.81	2		2.33E5	2.19E6								4.8E5	2		1.0	2.0								1.0	Phe->Tyr substitution	26275.85	Proteasome subunit beta OS=Dimorphilus gyrociliatus OX=2664684 GN=DGYR_LOCUS12525 PE=3 SV=1
151	false	A0A8S4NWV2|A0A8S4NWV2_OWEFU	OFUS_LOCUS10603	125.30869	4.99	4.72	0.00	0.00	0.00	0.54	1.35	0.00	0.00	0.54	0.27	0.00	12	1.01E6				1.6E5	2.1E5			2.36E4			5	20.0				1.0	6.0			1.0	1.0		Deamidation (NQ); Ethylation; Pyro-glu from Q; Thr->Ser substitution	240431.11	Calponin-homology (CH) domain-containing protein OS=Owenia fusiformis OX=6347 GN=OFUS_LOCUS10603 PE=3 SV=1
627	false	T1FWJ8|T1FWJ8_HELRO	20213193	49.14354	16.00	0.00	0.00	16.00	0.00	0.00	0.00	0.00	0.00	7.33	0.00	0.00	2			1.22E6						2.14E4			2			2.0						1.0				16117.599	40S ribosomal protein S14 OS=Helobdella robusta OX=6412 GN=20213193 PE=3 SV=1
77	true	Q7JQD3|GELS1_LUMTE	AM	184.19922	29.43	10.63	26.98	18.26	10.63	20.71	14.71	8.45	6.54	14.99	22.89	27.79	19	1.57E6	8.46E6	2.34E6	3.37E6	1.42E7	4.98E6	2.47E6	2.03E5	1.43E6	1.22E7	2.45E7	5	8.0	26.0	6.0	22.0	51.0	21.0	29.0	11.0	25.0	91.0	42.0	Carbamylation; Deamidation (NQ); Dehydration; Deoxy; Glu->Asp substitution; more	41635.93	Gelsolin-like protein 1 OS=Lumbricus terrestris OX=6398 GN=AM PE=1 SV=1
738	false	A8ILP4|A8ILP4_EISFE		56.90342	13.87	0.00	0.00	13.87	0.00	0.00	0.00	0.00	0.00	0.00	0.00	0.00	2			1.14E6									2			2.0										24699.188	Lumbrokinase (Fragment) OS=Eisenia fetida OX=6396 PE=2 SV=1
518	true	A0A286Q4V0|A0A286Q4V0_9ANNE		71.949394	7.16	0.00	0.00	0.00	0.00	0.00	0.00	2.26	0.00	7.16	0.00	0.00	4							1.3E4		2.09E5			4							1.0		4.0			Pyro-glu from Q	56902.477	ATP synthase subunit beta OS=Mesenchytraeus hydrius OX=1797137 PE=2 SV=1
506	true	T1G903|T1G903_HELRO	20217550	75.40601	10.20	0.00	0.00	0.00	2.16	0.00	2.35	0.00	0.00	8.04	0.00	0.00	5				2.48E4					2.71E5			2				1.0		1.0			8.0			Carbamidomethylation (DHKE, X@N-term)	55398.094	T-complex protein 1 subunit beta OS=Helobdella robusta OX=6412 GN=20217550 PE=3 SV=1
198	false	B0B070|B0B070_9ANNE		91.37419	23.68	13.82	19.74	13.82	13.82	13.82	13.82	9.87	5.92	13.82	13.82	23.68	5	4.93E6	3.77E6	6.61E6	2.73E6	2.77E6	2.74E6	1.04E5		7.51E5	6.41E5	5.93E6	5	22.0	8.0	5.0	18.0	16.0	11.0	11.0	2.0	6.0	6.0	12.0	Dehydration; Oxidation (M); Pyro-glu from E; Ubiquitin	17009.496	Ubiquitin (Fragment) OS=Alvinella caudata OX=36105 PE=4 SV=1
599	true	A0A410RF39|A0A410RF39_9ANNE		86.712746	15.45	0.00	2.85	6.10	0.00	0.00	0.00	0.00	0.00	0.00	0.00	15.45	4		1.65E5	2.28E5								1.03E6	4		1.0	1.0								8.0		27558.514	Hemoglobin linker chain (Fragment) OS=Bimastos eiseni OX=320977 PE=2 SV=1
340	true	A0AAD9JXM9|A0AAD9JXM9_9ANNE	LSH36_141g09036	79.137856	6.00	2.42	0.00	0.00	2.42	1.27	6.00	0.00	0.00	0.00	0.00	0.00	6	1.77E5			6.14E5		1.49E6						3	2.0			8.0	2.0	15.0						Amidation; Asp->Ser substitution; Gly->Ser substitution; Met->Glu substitution	96132.86	BRO1 domain-containing protein OS=Paralvinella palmiformis OX=53620 GN=LSH36_141g09036 PE=4 SV=1
600	true	T1FXK3|T1FXK3_HELRO	20213551	82.41303	5.13	2.70	0.00	0.00	1.16	3.85	5.13	0.00	0.00	0.00	0.00	0.00	4	1.34E5			1.66E5	9.03E5	9.18E5						4	2.0			1.0	4.0	8.0							89599.68	glutamine--tRNA ligase OS=Helobdella robusta OX=6412 GN=20213551 PE=3 SV=1
767	true	A0AAD9K8X2|A0AAD9K8X2_9ANNE	LSH36_34g08028	61.663315	17.50	0.00	0.00	17.50	0.00	0.00	0.00	0.00	0.00	0.00	0.00	0.00	3			6.06E5									3			3.0										18381.133	UBC core domain-containing protein OS=Paralvinella palmiformis OX=53620 GN=LSH36_34g08028 PE=3 SV=1
341	true	T1ELI8|T1ELI8_HELRO	20197438	101.350845	23.12	4.52	19.60	0.00	12.06	15.58	15.58	4.52	0.00	4.52	15.58	23.12	5		1.18E4		1.99E4	2.84E5	2.41E5				2.83E5	3.92E5	2	1.0	5.0		4.0	4.0	5.0	2.0		1.0	13.0	7.0	Carboxylation (DKW); Carboxylation (E); Oxidation (M)	22719.26	Rab GDP dissociation inhibitor OS=Helobdella robusta OX=6412 GN=20197438 PE=3 SV=1
342	true	T1FMG4|T1FMG4_HELRO	20210013	94.08708	18.21	0.00	10.15	0.00	0.00	0.00	0.00	0.00	0.00	0.00	0.00	18.21	7		3.06E5									7.99E5	3		4.0									7.0	Amidation	37818.1	MPN domain-containing protein OS=Helobdella robusta OX=6412 GN=20210013 PE=3 SV=1
36	true	A0A8U0ASE2|A0A8U0ASE2_SIPNU	hsp90	184.34346	29.28	18.25	0.00	0.00	22.21	26.73	27.58	4.95	6.36	9.48	3.39	1.98	27	7.5E5			1.82E6	1.66E7	6.7E6			1.63E4		8.9E4	2	32.0			96.0	172.0	144.0	5.0	14.0	7.0	3.0	2.0	Carbamylation; Deamidation (NQ); Dehydration; His->Gln substitution; Leu->Thr substitution; more	81185.81	Heat shock protein 90 (Fragment) OS=Sipunculus nudus OX=6446 GN=hsp90 PE=2 SV=1
504	false	T1EMH1|T1EMH1_HELRO	20197771	66.14851	6.83	0.00	6.34	6.83	0.00	0.00	0.00	0.00	0.00	0.00	0.00	0.00	3		4.11E5	4.47E6									3		1.0	4.0										23551.207	HMG box domain-containing protein OS=Helobdella robusta OX=6412 GN=20197771 PE=3 SV=1
411	true	A0AAD9J1U1|A0AAD9J1U1_9ANNE	LSH36_734g02086	93.55623	22.22	0.00	13.33	22.22	5.56	5.56	0.00	0.00	0.00	0.00	0.00	13.33	5		4.94E5	3.16E6								3.61E5	3		7.0	6.0	1.0	1.0						5.0	Met->Val substitution; Oxidation (M)	29624.285	Triosephosphate isomerase OS=Paralvinella palmiformis OX=53620 GN=LSH36_734g02086 PE=3 SV=1
1097	true	R7TGD2|R7TGD2_CAPTE	CAPTEDRAFT_182474	39.76989	1.36	1.36	0.00	0.00	0.00	0.00	0.00	0.00	0.00	0.00	0.00	0.00	2	1.29E5											2	2.0												106339.83	26S proteasome non-ATPase regulatory subunit 1 OS=Capitella teleta OX=283909 GN=CAPTEDRAFT_182474 PE=3 SV=1
601	true	R7TLM3|R7TLM3_CAPTE	CAPTEDRAFT_20712	55.503094	16.85	0.00	0.00	16.85	0.00	0.00	0.00	0.00	0.00	0.00	0.00	0.00	4			2.64E6									4			4.0										20756.926	Vacuolar protein sorting-associated protein 29 OS=Capitella teleta OX=283909 GN=CAPTEDRAFT_20712 PE=3 SV=1
159	true	T1G259|T1G259_HELRO	20215157	104.60978	22.71	11.16	22.71	17.53	10.36	14.34	10.36	6.37	0.00	6.37	14.34	17.53	8		6.44E5	8.76E5									2	7.0	50.0	15.0	13.0	17.0	9.0	11.0		8.0	18.0	24.0	Ammonia-loss (N); Deamidation (NQ); Dehydration; Oxidation (M); Pro->Ser substitution	28591.197	14-3-3 domain-containing protein OS=Helobdella robusta OX=6412 GN=20215157 PE=3 SV=1
1100	true	T1FNK4|T1FNK4_HELRO	20210401	45.035015	3.66	1.83	0.00	0.00	1.83	1.83	0.00	0.00	0.00	1.83	0.00	0.00	2	1.59E5			2.84E5	3.13E5				2.33E5			2	1.0			1.0	3.0				4.0			Thr->Asn substitution	59550.4	T-complex protein 1 subunit theta OS=Helobdella robusta OX=6412 GN=20210401 PE=3 SV=1
227	false	A0AAD9MQ07|A0AAD9MQ07_9ANNE	LSH36_1054g00036	86.96431	12.73	1.88	0.00	0.00	2.51	0.00	4.38	2.51	0.00	4.80	12.73	0.00	6	3.88E4					8.25E4				3.7E5		4	1.0			1.0		3.0	3.0		5.0	9.0		Carbamidomethylation (DHKE, X@N-term); Carbamylation	53436.43	AAA+ ATPase domain-containing protein OS=Paralvinella palmiformis OX=53620 GN=LSH36_1054g00036 PE=3 SV=1
1101	true	A0AAD9JL40|A0AAD9JL40_9ANNE	LSH36_274g01052	46.375896	6.51	0.00	0.00	6.51	0.00	0.00	0.00	0.00	0.00	0.00	0.00	4.19	2			1.02E6								1.07E5	2			2.0								1.0	Arg->Lys substitution	23640.21	oxaloacetate tautomerase OS=Paralvinella palmiformis OX=53620 GN=LSH36_274g01052 PE=3 SV=1
198	false	B0B068|B0B068_RIFPA		89.53266	50.00	41.67	41.67	29.17	41.67	41.67	41.67	33.33	25.00	41.67	41.67	50.00	5	7.98E6	8.95E6	4.07E7	5.58E6	6.3E6	4.63E6	8.6E5	3.52E5	1.66E6	1.3E6	7.09E6	5	24.0	6.0	3.0	24.0	21.0	13.0	16.0	6.0	7.0	7.0	9.0	Oxidation (M); Ubiquitin	8192.331	Ubiquitin OS=Riftia pachyptila OX=6426 PE=4 SV=1
733	false	R7VAQ4|R7VAQ4_CAPTE	CAPTEDRAFT_148921	61.009514	16.78	0.00	7.38	16.78	0.00	0.00	0.00	0.00	0.00	7.38	0.00	7.38	2		5.07E5	3.46E6						1.64E5		3.33E5	2		1.0	2.0						1.0		1.0		16750.287	UBC core domain-containing protein OS=Capitella teleta OX=283909 GN=CAPTEDRAFT_148921 PE=3 SV=1
738	false	Q8I6N3|Q8I6N3_EISFE	arsp1	51.741447	10.66	0.00	0.00	10.66	0.00	0.00	0.00	0.00	0.00	0.00	0.00	0.00	2			8.8E5									2			2.0										25356.84	ARSP1 OS=Eisenia fetida OX=6396 GN=arsp1 PE=2 SV=1
507	true	P02218|GLB2_LUMTE		105.87895	34.48	6.90	14.48	34.48	6.90	6.90	6.90	6.90	6.90	13.79	13.79	14.48	5	1.5E5	4.85E5	7.8E6	1.62E5	3.56E5	1.56E5	3.11E5		2.69E5	1.45E5	8.1E5	3	1.0	4.0	10.0	1.0	2.0	1.0	2.0	1.0	4.0	3.0	4.0	Acetylation (N-term); Carbamidomethylation (DHKE, X@N-term); Oxidation (HW)	16254.229	Extracellular globin-2 OS=Lumbricus terrestris OX=6398 PE=1 SV=2
1106	true	A0AAD9JUU4|A0AAD9JUU4_9ANNE	LSH36_145g04079	35.785976	1.00	0.00	0.50	0.00	0.00	0.00	0.00	0.00	0.00	0.00	0.00	0.50	2		1.58E5									2.73E5	2		3.0									1.0	Carbamidomethylation	158270.67	NACHT domain-containing protein OS=Paralvinella palmiformis OX=53620 GN=LSH36_145g04079 PE=4 SV=1
771	true	A0AAD9JUG5|A0AAD9JUG5_9ANNE	LSH36_154g04030	46.52465	3.80	0.00	1.09	0.00	0.00	1.27	0.00	1.45	0.00	1.45	0.00	2.72	3							3.6E4		2.87E4		6.66E5	2		1.0			1.0		1.0		1.0		2.0		62266.637	Stress-induced-phosphoprotein 1 OS=Paralvinella palmiformis OX=53620 GN=LSH36_154g04030 PE=4 SV=1
191	false	A0A7I8VAJ5|A0A7I8VAJ5_9ANNE	DGYR_LOCUS1736	88.10849	28.12	0.00	8.85	10.42	0.00	0.00	0.00	0.00	0.00	0.00	0.00	11.98	5		8.15E4	2.59E5								1.33E4	3		2.0	2.0								2.0	Carbamidomethylation; Pyro-glu from Q	21782.246	DgyrCDS1843 OS=Dimorphilus gyrociliatus OX=2664684 GN=DGYR_LOCUS1736 PE=4 SV=1
23	true	Q3LX99|TXLR3_EISFE		227.92601	37.00	20.00	22.33	7.33	18.00	20.00	12.33	8.00	6.00	8.00	18.67	35.33	35	7.13E5	1.11E7	8.34E5	1.31E6	2.62E6	6.18E5				5.14E5	1.28E8	7	383.0	248.0	25.0	254.0	412.0	165.0	189.0	173.0	118.0	375.0	933.0	2-amino-3-oxo-butanoic_acid; Acetaldehyde +26; Acetylation (N-term); Ala->Gly substitution; Amidation; more	33841.24	Lysenin-related protein 3 OS=Eisenia fetida OX=6396 PE=2 SV=1
879	true	A0AAD9UK27|A0AAD9UK27_RIDPI	NP493_31g04008	54.20339	14.12	0.00	0.00	14.12	0.00	0.00	0.00	0.00	0.00	0.00	0.00	0.00	2			2.49E5									2			3.0										19051.87	EF-hand domain-containing protein OS=Ridgeia piscesae OX=27915 GN=NP493_31g04008 PE=4 SV=1
1109	true	R7TE83|R7TE83_CAPTE	CAPTEDRAFT_21487	43.68476	6.08	0.00	6.08	0.00	0.00	3.16	0.00	0.00	0.00	0.00	0.00	6.08	2		3.22E5			2.43E5						2.72E6	2		2.0			1.0						3.0	Gln->Glu substitution; Gly->Ser substitution	46197.566	Aspartate aminotransferase OS=Capitella teleta OX=283909 GN=CAPTEDRAFT_21487 PE=3 SV=1
105	true	T1EDJ2|T1EDJ2_HELRO	20194644	139.75618	24.09	4.09	1.67	0.00	8.18	23.03	10.30	4.09	6.82	3.48	1.67	2.42	18				1.47E5	2.84E6	1.89E5		3.82E4				4	10.0	1.0		23.0	57.0	25.0	11.0	17.0	2.0	1.0	1.0	Carbamylation; Deamidation (NQ)	73126.67	Uncharacterized protein OS=Helobdella robusta OX=6412 GN=20194644 PE=3 SV=1
252	true	A1YB06|A1YB06_9ANNE		102.183205	18.50	0.00	0.00	0.00	0.00	2.58	4.92	3.28	1.64	18.50	0.00	0.00	9					5.25E4	9.08E4	3.04E5		1.65E6			7					1.0	3.0	2.0	2.0	14.0			Amidation; Methylation(others)	49433.258	Calreticulin OS=Eisenia andrei OX=168636 PE=2 SV=1
837	true	A0A8F3BZR8|A0A8F3BZR8_PLADU		55.592335	5.85	0.00	0.00	0.00	0.00	0.00	0.00	0.00	0.00	0.00	0.00	5.85	2											9.44E4	2											3.0		37429.96	G protein subunit beta OS=Platynereis dumerilii OX=6359 PE=2 SV=1
882	true	R7T614|R7T614_CAPTE	CAPTEDRAFT_228472	34.35893	2.83	0.00	0.00	0.00	0.00	2.83	0.00	0.00	0.00	0.00	0.00	0.00	2					2.91E5							2					2.0								61040.895	aconitate hydratase OS=Capitella teleta OX=283909 GN=CAPTEDRAFT_228472 PE=3 SV=1
413	true	A0AAD9NWI2|A0AAD9NWI2_RIDPI	NP493_296g02030	86.51245	7.92	1.16	0.00	0.00	1.16	1.16	5.45	6.27	3.80	1.16	0.00	0.00	5						5.08E5	4.38E5	1.25E5				3	1.0			2.0	2.0	6.0	16.0	13.0	1.0			Ala->Gly substitution; Met->Leu substitution; Oxidation (M)	65920.555	Actin-interacting protein 1 OS=Ridgeia piscesae OX=27915 GN=NP493_296g02030 PE=3 SV=1
27	true	A0A2D1PJH7|A0A2D1PJH7_9ANNE		253.91856	94.62	67.69	86.15	50.00	55.38	63.08	63.08	21.54	17.69	23.08	56.92	94.62	50	2.22E7	6.2E7	1.98E6	8.55E6	1.79E7	3.77E6		7.31E5	1.24E6	2.37E6	2.86E8	3	87.0	88.0	7.0	72.0	93.0	60.0	9.0	6.0	15.0	61.0	199.0	Acetaldehyde +26; Acetylation (TSCYH); Biotinylation; Carbamidomethylation (DHKE, X@N-term); Carbamylation; more	14460.2705	Lysenin-like protein (Fragment) OS=Eisenia andrei OX=168636 PE=2 SV=1
345	true	T1FML1|T1FML1_HELRO	20210060	98.75934	40.79	0.00	30.92	40.79	0.00	0.00	0.00	0.00	0.00	7.24	0.00	17.76	6		9.77E5	7.71E6						4.94E4		3.73E5	4		6.0	9.0						1.0		3.0	Oxidation (M); Val->Thr substitution	17278.992	UBC core domain-containing protein OS=Helobdella robusta OX=6412 GN=20210060 PE=3 SV=1
511	true	A0AAD9NJH6|A0AAD9NJH6_RIDPI	NP493_946g00005	79.96234	16.00	0.00	16.00	8.00	0.00	0.00	0.00	0.00	0.00	0.00	0.00	8.00	4		1.58E6										2		7.0	3.0								3.0	Arg->Asn substitution; Oxidation (M)	28625.92	Phosphoglycerate mutase OS=Ridgeia piscesae OX=27915 GN=NP493_946g00005 PE=3 SV=1
95	true	R7THL5|R7THL5_CAPTE	CAPTEDRAFT_159224	143.92517	26.73	11.21	7.07	0.00	13.52	19.35	23.04	8.91	7.83	10.60	9.22	5.84	21				3.25E5	1.13E6	3.12E5				2.51E5		3	24.0	4.0		55.0	86.0	58.0	24.0	30.0	9.0	6.0	3.0	Carbamidomethylation (DHKE, X@N-term); Carbamylation; Deamidation (NQ); Methylation(KR)	71102.38	Heat shock protein 70 OS=Capitella teleta OX=283909 GN=CAPTEDRAFT_159224 PE=3 SV=1
1112	true	T1EE59|T1EE59_HELRO	20194861	53.39332	5.83	0.00	0.00	0.00	0.00	0.00	0.00	0.00	0.00	0.00	0.00	5.83	2											3.37E5	2											2.0		40000.508	mannose-1-phosphate guanylyltransferase OS=Helobdella robusta OX=6412 GN=20194861 PE=3 SV=1
160	true	R7UYN1|R7UYN1_CAPTE	CAPTEDRAFT_171233	113.579704	15.30	3.66	0.00	0.00	5.39	13.15	12.72	3.66	1.72	0.00	0.00	1.94	10					1.83E5	3.89E4						3	5.0			9.0	35.0	24.0	4.0	4.0			1.0	Carbamylation; Carboxymethyl (KW, X@N-term); Oxidation (M); Pyro-glu from Q	54995.64	FERM domain-containing protein (Fragment) OS=Capitella teleta OX=283909 GN=CAPTEDRAFT_171233 PE=4 SV=1
1115	true	R7U294|R7U294_CAPTE	CAPTEDRAFT_158666	34.19272	2.18	0.00	0.00	0.00	0.00	0.00	0.00	0.00	0.00	1.25	0.00	2.18	2									1.15E5		3.08E6	2									1.0		2.0		71920.49	Annexin OS=Capitella teleta OX=283909 GN=CAPTEDRAFT_158666 PE=3 SV=1
399	false	R7UU25|R7UU25_CAPTE	CAPTEDRAFT_170898	73.09083	9.51	3.60	0.00	0.00	0.00	3.60	7.20	2.06	0.00	7.97	0.00	0.00	4	3.39E4				1.04E5	3.26E5			2.5E5			2	1.0				1.0	5.0	2.0		7.0				44377.934	RNA helicase OS=Capitella teleta OX=283909 GN=CAPTEDRAFT_170898 PE=3 SV=1
206	false	T1FNG8|T1FNG8_HELRO	20210365	83.30037	25.49	0.00	22.55	15.20	0.00	0.00	0.00	0.00	0.00	0.00	0.00	17.65	7		6.68E4	1.22E5									2		8.0	4.0								4.0		22720.777	Ras-related protein Rab-1A OS=Helobdella robusta OX=6412 GN=20210365 PE=4 SV=1
954	true	A0AAD9KZS7|A0AAD9KZS7_RIDPI	NP493_466g00017	46.253647	13.71	0.00	0.00	13.71	0.00	0.00	0.00	0.00	0.00	0.00	0.00	0.00	2			7.16E5									2			2.0										14274.835	Large ribosomal subunit protein eL33 OS=Ridgeia piscesae OX=27915 GN=NP493_466g00017 PE=3 SV=1
239	false	A0A8J1TP29|A0A8J1TP29_OWEFU	OFUS_LOCUS1946	76.67158	4.09	4.09	0.00	0.00	0.00	0.00	0.00	0.00	0.00	0.00	0.00	0.00	6	3.52E5											2	6.0												134233.97	Coatomer subunit alpha OS=Owenia fusiformis OX=6347 GN=OFUS_LOCUS1946 PE=4 SV=1
601	false	A0AAD9L5R5|A0AAD9L5R5_RIDPI	NP493_300g03060	48.579597	11.60	0.00	0.00	11.60	0.00	0.00	0.00	0.00	0.00	0.00	0.00	0.00	3			2.2E6									3			3.0										20227.201	Vacuolar protein sorting-associated protein 29 OS=Ridgeia piscesae OX=27915 GN=NP493_300g03060 PE=3 SV=1
334	true	A0A8J1U965|A0A8J1U965_OWEFU	OFUS_LOCUS19689	107.120804	2.95	2.95	0.00	0.00	0.00	0.00	1.43	0.00	0.00	0.00	0.00	0.00	7	2.81E5											2	9.0					3.0						Methylation(others)	226792.75	Uncharacterized protein OS=Owenia fusiformis OX=6347 GN=OFUS_LOCUS19689 PE=3 SV=1
607	true	A0A8J1TW82|A0A8J1TW82_OWEFU	OFUS_LOCUS6272	66.64498	14.49	0.00	10.14	14.49	0.00	0.00	0.00	0.00	0.00	0.00	0.00	0.00	4		4.54E4	2.93E5									2		3.0	4.0									Met->Leu substitution	30469.307	Proteasome subunit beta OS=Owenia fusiformis OX=6347 GN=OFUS_LOCUS6272 PE=3 SV=1
733	false	T1G4R6|T1G4R6_HELRO	20216064	61.009514	17.01	0.00	7.48	17.01	0.00	0.00	0.00	0.00	0.00	7.48	0.00	7.48	2		5.07E5	3.46E6						1.64E5		3.33E5	2		1.0	2.0						1.0		1.0		16510.047	UBC core domain-containing protein OS=Helobdella robusta OX=6412 GN=20216064 PE=3 SV=1
366	true	A0A8J1UK90|A0A8J1UK90_OWEFU	OFUS_LOCUS18926	73.0401	26.70	0.00	10.47	26.70	0.00	0.00	0.00	0.00	0.00	0.00	0.00	4.19	4		1.05E6	3.94E6									4		2.0	6.0								1.0	Leu->Asn substitution; Oxidation (M)	21201.764	Uncharacterized protein OS=Owenia fusiformis OX=6347 GN=OFUS_LOCUS18926 PE=4 SV=1
652	true	A0AAD9KE90|A0AAD9KE90_9ANNE	LSH36_8g12002	78.47807	10.12	0.00	7.06	0.00	0.00	0.00	0.00	0.00	0.00	0.00	0.00	10.12	3		2.86E5									5.05E5	2		2.0									4.0		37140.652	Serine/threonine-protein phosphatase OS=Paralvinella palmiformis OX=53620 GN=LSH36_8g12002 PE=3 SV=1
513	true	A0A7I8VYI6|A0A7I8VYI6_9ANNE	DGYR_LOCUS8975	71.651985	3.67	0.89	2.78	1.34	0.89	0.89	2.12	0.00	0.00	0.89	0.89	3.56	5		1.87E7	1.47E8			2.16E6					1.8E7	2	1.0	3.0	5.0	1.0	2.0	2.0			1.0	1.0	7.0	Amidation	98510.53	Fructose-bisphosphate aldolase OS=Dimorphilus gyrociliatus OX=2664684 GN=DGYR_LOCUS8975 PE=3 SV=1
653	false	A0AAD9NTI6|A0AAD9NTI6_RIDPI	NP493_359g01031	52.961254	3.42	0.00	0.00	0.00	0.00	0.00	0.00	0.00	0.00	3.42	0.00	0.00	2									5.34E5			2									6.0				59290.516	UTP--glucose-1-phosphate uridylyltransferase OS=Ridgeia piscesae OX=27915 GN=NP493_359g01031 PE=3 SV=1
879	true	A0A7I8VYM0|A0A7I8VYM0_9ANNE	DGYR_LOCUS9391	54.20339	18.90	0.00	0.00	18.90	0.00	0.00	0.00	0.00	0.00	0.00	0.00	0.00	2			2.49E5									2			3.0										14304.324	DgyrCDS9946 OS=Dimorphilus gyrociliatus OX=2664684 GN=DGYR_LOCUS9391 PE=4 SV=1
222	false	A0AAD9P3G8|A0AAD9P3G8_RIDPI	NP493_164g02002	72.95966	43.09	0.00	19.51	43.09	0.00	0.00	0.00	0.00	0.00	7.32	0.00	7.32	5			4.68E5									2		3.0	7.0						1.0		1.0		13234.426	Histone H2A OS=Ridgeia piscesae OX=27915 GN=NP493_164g02002 PE=3 SV=1
593	false	A0A222NUS1|A0A222NUS1_9ANNE		49.170845	5.41	0.00	5.41	0.00	0.00	0.00	0.00	0.00	0.00	0.00	0.00	1.99	2		1.06E6									3.23E5	2		2.0									1.0		39844.105	Small ribosomal subunit protein RACK1 (Fragment) OS=Acromegalomma interruptum OX=2023653 PE=2 SV=1
191	false	I7KTB3|I7KTB3_PLADU	rho	112.75565	42.19	0.00	16.15	27.60	0.00	0.00	0.00	0.00	0.00	0.00	0.00	13.54	9		8.15E4	4.74E5								1.33E4	5		3.0	6.0								3.0	Carbamidomethylation; Pyro-glu from Q	21779.148	Rho GTPase protein OS=Platynereis dumerilii OX=6359 GN=rho PE=2 SV=1
161	true	T1FNM9|T1FNM9_HELRO	20210426	116.000626	56.91	0.00	8.84	56.91	0.00	0.00	0.00	0.00	0.00	5.52	0.00	27.07	11			1.88E6								9.9E4	2		2.0	14.0						1.0		5.0	Oxidation (M)	20646.742	ADP-ribosylation factor OS=Helobdella robusta OX=6412 GN=20210426 PE=3 SV=1
214	true	T1G3V0|T1G3V0_HELRO	20215748	113.22947	16.74	5.88	13.12	0.00	9.73	9.73	7.24	5.88	0.00	5.88	12.90	13.12	9	4.58E5	5.07E5		5.05E5	1.35E6	1.1E6	1.28E6		3.11E5	1.92E6	6.93E5	2	5.0	8.0		10.0	12.0	9.0	10.0		5.0	19.0	9.0	Leu->Phe substitution; Oxidation (M)	49299.082	Rab GDP dissociation inhibitor OS=Helobdella robusta OX=6412 GN=20215748 PE=3 SV=1
198	false	A0AAD9NIH0|A0AAD9NIH0_9ANNE	LSH36_17g03085	99.80938	17.05	11.36	14.77	11.36	11.36	11.36	11.36	9.09	6.82	11.36	11.36	17.05	6	7.98E6	1.1E7	4.5E7	5.58E6	6.3E6	4.63E6	8.6E5	3.52E5	1.66E6	1.3E6	9.1E6	6	24.0	9.0	6.0	24.0	21.0	13.0	16.0	6.0	7.0	7.0	13.0	Dehydration; Oxidation (M); Pyro-glu from E; Ubiquitin	30248.74	Ubiquitin-like domain-containing protein OS=Paralvinella palmiformis OX=53620 GN=LSH36_17g03085 PE=3 SV=1
779	true	R7T3S0|R7T3S0_CAPTE	CAPTEDRAFT_168545	102.37241	16.89	0.00	7.31	0.00	0.00	0.00	0.00	0.00	0.00	0.00	9.59	16.89	3		4.99E4								3.96E4	9.94E5	2		1.0								4.0	4.0	Pyro-glu from Q	24442.236	Charged multivesicular body protein 4b OS=Capitella teleta OX=283909 GN=CAPTEDRAFT_168545 PE=3 SV=1
