# Supplementary material for: Identification of lysozyme in Venetin-1 nanoparticle from the coelomic fluid of the earthworm Dendrobaena veneta
Source: Front Mol Biosci. 2025 Nov 26;12:1719519. doi: 10.3389/fmolb.2025.1719519 (PMC12689324; doi:10.3389/fmolb.2025.1719519)
Supplement: Supplementary file 7 [file Table2.csv]

Protein Group	Top	Accession	Gene	-10LgP	Coverage(%)	Coverage(%) 2020_01_07_DV_2D_1	Coverage(%) 2020_01_07_DV_2D_2	Coverage(%) 2020_01_07_DV_2D_3	Coverage(%) 2020_01_07_DV_2D_4	Coverage(%) 2020_01_07_DV_2D_5	Coverage(%) 2020_01_07_DV_2D_6	Coverage(%) 2020_01_07_DV_2D_7	Coverage(%) 2020_01_07_DV_2D_8	Coverage(%) 2020_01_07_DV_2D_9	Coverage(%) 2020_01_07_DV_2D_10	Coverage(%) 2020_01_07_DV_2D_11	Coverage(%) 2020_01_07_DV_2D_12	Coverage(%) 2020_01_07_DV_2D_13	Coverage(%) 2020_01_07_DV_2D_14	Coverage(%) 2020_01_07_DV_2D_15	Coverage(%) 2020_01_07_DV_2D_16	Coverage(%) 2020_01_07_DV_2D_17	#Peptides	Area 2020_01_07_DV_2D_1	Area 2020_01_07_DV_2D_2	Area 2020_01_07_DV_2D_3	Area 2020_01_07_DV_2D_4	Area 2020_01_07_DV_2D_5	Area 2020_01_07_DV_2D_6	Area 2020_01_07_DV_2D_7	Area 2020_01_07_DV_2D_8	Area 2020_01_07_DV_2D_9	Area 2020_01_07_DV_2D_10	Area 2020_01_07_DV_2D_11	Area 2020_01_07_DV_2D_12	Area 2020_01_07_DV_2D_13	Area 2020_01_07_DV_2D_14	Area 2020_01_07_DV_2D_15	Area 2020_01_07_DV_2D_16	Area 2020_01_07_DV_2D_17	#Unique	#Spec 2020_01_07_DV_2D_1	#Spec 2020_01_07_DV_2D_2	#Spec 2020_01_07_DV_2D_3	#Spec 2020_01_07_DV_2D_4	#Spec 2020_01_07_DV_2D_5	#Spec 2020_01_07_DV_2D_6	#Spec 2020_01_07_DV_2D_7	#Spec 2020_01_07_DV_2D_8
63	true	A0A286MJR9|A0A286MJR9_9ANNE		46.176163	15.83	6.67	0.00	0.00	0.00	0.00	0.00	0.00	0.00	0.00	0.00	0.00	0.00	0.00	0.00	0.00	15.83	0.00	2																8.94E2		1	2.0
50	false	R7TGC6|R7TGC6_CAPTE	CAPTEDRAFT_148876	48.78417	4.11	0.00	0.00	0.00	0.00	0.00	0.00	0.00	0.00	0.00	0.00	0.00	0.00	4.11	0.00	2.38	0.00	0.00	2													6.38E2		4.7E2			2
78	true	A0A8J1UN79|A0A8J1UN79_OWEFU	OFUS_LOCUS7137	33.701515	0.44	0.44	0.00	0.00	0.00	0.00	0.00	0.00	0.00	0.00	0.44	0.44	0.44	0.44	0.00	0.44	0.44	0.00	1	2.12E3									4.73E3	1.15E4	6.64E3	8.09E3			1.01E4		1	8.0
50	false	A6XIJ4|A6XIJ4_9ANNE	EF-1	48.78417	5.38	0.00	0.00	0.00	0.00	0.00	0.00	0.00	0.00	0.00	0.00	0.00	0.00	5.38	0.00	3.12	0.00	0.00	2													6.38E2		4.7E2			2
79	true	A0AAD9K660|A0AAD9K660_9ANNE	LSH36_54g00016	37.296852	3.62	0.00	0.00	0.00	0.00	0.00	0.00	0.00	0.00	0.00	0.00	0.00	0.00	3.62	0.00	0.00	0.00	0.00	1													2.66E2					1
81	true	A0AAD9PG84|A0AAD9PG84_RIDPI	NP493_2g09010	29.429264	5.82	0.00	0.00	0.00	0.00	0.00	0.00	0.00	5.82	0.00	0.00	0.00	0.00	0.00	0.00	0.00	0.00	0.00	1								2.21E2										1								2.0
50	false	Q9XY85|Q9XY85_PHAGO		48.78417	5.00	0.00	0.00	0.00	0.00	0.00	0.00	0.00	0.00	0.00	0.00	0.00	0.00	5.00	0.00	2.89	0.00	0.00	2													6.38E2		4.7E2			2
38	false	A0A286Q4Z8|A0A286Q4Z8_9ANNE		77.54537	12.64	0.00	0.00	0.00	0.00	0.00	0.00	1.55	1.55	0.00	0.00	11.09	0.00	7.98	0.00	0.00	0.00	0.00	5											9.22E1		9.67E2					2							1.0	1.0
38	true	A4GW11|A4GW11_THETS		85.63439	23.48	0.00	0.00	0.00	0.00	0.00	3.59	1.93	1.93	0.00	0.00	13.81	0.00	14.09	1.93	0.00	0.00	0.00	7											9.22E1		9.67E2					3						2.0	1.0	1.0
34	false	A4GVQ0|A4GVQ0_9ANNE		68.29351	16.45	0.00	0.00	0.00	0.00	0.00	0.00	0.00	0.00	0.00	0.00	14.10	0.00	4.96	0.00	2.61	0.00	0.00	5													1.33E2					1
64	true	H9MEL4|H9MEL4_EISFE		49.85199	41.18	41.18	0.00	0.00	21.57	0.00	0.00	0.00	0.00	0.00	0.00	0.00	41.18	0.00	0.00	0.00	41.18	19.61	2	1.53E2			4.94E2								2.3E2				8.5E2	4.04E2	2	3.0			4.0
83	true	A0A410RGW2|A0A410RGW2_AXIRU		32.55558	4.68	4.68	0.00	0.00	0.00	0.00	0.00	0.00	4.68	0.00	0.00	0.00	4.68	0.00	0.00	0.00	0.00	4.68	1	2.16E3											5.51E2					1.8E3	1	12.0							1.0
65	true	R7UGD5|R7UGD5_CAPTE	CAPTEDRAFT_205827	32.311745	7.33	0.00	0.00	0.00	0.00	0.00	0.00	0.00	0.00	0.00	0.00	0.00	0.00	7.33	0.00	0.00	0.00	0.00	2													1.05E3					1
50	false	A6XII7|A6XII7_9ANNE	EF-1	48.78417	6.15	0.00	0.00	0.00	0.00	0.00	0.00	0.00	0.00	0.00	0.00	0.00	0.00	6.15	0.00	3.56	0.00	0.00	2													6.38E2		4.7E2			2
53	false	A0A1S6QCZ1|A0A1S6QCZ1_9ANNE		46.45426	19.01	6.61	0.00	0.00	0.00	0.00	0.00	0.00	0.00	0.00	0.00	0.00	0.00	0.00	0.00	0.00	19.01	0.00	2																6.48E1		1	2.0
66	true	R7UEK0|R7UEK0_CAPTE	CAPTEDRAFT_151740	46.53605	11.60	0.00	0.00	0.00	0.00	0.00	0.00	0.00	5.52	0.00	0.00	0.00	11.60	0.00	0.00	0.00	0.00	5.52	2								5.44E2				3.7E2						1								5.0
4	false	P11069|GLB3_LUMTE		39.011864	6.47	0.00	0.00	0.00	0.00	0.00	0.00	0.00	0.00	0.00	0.00	6.47	0.00	0.00	6.47	6.47	6.47	0.00	1											6.46E2			2.02E2	3.94E4	8.11E2		1
34	true	A4GVQ2|A4GVQ2_THETS		85.28443	22.66	0.00	0.00	0.00	0.00	0.00	0.00	0.00	0.00	0.00	0.00	20.31	0.00	11.20	0.00	2.60	0.00	0.00	8													1.33E2					1
50	true	O61246|O61246_9ANNE		72.24318	11.20	0.00	0.00	0.00	0.00	0.00	0.00	0.00	0.00	0.00	0.00	3.20	0.00	8.27	0.00	5.87	0.00	0.00	4											2.01E2		7.84E2		1E3			4
50	false	A6XIL5|A6XIL5_9ANNE	EF-1	48.78417	5.22	0.00	0.00	0.00	0.00	0.00	0.00	0.00	0.00	0.00	0.00	0.00	0.00	5.22	0.00	3.02	0.00	0.00	2													6.38E2		4.7E2			2
56	false	R7UD78|R7UD78_CAPTE	CAPTEDRAFT_189538	39.536926	12.20	0.00	0.00	0.00	0.00	0.00	0.00	0.00	0.00	0.00	0.00	0.00	0.00	12.20	0.00	0.00	0.00	0.00	2													5.93E3					2
88	true	P00698|LYSC_CHICK	LYZ	34.960438	8.16	8.16	0.00	0.00	0.00	0.00	0.00	0.00	0.00	0.00	0.00	0.00	0.00	0.00	0.00	0.00	0.00	0.00	1																		1	1.0
89	true	A0AAD9JW23|A0AAD9JW23_9ANNE	LSH36_132g05042	38.561043	7.48	0.00	0.00	0.00	0.00	0.00	0.00	0.00	0.00	0.00	0.00	0.00	0.00	0.00	0.00	7.48	0.00	0.00	1															7.05E2			1
37	false	Q2I6A4|Q2I6A4_EISFE		88.09757	40.57	12.26	0.00	0.00	0.00	0.00	0.00	0.00	0.00	0.00	0.00	12.26	0.00	0.00	0.00	40.57	24.53	0.00	3															7.8E2			1	6.0
90	true	A0A8S4PPU5|A0A8S4PPU5_OWEFU	OFUS_LOCUS20244	30.213963	2.01	0.00	0.00	0.00	0.00	0.00	0.00	0.00	0.00	0.00	0.00	0.00	0.00	0.00	0.00	0.00	2.01	2.01	1																2.24E2	2.58E2	1
22	true	A0A088BZ83|A0A088BZ83_EISFE		129.1277	25.00	12.50	10.00	0.00	10.00	0.00	13.33	25.00	25.00	12.50	10.00	21.67	22.50	10.00	13.33	10.00	10.00	10.00	4	1.29E4	3.08E3		2.22E2		5.52E4	5.71E4	2.04E4	1.64E4	5.32E3	3.79E3	2.48E4	4.17E2	3.62E4	1.61E3	5.61E2	1.08E3	4	85.0	18.0		4.0		102.0	90.0	40.0
4	true	A0A410RGS5|A0A410RGS5_9ANNE		243.04106	56.21	19.53	0.00	0.00	0.00	12.43	6.51	6.51	13.02	6.51	6.51	19.53	13.61	13.02	19.53	56.21	50.89	12.43	19	9.1E3				1.76E2	1.5E2	3.94E2	1.05E3	5.58E2		3.81E3	1.99E3	3.06E3	4.73E2	3.49E5	1.83E4	2.55E3	19	33.0				5.0	2.0	6.0	7.0
56	false	R7TU16|R7TU16_CAPTE	CAPTEDRAFT_2179	39.536926	11.76	0.00	0.00	0.00	0.00	0.00	0.00	0.00	0.00	0.00	0.00	0.00	0.00	11.76	0.00	0.00	0.00	0.00	2													5.93E3					2
92	true	T1F2I3|T1F2I3_HELRO	20203033	31.307451	0.71	0.00	0.00	0.00	0.00	0.00	0.00	0.00	0.00	0.00	0.00	0.71	0.00	0.00	0.00	0.71	0.00	0.00	1											1.56E2				2.14E2			1
56	false	O18643|O18643_CHAVR		51.203053	19.51	0.00	0.00	0.00	0.00	0.00	0.00	0.00	0.00	0.00	0.00	0.00	0.00	19.51	0.00	0.00	0.00	0.00	3													6.33E3					3
50	false	A6XIG8|A6XIG8_9ANNE	EF-1	48.78417	5.96	0.00	0.00	0.00	0.00	0.00	0.00	0.00	0.00	0.00	0.00	0.00	0.00	5.96	0.00	3.45	0.00	0.00	2													6.38E2		4.7E2			2
54	false	A0AAT9FG52|A0AAT9FG52_9ANNE	Ej-GAPDH	45.403767	4.38	4.38	0.00	0.00	0.00	0.00	0.00	0.00	0.00	0.00	0.00	0.00	0.00	4.38	0.00	0.00	4.38	0.00	1	1.67E2												4.36E2			1E2		1	4.0
56	false	R7UJF6|R7UJF6_CAPTE	CAPTEDRAFT_219998	50.82207	12.37	0.00	0.00	0.00	0.00	0.00	0.00	0.00	0.00	0.00	0.00	0.00	0.00	12.37	0.00	0.00	0.00	0.00	3													1.81E3					2
50	false	A0AAD9JVY3|A0AAD9JVY3_9ANNE	LSH36_139g04022	48.78417	4.09	0.00	0.00	0.00	0.00	0.00	0.00	0.00	0.00	0.00	0.00	0.00	0.00	4.09	0.00	2.37	0.00	0.00	2													6.38E2		4.7E2			2
50	false	O02456|O02456_ALIVI		48.78417	7.63	0.00	0.00	0.00	0.00	0.00	0.00	0.00	0.00	0.00	0.00	0.00	0.00	7.63	0.00	4.42	0.00	0.00	2													6.38E2		4.7E2			2
38	false	R7U9Q3|R7U9Q3_CAPTE	CAPTEDRAFT_161855	73.85771	12.86	0.00	0.00	0.00	0.00	0.00	2.88	1.55	1.55	0.00	0.00	8.43	0.00	5.32	1.55	0.00	0.00	0.00	5											9.22E1		9.67E2					2						2.0	1.0	1.0
51	true	A0A8J1XJX7|A0A8J1XJX7_OWEFU	OFUS_LOCUS22754	48.32889	7.03	0.00	0.00	0.00	0.00	0.00	0.00	0.00	0.00	0.00	0.00	7.03	0.00	1.58	0.00	0.00	0.00	0.00	4											1.56E3		1.42E2					4
41	false	A0A8J1T630|A0A8J1T630_OWEFU	OFUS_LOCUS10496	37.294754	4.30	0.00	0.00	0.00	0.00	0.00	0.00	0.00	0.00	0.00	0.00	0.00	0.00	4.30	0.00	0.00	0.00	0.00	1													2.6E3					1
52	true	T1FNZ9|T1FNZ9_HELRO	20210546	52.89983	11.24	0.00	0.00	0.00	0.00	0.00	0.00	4.02	8.03	0.00	8.03	11.24	8.03	7.23	4.02	0.00	0.00	0.00	3										4.97E2	2.34E3	1.04E3						1							2.0	10.0
50	false	A6XIL3|A6XIL3_9ANNE	EF-1	48.78417	5.22	0.00	0.00	0.00	0.00	0.00	0.00	0.00	0.00	0.00	0.00	0.00	0.00	5.22	0.00	3.02	0.00	0.00	2													6.38E2		4.7E2			2
79	true	A0A7I8VD63|A0A7I8VD63_9ANNE	DGYR_LOCUS3141	37.296852	3.61	0.00	0.00	0.00	0.00	0.00	0.00	0.00	0.00	0.00	0.00	0.00	0.00	3.61	0.00	0.00	0.00	0.00	1													2.66E2					1
36	true	A0A410RH77|A0A410RH77_9ANNE		120.70974	36.48	6.92	0.00	0.00	0.00	0.00	0.00	0.00	0.00	0.00	0.00	0.00	0.00	0.00	0.00	25.79	36.48	0.00	9	6.99E2														3.21E3	1.73E4		9	4.0
38	false	A0AAD9P427|A0AAD9P427_RIDPI	NP493_155g04063	50.726784	4.47	0.00	0.00	0.00	0.00	0.00	0.00	1.49	1.49	0.00	0.00	2.98	0.00	2.98	1.49	0.00	0.00	0.00	2											9.22E1		3.57E2					1							1.0	1.0
53	true	A0A1S6QCM0|A0A1S6QCM0_9ANNE		61.071224	29.17	6.67	0.00	0.00	0.00	0.00	0.00	0.00	0.00	0.00	0.00	0.00	0.00	0.00	0.00	0.00	29.17	10.00	3																4.06E3	5.12E2	2	2.0
102	true	A0A2R4A6S2|A0A2R4A6S2_PLADU		35.569057	2.63	0.00	0.00	0.00	0.00	0.00	0.00	0.00	0.00	0.00	0.00	0.00	0.00	2.63	0.00	0.00	0.00	0.00	1													1.54E2					1
50	false	A6XIN3|A6XIN3_URECA	EF-1	36.757816	3.17	0.00	0.00	0.00	0.00	0.00	0.00	0.00	0.00	0.00	0.00	3.17	0.00	3.17	0.00	0.00	0.00	0.00	1											2.01E2		1.46E2					1
40	true	A0A7I8W6Q4|A0A7I8W6Q4_9ANNE	DGYR_LOCUS10278	106.01353	10.62	0.00	0.00	0.00	0.00	0.00	0.00	0.00	0.00	0.00	0.00	5.61	0.00	3.49	0.00	5.01	0.00	0.00	6															5.93E3			1
67	true	T1FXQ0|T1FXQ0_HELRO	20213598	38.98549	11.93	0.00	0.00	0.00	0.00	0.00	0.00	0.00	5.68	0.00	0.00	0.00	6.25	0.00	0.00	0.00	0.00	0.00	2																		1								1.0
81	true	R7TLR7|R7TLR7_CAPTE	CAPTEDRAFT_5729	29.429264	5.58	0.00	0.00	0.00	0.00	0.00	0.00	0.00	5.58	0.00	0.00	0.00	0.00	0.00	0.00	0.00	0.00	0.00	1								2.21E2										1								2.0
50	true	A6XIJ8|A6XIJ8_NERWO	EF-1	72.24318	11.11	0.00	0.00	0.00	0.00	0.00	0.00	0.00	0.00	0.00	0.00	3.17	0.00	8.20	0.00	5.82	0.00	0.00	4											2.01E2		7.84E2		1E3			4
34	true	R7TKU3|R7TKU3_CAPTE	CAPTEDRAFT_214108	85.28443	19.59	0.00	0.00	0.00	0.00	0.00	0.00	0.00	0.00	0.00	0.00	17.57	0.00	9.68	0.00	2.25	0.00	0.00	8													1.33E2					1
81	true	A0AAD9MRK2|A0AAD9MRK2_RIDPI	NP493_5784g00009	29.429264	7.86	0.00	0.00	0.00	0.00	0.00	0.00	0.00	7.86	0.00	0.00	0.00	0.00	0.00	0.00	0.00	0.00	0.00	1								2.21E2										1								2.0
44	true	D7GL49|D7GL49_RIFPA	hsp70	84.17575	9.06	0.00	0.00	0.00	0.00	0.00	0.00	0.00	0.00	0.00	0.00	3.99	0.00	3.53	0.00	5.07	0.00	0.00	5															4.79E2			1
63	true	A0A286RT38|A0A286RT38_9ANNE		46.176163	15.83	6.67	0.00	0.00	0.00	0.00	0.00	0.00	0.00	0.00	0.00	0.00	0.00	0.00	0.00	0.00	15.83	0.00	2																8.94E2		1	2.0
106	true	Q6PTQ8|Q6PTQ8_9ANNE		35.651398	7.14	0.00	0.00	0.00	0.00	0.00	0.00	0.00	0.00	0.00	0.00	0.00	0.00	0.00	0.00	7.14	0.00	0.00	1															1.67E2			1
66	false	A0AAD9N5K4|A0AAD9N5K4_9ANNE	LSH36_188g05013	32.578568	5.99	0.00	0.00	0.00	0.00	0.00	0.00	0.00	5.99	0.00	0.00	0.00	5.99	0.00	0.00	0.00	0.00	5.99	1								5.44E2				3.7E2						1								5.0
34	false	A0AAD9N344|A0AAD9N344_9ANNE	LSH36_326g03008	65.49689	5.15	0.00	0.00	0.00	0.00	0.00	0.00	0.00	0.00	0.00	0.00	4.07	0.00	3.95	0.00	0.00	0.00	0.00	4													1.33E2					1
38	false	A0AAD9NGX8|A0AAD9NGX8_9ANNE	LSH36_6g11015	34.772217	2.99	0.00	0.00	0.00	0.00	0.00	0.00	0.00	0.00	0.00	0.00	2.99	0.00	2.99	0.00	0.00	0.00	0.00	1													6.1E2					1
35	true	A0A7I8VNK4|A0A7I8VNK4_9ANNE	DGYR_LOCUS6349	81.05114	21.48	0.00	0.00	0.00	0.00	0.00	0.00	0.00	0.00	0.00	0.00	21.48	0.00	7.61	0.00	2.24	0.00	0.00	8											5.23E1							1
90	true	A0AAD9IYZ0|A0AAD9IYZ0_9ANNE	LSH36_857g00117	30.213963	2.03	0.00	0.00	0.00	0.00	0.00	0.00	0.00	0.00	0.00	0.00	0.00	0.00	0.00	0.00	0.00	2.03	2.03	1																2.24E2	2.58E2	1
64	true	D0EP16|D0EP16_EISFE		49.85199	23.08	23.08	0.00	0.00	12.09	0.00	0.00	0.00	0.00	0.00	0.00	0.00	23.08	0.00	0.00	0.00	23.08	10.99	2	1.53E2			4.94E2								2.3E2				8.5E2	4.04E2	2	3.0			4.0
54	true	A0A1B3PEF4|A0A1B3PEF4_EURCO		69.56612	11.80	7.37	0.00	0.00	3.24	0.00	0.00	0.00	0.00	0.00	0.00	3.24	0.00	7.37	0.00	4.42	4.13	0.00	3	3.22E2			3.98E2							2.69E2		1.01E3		2.06E2	1E2		3	6.0			1.0
47	false	D7GL52|D7GL52_TEVJE	hsp70	91.75281	9.55	0.00	0.00	0.00	0.00	0.00	0.00	0.00	0.00	0.00	0.00	7.55	0.00	3.54	0.00	2.00	0.00	0.00	4											1.19E2							1
38	false	A0AAD9PB36|A0AAD9PB36_RIDPI	NP493_51g04014	77.53605	15.87	0.00	0.00	0.00	0.00	0.00	3.27	0.00	0.00	0.00	0.00	12.59	0.00	9.07	0.00	0.00	0.00	0.00	5											9.22E1		9.67E2					2						2.0
27	true	A0A410RH42|A0A410RH42_9ANNE		163.48235	36.81	0.00	0.00	0.00	7.69	8.24	0.00	0.00	0.00	0.00	0.00	0.00	0.00	0.00	0.00	22.53	36.81	20.88	13				3.76E2	5.7E2										7.57E3	3.51E4	4.26E2	13				4.0	6.0
50	false	A6XIM8|A6XIM8_9ANNE	EF-1	48.78417	5.04	0.00	0.00	0.00	0.00	0.00	0.00	0.00	0.00	0.00	0.00	0.00	0.00	5.04	0.00	2.92	0.00	0.00	2													6.38E2		4.7E2			2
79	true	R7TJM0|R7TJM0_CAPTE	CAPTEDRAFT_222818	37.296852	3.58	0.00	0.00	0.00	0.00	0.00	0.00	0.00	0.00	0.00	0.00	0.00	0.00	3.58	0.00	0.00	0.00	0.00	1													2.66E2					1
50	false	O61247|O61247_9ANNE		36.757816	3.19	0.00	0.00	0.00	0.00	0.00	0.00	0.00	0.00	0.00	0.00	3.19	0.00	3.19	0.00	0.00	0.00	0.00	1											2.01E2		1.46E2					1
38	true	Q27122|Q27122_URECA		85.63439	18.85	0.00	0.00	0.00	0.00	0.00	2.88	1.55	1.55	0.00	0.00	11.09	0.00	11.31	1.55	0.00	0.00	0.00	7											9.22E1		9.67E2					3						2.0	1.0	1.0
50	true	O61256|O61256_9ANNE		72.24318	11.23	0.00	0.00	0.00	0.00	0.00	0.00	0.00	0.00	0.00	0.00	3.21	0.00	8.29	0.00	5.88	0.00	0.00	4											2.01E2		7.84E2		1E3			4
50	false	A0A286Q513|A0A286Q513_9ANNE		48.78417	4.09	0.00	0.00	0.00	0.00	0.00	0.00	0.00	0.00	0.00	0.00	0.00	0.00	4.09	0.00	2.37	0.00	0.00	2													6.38E2		4.7E2			2
68	true	C7SP17|C7SP17_9ANNE		41.999023	9.18	0.00	0.00	0.00	0.00	0.00	0.00	0.00	0.00	0.00	0.00	9.18	0.00	0.00	0.00	0.00	0.00	0.00	2											3.92E2							2
57	false	R7VE96|R7VE96_CAPTE	CAPTEDRAFT_149823	59.278988	5.74	0.00	0.00	0.00	0.00	0.00	0.00	1.44	0.00	0.00	0.00	2.55	0.00	0.00	0.00	1.75	0.00	0.00	3							1.37E2											1							2.0
66	true	T1FMZ1|T1FMZ1_HELRO	20210190	46.53605	11.67	0.00	0.00	0.00	0.00	0.00	0.00	0.00	5.56	0.00	0.00	0.00	11.67	0.00	0.00	0.00	0.00	5.56	2								5.44E2				3.7E2						1								5.0
41	true	Q7JQD3|GELS1_LUMTE	AM	126.74063	17.17	0.00	0.00	0.00	0.00	0.00	0.00	0.00	0.00	0.00	0.00	0.00	0.00	17.17	0.00	4.36	0.00	0.00	5													5.94E3		1.23E3			5
63	true	A0A1S6QD27|A0A1S6QD27_9ANNE		46.176163	15.83	6.67	0.00	0.00	0.00	0.00	0.00	0.00	0.00	0.00	0.00	0.00	0.00	0.00	0.00	0.00	15.83	0.00	2																8.94E2		1	2.0
56	false	A0A8S4PEG1|A0A8S4PEG1_OWEFU	OFUS_LOCUS16420	51.64935	19.67	0.00	0.00	0.00	0.00	0.00	0.00	0.00	0.00	0.00	0.00	0.00	0.00	19.67	0.00	0.00	0.00	0.00	3													6.33E3					3
50	false	T1ECZ4|T1ECZ4_HELRO	20194446	48.78417	4.08	0.00	0.00	0.00	0.00	0.00	0.00	0.00	0.00	0.00	0.00	0.00	0.00	4.08	0.00	2.36	0.00	0.00	2													6.38E2		4.7E2			2
39	true	A0A410RHQ2|A0A410RHQ2_9ANNE		81.76222	11.98	5.99	0.00	0.00	0.00	0.00	0.00	0.00	0.00	0.00	0.00	0.00	0.00	0.00	0.00	11.98	5.99	5.99	4															5.31E1			1	20.0
38	true	B2KS96|B2KS96_9ANNE		85.63439	20.24	0.00	0.00	0.00	0.00	0.00	3.10	1.67	1.67	0.00	0.00	11.90	0.00	12.14	1.67	0.00	0.00	0.00	7											9.22E1		9.67E2					3						2.0	1.0	1.0
34	false	A0AAD9NRZ0|A0AAD9NRZ0_RIDPI	NP493_453g01055	72.28426	19.11	0.00	0.00	0.00	0.00	0.00	0.00	0.00	0.00	0.00	0.00	16.75	0.00	4.97	0.00	2.62	0.00	0.00	6													1.33E2					1
79	true	A0A8J1THE5|A0A8J1THE5_OWEFU	OFUS_LOCUS4560	37.296852	3.61	0.00	0.00	0.00	0.00	0.00	0.00	0.00	0.00	0.00	0.00	0.00	0.00	3.61	0.00	0.00	0.00	0.00	1													2.66E2					1
69	true	A0A410RH70|A0A410RH70_9ANNE		58.211823	6.88	0.00	0.00	0.00	0.00	0.00	0.00	0.00	0.00	0.00	0.00	0.00	0.00	0.00	0.00	6.88	0.00	0.00	2															1.51E3			2
113	true	R7VKI5|R7VKI5_CAPTE	CAPTEDRAFT_127356	38.924206	3.37	0.00	0.00	0.00	0.00	0.00	0.00	0.00	0.00	0.00	0.00	0.00	0.00	3.37	0.00	0.00	0.00	0.00	1																		1
50	false	Q9XY82|Q9XY82_9ANNE		48.78417	5.03	0.00	0.00	0.00	0.00	0.00	0.00	0.00	0.00	0.00	0.00	0.00	0.00	5.03	0.00	2.91	0.00	0.00	2													6.38E2		4.7E2			2
12	true	A0A286Q4W8|A0A286Q4W8_9ANNE		266.57825	64.10	7.18	0.00	0.00	7.71	4.79	0.00	4.79	17.82	2.39	4.52	44.41	20.48	61.70	0.00	27.39	4.79	4.79	30													1.74E3					1	4.0			6.0	2.0		1.0	23.0
50	false	A6XIH1|A6XIH1_9ANNE	EF-1	48.78417	4.87	0.00	0.00	0.00	0.00	0.00	0.00	0.00	0.00	0.00	0.00	0.00	0.00	4.87	0.00	2.82	0.00	0.00	2													6.38E2		4.7E2			2
69	false	A0A410RGQ2|A0A410RGQ2_9ANNE		38.39992	6.29	0.00	0.00	0.00	0.00	0.00	0.00	0.00	0.00	0.00	0.00	0.00	0.00	0.00	0.00	6.29	0.00	0.00	1															1.17E3			1
39	true	A0A410RGS8|A0A410RGS8_9ANNE		81.76222	12.12	6.06	0.00	0.00	0.00	0.00	0.00	0.00	0.00	0.00	0.00	0.00	0.00	0.00	0.00	12.12	6.06	6.06	4															5.31E1			1	20.0
115	true	T1EFW6|T1EFW6_HELRO	20195468	41.524628	11.67	0.00	0.00	0.00	0.00	0.00	0.00	0.00	0.00	0.00	0.00	0.00	0.00	0.00	0.00	11.67	0.00	0.00	1															3.19E2			1
76	false	A0A8J1TT51|A0A8J1TT51_OWEFU	OFUS_LOCUS3041	31.906252	4.90	0.00	0.00	0.00	0.00	0.00	0.00	0.00	0.00	0.00	0.00	0.00	0.00	0.00	0.00	4.90	0.00	0.00	1															1.01E2			1
116	true	T1FN95|T1FN95_HELRO	20210293	36.84229	3.78	0.00	0.00	0.00	0.00	0.00	0.00	0.00	0.00	0.00	0.00	0.00	0.00	3.78	0.00	0.00	0.00	0.00	1																		1
50	false	A6XIK5|A6XIK5_9ANNE	EF-1	48.78417	5.34	0.00	0.00	0.00	0.00	0.00	0.00	0.00	0.00	0.00	0.00	0.00	0.00	5.34	0.00	3.09	0.00	0.00	2													6.38E2		4.7E2			2
55	true	A0A410RF39|A0A410RF39_9ANNE		66.29889	16.67	0.00	0.00	0.00	0.00	0.00	0.00	0.00	0.00	0.00	16.67	4.88	0.00	0.00	0.00	0.00	0.00	0.00	3										2.68E3	2.76E2							3
38	false	R7U008|R7U008_CAPTE	CAPTEDRAFT_222767	49.16427	8.56	0.00	0.00	0.00	0.00	0.00	0.00	0.00	0.00	0.00	0.00	8.56	0.00	4.28	0.00	0.00	0.00	0.00	2											9.22E1		3.57E2					1
38	true	A0AAD9NU41|A0AAD9NU41_RIDPI	NP493_333g02077	85.63439	18.85	0.00	0.00	0.00	0.00	0.00	2.88	1.55	1.55	0.00	0.00	11.09	0.00	11.31	1.55	0.00	0.00	0.00	7											9.22E1		9.67E2					3						2.0	1.0	1.0
20	true	A0AAD9NIX7|A0AAD9NIX7_RIDPI	NP493_1003g00001	258.13147	38.14	3.56	0.00	0.00	3.56	3.56	0.00	3.56	9.49	0.00	1.58	33.40	11.07	34.98	0.00	18.38	3.56	3.56	23															1.27E3			1	2.0			2.0	2.0		1.0	12.0
120	true	E9NPR7|E9NPR7_EISFE		31.089344	11.65	11.65	0.00	0.00	0.00	0.00	0.00	0.00	0.00	0.00	0.00	0.00	0.00	0.00	0.00	0.00	0.00	0.00	1	1.85E2																	1	2.0
34	true	A0AAD9N246|A0AAD9N246_9ANNE	LSH36_363g01028	85.28443	19.55	0.00	0.00	0.00	0.00	0.00	0.00	0.00	0.00	0.00	0.00	17.53	0.00	9.66	0.00	2.25	0.00	0.00	8													1.33E2					1
34	false	A0A7I8V5G4|A0A7I8V5G4_9ANNE	DGYR_LOCUS227	76.48136	13.93	0.00	0.00	0.00	0.00	0.00	0.00	0.00	0.00	0.00	0.00	11.91	0.00	5.17	0.00	0.00	0.00	0.00	6													1.33E2					1
49	false	T1ELH2|T1ELH2_HELRO	20197422	50.86832	14.67	0.00	0.00	0.00	0.00	0.00	0.00	3.86	3.86	0.00	11.58	6.95	3.86	6.95	3.86	0.00	0.00	0.00	3										1.18E2								1							2.0	7.0
50	false	A6XIM1|A6XIM1_9ANNE	EF-1	37.549267	3.12	0.00	0.00	0.00	0.00	0.00	0.00	0.00	0.00	0.00	0.00	0.00	0.00	3.12	0.00	3.12	0.00	0.00	1													3.48E2		4.7E2			1
116	true	C7SP27|C7SP27_9ANNE		36.84229	5.19	0.00	0.00	0.00	0.00	0.00	0.00	0.00	0.00	0.00	0.00	0.00	0.00	5.19	0.00	0.00	0.00	0.00	1																		1
38	false	R7U7V7|R7U7V7_CAPTE	CAPTEDRAFT_163565	82.120865	15.74	0.00	0.00	0.00	0.00	0.00	2.88	1.55	1.55	0.00	0.00	7.98	0.00	11.31	1.55	0.00	0.00	0.00	6											9.22E1		9.67E2					3						2.0	1.0	1.0
45	true	Q9GV76|Q9GV76_LUMTE		86.7775	8.75	5.00	0.00	0.00	0.00	0.00	0.00	0.00	0.00	0.00	5.00	8.75	0.00	5.00	0.00	0.00	5.00	0.00	5											6.81E3							1	2.0
38	false	R7V1Q6|R7V1Q6_CAPTE	CAPTEDRAFT_154051	82.37993	15.52	0.00	0.00	0.00	0.00	0.00	2.88	1.55	1.55	0.00	0.00	11.09	0.00	7.98	1.55	0.00	0.00	0.00	6											9.22E1		9.67E2					2						2.0	1.0	1.0
50	false	O61255|O61255_9ANNE		48.78417	5.07	0.00	0.00	0.00	0.00	0.00	0.00	0.00	0.00	0.00	0.00	0.00	0.00	5.07	0.00	2.93	0.00	0.00	2													6.38E2		4.7E2			2
76	false	A0A7I8V874|A0A7I8V874_9ANNE	DGYR_LOCUS1021	31.906252	5.08	0.00	0.00	0.00	0.00	0.00	0.00	0.00	0.00	0.00	0.00	0.00	0.00	0.00	0.00	5.08	0.00	0.00	1															1.01E2			1
60	true	P35224|CTNB_URECA		61.85624	5.50	0.00	0.00	0.00	0.00	0.00	0.00	0.00	0.00	0.00	0.00	0.00	1.71	0.00	0.00	5.50	0.00	1.71	3																		1
50	false	A6XIL7|A6XIL7_RIFPA	EF-1	63.41811	8.61	0.00	0.00	0.00	0.00	0.00	0.00	0.00	0.00	0.00	0.00	3.33	0.00	8.61	0.00	3.06	0.00	0.00	3											2.01E2		7.84E2		4.7E2			3
50	false	A6XIH5|A6XIH5_AUCCR	EF-1	48.78417	5.21	0.00	0.00	0.00	0.00	0.00	0.00	0.00	0.00	0.00	0.00	0.00	0.00	5.21	0.00	3.01	0.00	0.00	2													6.38E2		4.7E2			2
56	false	C7ENF6|C7ENF6_HELRO	H2B	51.64935	19.51	0.00	0.00	0.00	0.00	0.00	0.00	0.00	0.00	0.00	0.00	0.00	0.00	19.51	0.00	0.00	0.00	0.00	3													6.33E3					3
38	false	A0A7I8VQG9|A0A7I8VQG9_9ANNE	DGYR_LOCUS6847	82.37993	15.52	0.00	0.00	0.00	0.00	0.00	2.88	1.55	1.55	0.00	0.00	11.09	0.00	7.98	1.55	0.00	0.00	0.00	6											9.22E1		9.67E2					2						2.0	1.0	1.0
34	false	R7TAR2|R7TAR2_CAPTE	CAPTEDRAFT_166334	82.24927	16.14	0.00	0.00	0.00	0.00	0.00	0.00	0.00	0.00	0.00	0.00	14.13	0.00	9.64	0.00	2.24	0.00	0.00	7													1.33E2					1
56	false	T1FNJ3|T1FNJ3_HELRO	20210390	39.536926	16.26	0.00	0.00	0.00	0.00	0.00	0.00	0.00	0.00	0.00	0.00	0.00	0.00	16.26	0.00	0.00	0.00	0.00	2													5.93E3					2
66	true	A0A8J1UFM3|A0A8J1UFM3_OWEFU	OFUS_LOCUS14265	46.53605	12.21	0.00	0.00	0.00	0.00	0.00	0.00	0.00	5.81	0.00	0.00	0.00	12.21	0.00	0.00	0.00	0.00	5.81	2								5.44E2				3.7E2						1								5.0
63	true	Q674M7|HEMTN_HIRME		46.176163	15.83	6.67	0.00	0.00	0.00	0.00	0.00	0.00	0.00	0.00	0.00	0.00	0.00	0.00	0.00	0.00	15.83	0.00	2																8.94E2		1	2.0
30	true	P61626|LYSC_HUMAN	LYZ	168.62056	56.08	35.14	18.92	8.11	0.00	0.00	0.00	0.00	8.11	18.92	18.92	24.32	16.22	28.38	0.00	8.11	29.73	0.00	15	3.73E3	4.65E2	1.06E2					6.96E2	7.97E2	1.15E3	7.96E2	1.03E3	3.37E3		1.8E2	1.17E4		15	28.0	7.0	2.0					8.0
38	true	A4GW10|A4GW10_9ANNE		85.63439	21.25	0.00	0.00	0.00	0.00	0.00	3.25	1.75	1.75	0.00	0.00	12.50	0.00	12.75	1.75	0.00	0.00	0.00	7											9.22E1		9.67E2					3						2.0	1.0	1.0
56	false	A0AAD9NK89|A0AAD9NK89_RIDPI	NP493_901g00031	51.64935	19.51	0.00	0.00	0.00	0.00	0.00	0.00	0.00	0.00	0.00	0.00	0.00	0.00	19.51	0.00	0.00	0.00	0.00	3													6.33E3					3
50	false	Q9NG59|Q9NG59_9ANNE		48.78417	5.12	0.00	0.00	0.00	0.00	0.00	0.00	0.00	0.00	0.00	0.00	0.00	0.00	5.12	0.00	2.96	0.00	0.00	2													6.38E2		4.7E2			2
90	true	A0A7I8VI77|A0A7I8VI77_9ANNE	DGYR_LOCUS4609	30.213963	2.03	0.00	0.00	0.00	0.00	0.00	0.00	0.00	0.00	0.00	0.00	0.00	0.00	0.00	0.00	0.00	2.03	2.03	1																2.24E2	2.58E2	1
54	false	A0AAD9UJE3|A0AAD9UJE3_RIDPI	NP493_53g14028	45.403767	4.17	4.17	0.00	0.00	0.00	0.00	0.00	0.00	0.00	0.00	0.00	0.00	0.00	4.17	0.00	0.00	4.17	0.00	1	1.67E2												4.36E2			1E2		1	4.0
60	true	A0AAD9KWZ7|A0AAD9KWZ7_RIDPI	NP493_521g01056	61.85624	5.56	0.00	0.00	0.00	0.00	0.00	0.00	0.00	0.00	0.00	0.00	0.00	1.73	0.00	0.00	5.56	0.00	1.73	3																		1
50	false	O61257|O61257_9ANNE		36.757816	3.21	0.00	0.00	0.00	0.00	0.00	0.00	0.00	0.00	0.00	0.00	3.21	0.00	3.21	0.00	0.00	0.00	0.00	1											2.01E2		1.46E2					1
66	true	A0A288XNM3|A0A288XNM3_OWEFU	Arf4	46.53605	11.73	0.00	0.00	0.00	0.00	0.00	0.00	0.00	5.59	0.00	0.00	0.00	11.73	0.00	0.00	0.00	0.00	5.59	2								5.44E2				3.7E2						1								5.0
89	true	A0AAD9P6S6|A0AAD9P6S6_RIDPI	NP493_113g03028	38.561043	7.48	0.00	0.00	0.00	0.00	0.00	0.00	0.00	0.00	0.00	0.00	0.00	0.00	0.00	0.00	7.48	0.00	0.00	1															7.05E2			1
56	false	A0AAD9IRX4|A0AAD9IRX4_RIDPI	NP493_3093g00003	51.64935	19.51	0.00	0.00	0.00	0.00	0.00	0.00	0.00	0.00	0.00	0.00	0.00	0.00	19.51	0.00	0.00	0.00	0.00	3													6.33E3					3
38	true	Q2N1C4|Q2N1C4_PLADU		85.63439	21.74	0.00	0.00	0.00	0.00	0.00	3.32	1.79	1.79	0.00	0.00	12.79	0.00	13.04	1.79	0.00	0.00	0.00	7											9.22E1		9.67E2					3						2.0	1.0	1.0
69	true	A0A410RHA2|A0A410RHA2_9ANNE		58.211823	5.98	0.00	0.00	0.00	0.00	0.00	0.00	0.00	0.00	0.00	0.00	0.00	0.00	0.00	0.00	5.98	0.00	0.00	2															1.51E3			2
38	false	Q94978|Q94978_HIRME		77.38357	15.74	0.00	0.00	0.00	0.00	0.00	2.88	1.55	1.55	0.00	0.00	7.98	0.00	8.20	1.55	0.00	0.00	0.00	6													6.1E2					2						2.0	1.0	1.0
81	true	A0AAD9N1G8|A0AAD9N1G8_9ANNE	LSH36_359g02019	29.429264	5.76	0.00	0.00	0.00	0.00	0.00	0.00	0.00	5.76	0.00	0.00	0.00	0.00	0.00	0.00	0.00	0.00	0.00	1								2.21E2										1								2.0
24	true	A0A410RFC9|A0A410RFC9_9ANNE		195.96765	29.34	4.63	0.00	0.00	0.00	0.00	0.00	0.00	0.00	0.00	11.58	26.64	0.00	10.81	0.00	0.00	12.74	0.00	15										5.9E3	1.04E5		1.16E3			2.3E2		13	2.0
131	true	A0A8J1U1E4|A0A8J1U1E4_OWEFU	OFUS_LOCUS12888	33.53937	3.57	0.00	0.00	0.00	0.00	0.00	0.00	0.00	0.00	0.00	0.00	0.00	0.00	3.57	0.00	0.00	0.00	0.00	1													1.43E2					1
106	true	A0AAD9J1U1|A0AAD9J1U1_9ANNE	LSH36_734g02086	35.651398	5.56	0.00	0.00	0.00	0.00	0.00	0.00	0.00	0.00	0.00	0.00	0.00	0.00	0.00	0.00	5.56	0.00	0.00	1															1.67E2			1
38	false	A4GW06|A4GW06_MESSO		77.38357	15.74	0.00	0.00	0.00	0.00	0.00	2.88	1.55	1.55	0.00	0.00	7.98	0.00	8.20	1.55	0.00	0.00	0.00	6													6.1E2					2						2.0	1.0	1.0
42	true	D7GL47|D7GL47_9ANNE	hsp70	109.646454	12.19	0.00	0.00	0.00	0.00	0.00	0.00	0.00	0.00	0.00	0.00	8.49	0.00	3.55	0.00	3.70	0.00	0.00	6											2.81E2							1
32	false	B9TY04|B9TY04_LUMRU		99.69477	43.00	30.00	0.00	0.00	0.00	0.00	0.00	0.00	0.00	0.00	0.00	13.00	0.00	0.00	0.00	43.00	43.00	0.00	3	1.58E2														7.19E3	3.04E2		1	8.0
50	false	A6XII0|A6XII0_DIOCP	EF-1	63.41811	8.16	0.00	0.00	0.00	0.00	0.00	0.00	0.00	0.00	0.00	0.00	3.16	0.00	8.16	0.00	2.89	0.00	0.00	3											2.01E2		7.84E2		4.7E2			3
1	true	O18425|TXLR2_EISFE		324.89093	81.00	32.33	0.00	6.33	0.00	9.00	0.00	0.00	9.67	0.00	37.00	56.00	34.67	56.67	10.00	36.00	37.67	26.67	54	4.63E4		3.21E2		1.51E3			6.11E3		1.72E5	6.44E5	8.58E3	2.41E5	1.16E3	5.09E4	1.67E5	3.94E4	18	220.0		6.0		7.0			9.0
4	false	O97435|O97435_LUMRU		39.011864	6.47	0.00	0.00	0.00	0.00	0.00	0.00	0.00	0.00	0.00	0.00	6.47	0.00	0.00	6.47	6.47	6.47	0.00	1											6.46E2			2.02E2	3.94E4	8.11E2		1
70	true	A0AAD9MKK1|A0AAD9MKK1_9ANNE	LSH36_3497g00000	55.49637	3.70	0.00	0.00	0.00	0.00	0.00	0.00	0.00	0.00	0.00	0.00	0.00	0.00	0.00	0.00	3.70	0.00	0.00	2															2.02E2			1
56	true	A0AAD9IPG4|A0AAD9IPG4_RIDPI	NP493_3093g00021	57.062412	16.00	0.00	0.00	0.00	0.00	0.00	0.00	0.00	0.00	0.00	0.00	0.00	0.00	16.00	0.00	0.00	0.00	0.00	4													6.33E3					3
34	false	T1FP49|T1FP49_HELRO	20210596	82.24927	16.04	0.00	0.00	0.00	0.00	0.00	0.00	0.00	0.00	0.00	0.00	14.03	0.00	9.58	0.00	2.23	0.00	0.00	7													1.33E2					1
116	true	E9KJP7|E9KJP7_9ANNE		36.84229	11.03	0.00	0.00	0.00	0.00	0.00	0.00	0.00	0.00	0.00	0.00	0.00	0.00	11.03	0.00	0.00	0.00	0.00	1																		1
56	false	A0AAD9P054|A0AAD9P054_RIDPI	NP493_226g04028	51.64935	19.51	0.00	0.00	0.00	0.00	0.00	0.00	0.00	0.00	0.00	0.00	0.00	0.00	19.51	0.00	0.00	0.00	0.00	3													6.33E3					3
53	false	A0A286RT92|A0A286RT92_9ANNE		46.45426	19.17	6.67	0.00	0.00	0.00	0.00	0.00	0.00	0.00	0.00	0.00	0.00	0.00	0.00	0.00	0.00	19.17	0.00	2																6.48E1		1	2.0
90	true	R7VGA0|R7VGA0_CAPTE	CAPTEDRAFT_148575	30.213963	2.04	0.00	0.00	0.00	0.00	0.00	0.00	0.00	0.00	0.00	0.00	0.00	0.00	0.00	0.00	0.00	2.04	2.04	1																2.24E2	2.58E2	1
51	false	T1FMK3|T1FMK3_HELRO	20210052	34.606983	2.96	0.00	0.00	0.00	0.00	0.00	0.00	0.00	0.00	0.00	0.00	2.96	0.00	1.57	0.00	0.00	0.00	0.00	2											1.22E3		1.42E2					2
54	false	A0AAD9IUN8|A0AAD9IUN8_9ANNE	LSH36_1362g00001	35.09724	12.39	12.39	0.00	0.00	0.00	0.00	0.00	0.00	0.00	0.00	0.00	0.00	0.00	0.00	0.00	0.00	12.39	0.00	1	1.67E2															1E2		1	4.0
46	true	T1FNQ0|T1FNQ0_HELRO	20210447	84.1655	9.92	0.00	0.00	0.00	0.00	0.00	0.00	0.00	0.00	0.00	0.00	4.03	0.00	3.57	0.00	5.89	0.00	0.00	5															7.92E1			1
34	false	A0AAD9P3T2|A0AAD9P3T2_RIDPI	NP493_159g02000	74.38996	8.81	0.00	0.00	0.00	0.00	0.00	0.00	0.00	0.00	0.00	0.00	6.97	0.00	6.76	0.00	2.05	0.00	0.00	5													1.33E2					1
81	true	R7TQZ4|R7TQZ4_CAPTE	CAPTEDRAFT_153835	29.429264	5.76	0.00	0.00	0.00	0.00	0.00	0.00	0.00	5.76	0.00	0.00	0.00	0.00	0.00	0.00	0.00	0.00	0.00	1								2.21E2										1								2.0
38	false	R7VD32|R7VD32_CAPTE	CAPTEDRAFT_204588	49.16427	11.43	0.00	0.00	0.00	0.00	0.00	0.00	0.00	0.00	0.00	0.00	11.43	0.00	5.71	0.00	0.00	0.00	0.00	2											9.22E1		3.57E2					1
106	true	A0AAD9KV39|A0AAD9KV39_RIDPI	NP493_566g00022	35.651398	5.98	0.00	0.00	0.00	0.00	0.00	0.00	0.00	0.00	0.00	0.00	0.00	0.00	0.00	0.00	5.98	0.00	0.00	1															1.67E2			1
53	false	A0A1S6QCV3|A0A1S6QCV3_CLYTO		35.899555	12.37	0.00	0.00	0.00	0.00	0.00	0.00	0.00	0.00	0.00	0.00	0.00	0.00	0.00	0.00	0.00	12.37	12.37	1																3.99E3	5.12E2	1
53	false	A0A1S6QCQ2|A0A1S6QCQ2_9ANNE		46.45426	19.01	6.61	0.00	0.00	0.00	0.00	0.00	0.00	0.00	0.00	0.00	0.00	0.00	0.00	0.00	0.00	19.01	0.00	2																6.48E1		1	2.0
49	false	A0A8S4Q3Y6|A0A8S4Q3Y6_OWEFU	OFUS_LOCUS24468	50.86832	11.11	0.00	0.00	0.00	0.00	0.00	0.00	2.92	2.92	0.00	8.77	5.26	2.92	5.26	2.92	0.00	0.00	0.00	3										1.18E2								1							2.0	7.0
50	true	A6XIL9|A6XIL9_9ANNE	EF-1	72.24318	11.17	0.00	0.00	0.00	0.00	0.00	0.00	0.00	0.00	0.00	0.00	3.19	0.00	8.24	0.00	5.85	0.00	0.00	4											2.01E2		7.84E2		1E3			4
35	true	A0A7I8VRA9|A0A7I8VRA9_9ANNE	DGYR_LOCUS6349	81.05114	21.72	0.00	0.00	0.00	0.00	0.00	0.00	0.00	0.00	0.00	0.00	21.72	0.00	7.69	0.00	2.26	0.00	0.00	8											5.23E1							1
4	false	A0A410RF60|A0A410RF60_9ANNE		32.53892	4.29	0.00	0.00	0.00	0.00	0.00	0.00	0.00	0.00	0.00	0.00	0.00	0.00	0.00	0.00	4.29	4.29	0.00	1															7.22E3	5.35E2		1
50	true	A6XIG9|A6XIG9_9ANNE	EF-1	72.24318	11.11	0.00	0.00	0.00	0.00	0.00	0.00	0.00	0.00	0.00	0.00	3.17	0.00	8.20	0.00	5.82	0.00	0.00	4											2.01E2		7.84E2		1E3			4
3	true	A0A410RH35|A0A410RH35_9ANNE		317.05185	71.88	55.62	5.62	0.00	0.00	0.00	0.00	0.00	0.00	0.00	0.00	24.38	0.00	24.38	0.00	71.88	61.87	24.38	36	9.17E3	1.23E2									1.46E2		5.54E2		5.16E5	5.12E4	1.48E3	31	80.0	2.0
61	true	P13579|GLB4_LUMTE		59.69926	15.89	5.30	0.00	0.00	0.00	0.00	0.00	0.00	0.00	0.00	0.00	0.00	0.00	15.89	0.00	15.89	0.00	0.00	2													3.07E2		3.47E3			2	4.0
37	true	G3LY18|G3LY18_EISFE		133.12334	47.10	8.39	0.00	0.00	0.00	0.00	0.00	0.00	0.00	0.00	0.00	8.39	0.00	0.00	0.00	47.10	23.87	0.00	6															7.8E2			1	6.0
32	false	F1AGC6|F1AGC6_TUBTU		99.69477	41.35	28.85	0.00	0.00	0.00	0.00	0.00	0.00	0.00	0.00	0.00	12.50	0.00	0.00	0.00	41.35	41.35	0.00	3	1.58E2														7.19E3	3.04E2		1	8.0
4	false	A0A410RHS2|A0A410RHS2_9ANNE		116.03006	6.98	6.98	0.00	0.00	0.00	6.40	0.00	6.40	6.40	0.00	6.40	6.40	6.98	6.40	6.40	6.98	6.40	0.00	3	6.11E3				8.33E1		3.94E2	7.42E2			2.24E3	1.4E3	2.06E3		1.09E5	3.36E3		3	20.0				3.0		6.0	6.0
38	false	A0AAD9N7U3|A0AAD9N7U3_9ANNE	LSH36_141g08011	72.492195	13.58	0.00	0.00	0.00	0.00	0.00	2.67	0.00	0.00	0.00	0.00	7.82	0.00	8.02	0.00	0.00	0.00	0.00	5											9.22E1		9.67E2					3						2.0
135	true	A0AAD9UFZ1|A0AAD9UFZ1_RIDPI	NP493_149g02008	32.432724	5.30	0.00	0.00	0.00	0.00	0.00	0.00	0.00	0.00	0.00	0.00	5.30	0.00	0.00	0.00	0.00	0.00	0.00	1											3.14E2							1
56	false	P30757|H2B_SIPNU	H2B	51.64935	19.51	0.00	0.00	0.00	0.00	0.00	0.00	0.00	0.00	0.00	0.00	0.00	0.00	19.51	0.00	0.00	0.00	0.00	3													6.33E3					3
50	false	A6XIJ5|A6XIJ5_9ANNE	EF-1	48.78417	4.74	0.00	0.00	0.00	0.00	0.00	0.00	0.00	0.00	0.00	0.00	0.00	0.00	4.74	0.00	2.74	0.00	0.00	2													6.38E2		4.7E2			2
38	false	A0AAD9JAB9|A0AAD9JAB9_9ANNE	LSH36_482g02053	61.576675	9.76	0.00	0.00	0.00	0.00	0.00	2.88	1.55	1.55	0.00	0.00	5.32	0.00	2.22	1.55	0.00	0.00	0.00	4													6.1E2					1						2.0	1.0	1.0
50	true	A6XII2|A6XII2_9ANNE	EF-1	72.24318	11.11	0.00	0.00	0.00	0.00	0.00	0.00	0.00	0.00	0.00	0.00	3.17	0.00	8.20	0.00	5.82	0.00	0.00	4											2.01E2		7.84E2		1E3			4
32	true	A0A0M5M0K4|A0A0M5M0K4_9ANNE	CuZnSOD	147.87335	52.90	19.35	0.00	0.00	0.00	0.00	0.00	0.00	0.00	0.00	0.00	8.39	0.00	0.00	0.00	52.90	34.84	0.00	7	1.58E2														9.34E3	3.04E2		2	8.0
34	false	A0AAD9JH20|A0AAD9JH20_9ANNE	LSH36_326g04108	65.49689	9.62	0.00	0.00	0.00	0.00	0.00	0.00	0.00	0.00	0.00	0.00	7.61	0.00	7.38	0.00	0.00	0.00	0.00	4													1.33E2					1
89	true	R7VAQ4|R7VAQ4_CAPTE	CAPTEDRAFT_148921	38.561043	7.38	0.00	0.00	0.00	0.00	0.00	0.00	0.00	0.00	0.00	0.00	0.00	0.00	0.00	0.00	7.38	0.00	0.00	1															7.05E2			1
72	true	T1G071|T1G071_HELRO	20214469	45.611443	19.61	8.82	0.00	0.00	0.00	0.00	0.00	0.00	0.00	0.00	0.00	0.00	0.00	0.00	0.00	0.00	19.61	0.00	2	2.32E2															9.6E1		2	2.0
63	true	A0A1S6QCG8|A0A1S6QCG8_9ANNE		46.176163	15.83	6.67	0.00	0.00	0.00	0.00	0.00	0.00	0.00	0.00	0.00	0.00	0.00	0.00	0.00	0.00	15.83	0.00	2																8.94E2		1	2.0
35	false	A4GVQ1|A4GVQ1_ENCBU		62.178593	11.08	0.00	0.00	0.00	0.00	0.00	0.00	0.00	0.00	0.00	0.00	11.08	0.00	3.69	0.00	0.00	0.00	0.00	4											5.23E1							1
50	false	A0A286Q512|A0A286Q512_9ANNE		48.78417	4.09	0.00	0.00	0.00	0.00	0.00	0.00	0.00	0.00	0.00	0.00	0.00	0.00	4.09	0.00	2.37	0.00	0.00	2													6.38E2		4.7E2			2
56	false	A0A7I8V9J1|A0A7I8V9J1_9ANNE	DGYR_LOCUS1183	51.64935	18.90	0.00	0.00	0.00	0.00	0.00	0.00	0.00	0.00	0.00	0.00	0.00	0.00	18.90	0.00	0.00	0.00	0.00	3													6.33E3					3
81	true	A0AAD9PG15|A0AAD9PG15_RIDPI	NP493_2g09001	29.429264	5.85	0.00	0.00	0.00	0.00	0.00	0.00	0.00	5.85	0.00	0.00	0.00	0.00	0.00	0.00	0.00	0.00	0.00	1								2.21E2										1								2.0
116	true	E9KJP9|E9KJP9_EURCO		36.84229	5.86	0.00	0.00	0.00	0.00	0.00	0.00	0.00	0.00	0.00	0.00	0.00	0.00	5.86	0.00	0.00	0.00	0.00	1																		1
50	false	A6XII9|A6XII9_GLYDI	EF-1	36.757816	3.42	0.00	0.00	0.00	0.00	0.00	0.00	0.00	0.00	0.00	0.00	3.42	0.00	3.42	0.00	0.00	0.00	0.00	1											2.01E2		1.46E2					1
56	false	R7V1D3|R7V1D3_CAPTE	CAPTEDRAFT_1352	51.203053	14.63	0.00	0.00	0.00	0.00	0.00	0.00	0.00	0.00	0.00	0.00	0.00	0.00	14.63	0.00	0.00	0.00	0.00	3													6.33E3					3
65	true	R7T426|R7T426_CAPTE	CAPTEDRAFT_198869	32.311745	7.33	0.00	0.00	0.00	0.00	0.00	0.00	0.00	0.00	0.00	0.00	0.00	0.00	7.33	0.00	0.00	0.00	0.00	2													1.05E3					1
50	false	A6XIJ0|A6XIJ0_9ANNE	EF-1	63.41811	8.83	0.00	0.00	0.00	0.00	0.00	0.00	0.00	0.00	0.00	0.00	3.42	0.00	8.83	0.00	3.13	0.00	0.00	3											2.01E2		7.84E2		4.7E2			3
28	true	P02218|GLB2_LUMTE		185.20045	42.76	14.48	0.00	0.00	0.00	0.00	0.00	0.00	0.00	0.00	0.00	7.59	0.00	7.59	0.00	42.07	23.45	6.90	10															1.11E4	7.81E2		5	33.0
67	true	R7U3Y2|R7U3Y2_CAPTE	CAPTEDRAFT_4023	38.98549	11.67	0.00	0.00	0.00	0.00	0.00	0.00	0.00	5.56	0.00	0.00	0.00	6.11	0.00	0.00	0.00	0.00	0.00	2																		1								1.0
89	true	T1FM60|T1FM60_HELRO	20209909	38.561043	7.48	0.00	0.00	0.00	0.00	0.00	0.00	0.00	0.00	0.00	0.00	0.00	0.00	0.00	0.00	7.48	0.00	0.00	1															7.05E2			1
31	true	A0AAD9MW42|A0AAD9MW42_9ANNE	LSH36_544g05045	152.10439	25.13	4.76	0.00	0.00	4.76	4.76	0.00	4.76	10.32	0.00	0.00	10.32	10.32	20.90	0.00	14.55	4.76	4.76	11																		1	2.0			2.0	2.0		1.0	10.0
38	false	A4GW09|A4GW09_ENCBU		81.33961	19.45	0.00	0.00	0.00	0.00	0.00	3.24	0.00	0.00	0.00	0.00	12.47	0.00	12.72	0.00	0.00	0.00	0.00	6											9.22E1		9.67E2					3						2.0
49	false	A0AAD9JIL9|A0AAD9JIL9_9ANNE	LSH36_288g02051	50.86832	16.24	0.00	0.00	0.00	0.00	0.00	0.00	4.27	4.27	0.00	12.82	7.69	4.27	7.69	4.27	0.00	0.00	0.00	3										1.18E2								1							2.0	7.0
43	true	R7U3X6|R7U3X6_CAPTE	CAPTEDRAFT_204377	103.32033	16.98	0.00	0.00	0.00	0.00	0.00	0.00	0.00	7.69	0.00	0.00	6.63	2.92	14.85	0.00	2.92	0.00	0.00	7								1.31E2										1								6.0
34	true	A0AAD9N0E5|A0AAD9N0E5_9ANNE	LSH36_326g04061	85.28443	19.51	0.00	0.00	0.00	0.00	0.00	0.00	0.00	0.00	0.00	0.00	17.49	0.00	9.64	0.00	2.24	0.00	0.00	8													1.33E2					1
56	false	R7UBI0|R7UBI0_CAPTE	CAPTEDRAFT_205983	51.203053	14.63	0.00	0.00	0.00	0.00	0.00	0.00	0.00	0.00	0.00	0.00	0.00	0.00	14.63	0.00	0.00	0.00	0.00	3													6.33E3					3
38	false	R7UVW6|R7UVW6_CAPTE	CAPTEDRAFT_163388	78.749344	16.63	0.00	0.00	0.00	0.00	0.00	2.88	1.55	1.55	0.00	0.00	8.87	0.00	9.09	1.55	0.00	0.00	0.00	6											9.22E1		3.57E2					2						2.0	1.0	1.0
90	true	A0A8J1T9X0|A0A8J1T9X0_OWEFU	OFUS_LOCUS9374	30.213963	2.04	0.00	0.00	0.00	0.00	0.00	0.00	0.00	0.00	0.00	0.00	0.00	0.00	0.00	0.00	0.00	2.04	2.04	1																2.24E2	2.58E2	1
47	true	D7GL51|D7GL51_TEVJE	hsp70	98.57904	11.25	0.00	0.00	0.00	0.00	0.00	0.00	0.00	0.00	0.00	0.00	7.55	0.00	3.54	0.00	3.70	0.00	0.00	5											1.19E2							1
56	true	A0AAD9MVF4|A0AAD9MVF4_RIDPI	NP493_3473g00049	57.062412	7.32	0.00	0.00	0.00	0.00	0.00	0.00	0.00	0.00	0.00	0.00	0.00	0.00	7.32	0.00	0.00	0.00	0.00	4													6.33E3					3
2	true	O18423|TXL_EISFE		314.7493	82.49	22.56	3.70	6.40	0.00	0.00	0.00	0.00	7.07	3.70	40.07	56.23	29.29	38.05	10.44	31.99	36.03	28.96	58	1.17E4	5.43E1	7.03E2					4.19E3	1.72E3	3.41E5	1.76E5	9.72E3	1.92E4	1.32E3	3.06E4	8.05E4	5.52E4	30	120.0	4.0	9.0					18.0
49	false	A0A7I8VZ66|A0A7I8VZ66_9ANNE	DGYR_LOCUS8907	50.86832	16.03	0.00	0.00	0.00	0.00	0.00	0.00	4.22	4.22	0.00	12.66	7.59	4.22	7.59	4.22	0.00	0.00	0.00	3										1.18E2								1							2.0	7.0
53	false	A0A1S6QCI5|A0A1S6QCI5_9ANNE		46.45426	19.17	6.67	0.00	0.00	0.00	0.00	0.00	0.00	0.00	0.00	0.00	0.00	0.00	0.00	0.00	0.00	19.17	0.00	2																6.48E1		1	2.0
56	false	R7T3U1|R7T3U1_CAPTE	CAPTEDRAFT_198870	51.203053	9.68	0.00	0.00	0.00	0.00	0.00	0.00	0.00	0.00	0.00	0.00	0.00	0.00	9.68	0.00	0.00	0.00	0.00	3													6.33E3					3
139	true	A0A8J1UQ51|A0A8J1UQ51_OWEFU	OFUS_LOCUS21970	34.36014	1.82	0.00	1.82	1.82	0.00	1.82	1.82	1.82	1.82	1.82	1.82	1.82	0.00	1.82	1.82	1.82	1.82	1.82	1		1.78E3	5.72E2			2.1E3		6.68E2		2.75E3	3.74E3		4.74E3	1.52E3	2.92E4	4.69E3	1.23E4	1		4.0	5.0		1.0	10.0	2.0	3.0
50	true	O61244|O61244_9ANNE		72.24318	11.20	0.00	0.00	0.00	0.00	0.00	0.00	0.00	0.00	0.00	0.00	3.20	0.00	8.27	0.00	5.87	0.00	0.00	4											2.01E2		7.84E2		1E3			4
34	true	T1FNQ3|T1FNQ3_HELRO	20210450	85.28443	19.38	0.00	0.00	0.00	0.00	0.00	0.00	0.00	0.00	0.00	0.00	17.37	0.00	9.58	0.00	2.23	0.00	0.00	8													1.33E2					1
63	true	A0A1S6QCH5|A0A1S6QCH5_9ANNE		46.176163	15.70	6.61	0.00	0.00	0.00	0.00	0.00	0.00	0.00	0.00	0.00	0.00	0.00	0.00	0.00	0.00	15.70	0.00	2																8.94E2		1	2.0
73	true	T1FMP1|T1FMP1_HELRO	20210090	36.82811	3.03	0.00	0.00	0.00	0.00	0.00	0.00	0.00	0.00	0.00	0.00	3.03	0.00	0.00	0.00	0.00	0.00	0.00	1											7.76E2							1
38	false	R7THX4|R7THX4_CAPTE	CAPTEDRAFT_198644	54.61218	5.52	0.00	0.00	0.00	0.00	0.00	0.00	0.00	0.00	0.00	0.00	5.52	0.00	5.52	0.00	0.00	0.00	0.00	2											9.22E1		9.67E2					2
81	true	A0AAD9KBZ6|A0AAD9KBZ6_RIDPI	NP493_1214g00003	29.429264	5.58	0.00	0.00	0.00	0.00	0.00	0.00	0.00	5.58	0.00	0.00	0.00	0.00	0.00	0.00	0.00	0.00	0.00	1								2.21E2										1								2.0
56	false	T1EML4|T1EML4_HELRO	20197814	39.536926	16.67	0.00	0.00	0.00	0.00	0.00	0.00	0.00	0.00	0.00	0.00	0.00	0.00	16.67	0.00	0.00	0.00	0.00	2													5.93E3					2
34	false	A4GVP8|A4GVP8_MESSO		78.772484	13.51	0.00	0.00	0.00	0.00	0.00	0.00	0.00	0.00	0.00	0.00	11.49	0.00	9.68	0.00	2.25	0.00	0.00	6													1.33E2					1
38	false	R7UZB1|R7UZB1_CAPTE	CAPTEDRAFT_212644	74.04135	9.27	0.00	0.00	0.00	0.00	0.00	0.00	1.51	1.51	0.00	0.00	7.76	0.00	7.76	1.51	0.00	0.00	0.00	4											9.22E1		9.67E2					2							1.0	1.0
74	true	T1FP48|T1FP48_HELRO	20210595	40.799458	6.89	0.00	0.00	0.00	0.00	0.00	0.00	0.00	0.00	0.00	0.00	6.89	0.00	0.00	0.00	0.00	0.00	0.00	2											7.47E2							2
143	true	T1FB14|T1FB14_HELRO	20206013	30.052113	6.97	0.00	0.00	0.00	0.00	0.00	0.00	0.00	0.00	0.00	0.00	6.97	0.00	0.00	0.00	0.00	0.00	0.00	1											2.24E2							1
34	false	A0AAD9N2D6|A0AAD9N2D6_9ANNE	LSH36_326g04066	68.29351	13.00	0.00	0.00	0.00	0.00	0.00	0.00	0.00	0.00	0.00	0.00	10.99	0.00	4.26	0.00	2.24	0.00	0.00	5													1.33E2					1
38	false	R7TAC7|R7TAC7_CAPTE	CAPTEDRAFT_156933	77.66127	16.19	0.00	0.00	0.00	0.00	0.00	2.88	1.55	1.55	0.00	0.00	8.43	0.00	8.65	1.55	0.00	0.00	0.00	6											9.22E1		9.67E2					3						2.0	1.0	1.0
50	true	A6XII3|A6XII3_9ANNE	EF-1	72.24318	11.11	0.00	0.00	0.00	0.00	0.00	0.00	0.00	0.00	0.00	0.00	3.17	0.00	8.20	0.00	5.82	0.00	0.00	4											2.01E2		7.84E2		1E3			4
50	false	A6XIJ7|A6XIJ7_MARSA	EF-1	36.757816	3.10	0.00	0.00	0.00	0.00	0.00	0.00	0.00	0.00	0.00	0.00	3.10	0.00	3.10	0.00	0.00	0.00	0.00	1											2.01E2		1.46E2					1
16	true	Q3LX99|TXLR3_EISFE		202.15553	26.00	7.33	0.00	2.67	0.00	0.00	0.00	0.00	2.67	0.00	12.67	17.33	2.67	7.33	0.00	11.00	11.00	13.67	14	1.57E3									1.03E4	5.01E3				5.32E2	3.56E3	7.51E2	2	46.0		4.0					2.0
39	true	A0A0M3KKX6|A0A0M3KKX6_9ANNE		81.76222	14.08	7.04	0.00	0.00	0.00	0.00	0.00	0.00	0.00	0.00	0.00	0.00	0.00	0.00	0.00	14.08	7.04	7.04	4															5.31E1			1	20.0
50	false	O61252|O61252_PROBS		48.78417	5.03	0.00	0.00	0.00	0.00	0.00	0.00	0.00	0.00	0.00	0.00	0.00	0.00	5.03	0.00	2.91	0.00	0.00	2													6.38E2		4.7E2			2
50	false	O61254|O61254_9ANNE		48.78417	5.07	0.00	0.00	0.00	0.00	0.00	0.00	0.00	0.00	0.00	0.00	0.00	0.00	5.07	0.00	2.93	0.00	0.00	2													6.38E2		4.7E2			2
13	true	A0AAD9JHP9|A0AAD9JHP9_9ANNE	LSH36_299g00000	266.5775	61.44	10.11	0.00	0.00	7.71	4.79	0.00	4.79	17.82	2.39	7.45	44.41	20.48	59.04	0.00	30.32	4.79	4.79	29	7.85E1																	1	6.0			6.0	2.0		1.0	23.0
50	false	A6XIJ9|A6XIJ9_9ANNE	EF-1	63.41811	8.49	0.00	0.00	0.00	0.00	0.00	0.00	0.00	0.00	0.00	0.00	3.29	0.00	8.49	0.00	3.01	0.00	0.00	3											2.01E2		7.84E2		4.7E2			3
48	true	T1FMG8|T1FMG8_HELRO	20210017	71.942856	13.33	0.00	0.00	0.00	0.00	0.00	2.89	1.56	1.56	0.00	0.00	5.78	0.00	5.78	1.56	0.00	0.00	0.00	5																		1						2.0	1.0	1.0
56	false	A0AAD9KMA8|A0AAD9KMA8_RIDPI	NP493_847g00021	51.64935	19.51	0.00	0.00	0.00	0.00	0.00	0.00	0.00	0.00	0.00	0.00	0.00	0.00	19.51	0.00	0.00	0.00	0.00	3													6.33E3					3
50	false	A6XIH4|A6XIH4_ARECR	EF-1	48.78417	4.99	0.00	0.00	0.00	0.00	0.00	0.00	0.00	0.00	0.00	0.00	0.00	0.00	4.99	0.00	2.89	0.00	0.00	2													6.38E2		4.7E2			2
57	true	R7UME6|R7UME6_CAPTE	CAPTEDRAFT_155585	73.16085	8.18	0.00	0.00	0.00	0.00	0.00	0.00	1.50	0.00	0.00	0.00	2.67	0.00	0.00	0.00	4.01	0.00	0.00	4							1.37E2											1							2.0
81	true	A0AAD9PGA5|A0AAD9PGA5_RIDPI	NP493_2g14030	29.429264	5.76	0.00	0.00	0.00	0.00	0.00	0.00	0.00	5.76	0.00	0.00	0.00	0.00	0.00	0.00	0.00	0.00	0.00	1								2.21E2										1								2.0
34	false	R7T5U3|R7T5U3_CAPTE	CAPTEDRAFT_147894	82.24927	16.04	0.00	0.00	0.00	0.00	0.00	0.00	0.00	0.00	0.00	0.00	14.03	0.00	9.58	0.00	2.23	0.00	0.00	7													1.33E2					1
106	true	F8LSQ7|F8LSQ7_9ANNE	tpi1	35.651398	7.32	0.00	0.00	0.00	0.00	0.00	0.00	0.00	0.00	0.00	0.00	0.00	0.00	0.00	0.00	7.32	0.00	0.00	1															1.67E2			1
146	true	A0A410RGU0|A0A410RGU0_9ANNE		35.60676	9.71	0.00	0.00	0.00	0.00	0.00	0.00	0.00	0.00	0.00	0.00	0.00	0.00	0.00	0.00	9.71	0.00	0.00	1															3.72E3			1
50	false	A0A7I8VFK3|A0A7I8VFK3_9ANNE	DGYR_LOCUS3054	48.78417	4.07	0.00	0.00	0.00	0.00	0.00	0.00	0.00	0.00	0.00	0.00	0.00	0.00	4.07	0.00	2.36	0.00	0.00	2													6.38E2		4.7E2			2
75	true	T1FM40|T1FM40_HELRO	20209889	43.876152	9.14	0.00	0.00	0.00	0.00	0.00	0.00	0.00	0.00	0.00	9.14	0.00	0.00	0.00	0.00	0.00	0.00	0.00	2										3.56E3								2
60	true	A0A8J1UGK7|A0A8J1UGK7_OWEFU	OFUS_LOCUS13828	61.85624	5.57	0.00	0.00	0.00	0.00	0.00	0.00	0.00	0.00	0.00	0.00	0.00	1.73	0.00	0.00	5.57	0.00	1.73	3																		1
29	true	T1FQQ4|T1FQQ4_HELRO	20211151	227.94934	39.36	2.39	0.00	0.00	2.93	0.00	0.00	0.00	10.90	2.39	2.39	27.13	20.48	38.83	0.00	15.69	0.00	0.00	19											2.01E3	1.66E3	9.79E3					2	2.0			4.0				17.0
51	false	T1EMA7|T1EMA7_HELRO	20197707	41.678722	4.19	0.00	0.00	0.00	0.00	0.00	0.00	0.00	0.00	0.00	0.00	4.19	0.00	1.57	0.00	0.00	0.00	0.00	3											1.47E3		1.42E2					3
50	true	A6XIH9|A6XIH9_CLYTO	EF-1	72.24318	11.41	0.00	0.00	0.00	0.00	0.00	0.00	0.00	0.00	0.00	0.00	3.26	0.00	8.42	0.00	5.98	0.00	0.00	4											2.01E2		7.84E2		1E3			4
50	true	Q9NG58|Q9NG58_9ANNE		72.24318	11.08	0.00	0.00	0.00	0.00	0.00	0.00	0.00	0.00	0.00	0.00	3.17	0.00	8.18	0.00	5.80	0.00	0.00	4											2.01E2		7.84E2		1E3			4
60	true	A0AAD9MXU8|A0AAD9MXU8_9ANNE	LSH36_576g00031	61.85624	5.45	0.00	0.00	0.00	0.00	0.00	0.00	0.00	0.00	0.00	0.00	0.00	1.70	0.00	0.00	5.45	0.00	1.70	3																		1
116	true	E9KJQ2|E9KJQ2_9ANNE		36.84229	5.75	0.00	0.00	0.00	0.00	0.00	0.00	0.00	0.00	0.00	0.00	0.00	0.00	5.75	0.00	0.00	0.00	0.00	1																		1
89	true	A0A8J1Y654|A0A8J1Y654_OWEFU	OFUS_LOCUS18881	38.561043	7.48	0.00	0.00	0.00	0.00	0.00	0.00	0.00	0.00	0.00	0.00	0.00	0.00	0.00	0.00	7.48	0.00	0.00	1															7.05E2			1
51	true	A0A8J1TEA2|A0A8J1TEA2_OWEFU	OFUS_LOCUS22754	48.32889	6.80	0.00	0.00	0.00	0.00	0.00	0.00	0.00	0.00	0.00	0.00	6.80	0.00	1.53	0.00	0.00	0.00	0.00	4											1.56E3		1.42E2					4
50	true	O61241|O61241_HEDJA		72.24318	11.17	0.00	0.00	0.00	0.00	0.00	0.00	0.00	0.00	0.00	0.00	3.19	0.00	8.24	0.00	5.85	0.00	0.00	4											2.01E2		7.84E2		1E3			4
76	false	T1FZ44|T1FZ44_HELRO	20214092	38.657955	5.56	0.00	0.00	0.00	0.00	0.00	0.00	0.00	0.00	0.00	0.00	0.00	0.00	5.56	0.00	5.56	0.00	0.00	1													1.09E2		1.55E2			1
38	false	A0A8S4NZV7|A0A8S4NZV7_OWEFU	OFUS_LOCUS12074	82.37993	15.52	0.00	0.00	0.00	0.00	0.00	2.88	1.55	1.55	0.00	0.00	11.09	0.00	7.98	1.55	0.00	0.00	0.00	6											9.22E1		9.67E2					2						2.0	1.0	1.0
56	false	A0AAD9P3W2|A0AAD9P3W2_RIDPI	NP493_164g02019	51.64935	12.77	0.00	0.00	0.00	0.00	0.00	0.00	0.00	0.00	0.00	0.00	0.00	0.00	12.77	0.00	0.00	0.00	0.00	3													6.33E3					3
17	true	A0A2D1PJH7|A0A2D1PJH7_9ANNE		230.0138	76.15	0.00	0.00	0.00	0.00	0.00	0.00	0.00	17.69	0.00	40.00	66.15	26.92	34.62	7.69	0.00	0.00	0.00	19								3.23E3		6.93E3	2.84E4		3.55E2	2.94E2				3								2.0
56	false	R7UF98|R7UF98_CAPTE	CAPTEDRAFT_102646	39.536926	16.26	0.00	0.00	0.00	0.00	0.00	0.00	0.00	0.00	0.00	0.00	0.00	0.00	16.26	0.00	0.00	0.00	0.00	2													5.93E3					2
50	true	A6XIK0|A6XIK0_NERVE	EF-1	72.24318	11.08	0.00	0.00	0.00	0.00	0.00	0.00	0.00	0.00	0.00	0.00	3.17	0.00	8.18	0.00	5.80	0.00	0.00	4											2.01E2		7.84E2		1E3			4
53	true	A0A1S6QCS2|A0A1S6QCS2_9ANNE		61.071224	29.17	6.67	0.00	0.00	0.00	0.00	0.00	0.00	0.00	0.00	0.00	0.00	0.00	0.00	0.00	0.00	29.17	10.00	3																4.06E3	5.12E2	2	2.0
63	true	A0A1S6QCE6|A0A1S6QCE6_9ANNE		46.176163	15.83	6.67	0.00	0.00	0.00	0.00	0.00	0.00	0.00	0.00	0.00	0.00	0.00	0.00	0.00	0.00	15.83	0.00	2																8.94E2		1	2.0
34	false	R7TSX9|R7TSX9_CAPTE	CAPTEDRAFT_182350	68.29351	15.47	0.00	0.00	0.00	0.00	0.00	0.00	0.00	0.00	0.00	0.00	13.07	0.00	5.07	0.00	2.67	0.00	0.00	5													1.33E2					1
50	false	A6XIK7|A6XIK7_PARPD	EF-1	48.78417	5.46	0.00	0.00	0.00	0.00	0.00	0.00	0.00	0.00	0.00	0.00	0.00	0.00	5.46	0.00	3.16	0.00	0.00	2													6.38E2		4.7E2			2
50	false	A6XIN2|A6XIN2_9ANNE	EF-1	48.78417	5.21	0.00	0.00	0.00	0.00	0.00	0.00	0.00	0.00	0.00	0.00	0.00	0.00	5.21	0.00	3.01	0.00	0.00	2													6.38E2		4.7E2			2
62	true	R7T5R3|R7T5R3_CAPTE	CAPTEDRAFT_157160	63.245667	6.60	0.00	0.00	0.00	0.00	0.00	0.00	0.00	0.00	0.00	0.00	0.00	1.78	0.00	0.00	6.60	0.00	1.78	3																		1
53	true	A0A1S6QD39|A0A1S6QD39_9ANNE		61.071224	29.17	6.67	0.00	0.00	0.00	0.00	0.00	0.00	0.00	0.00	0.00	0.00	0.00	0.00	0.00	0.00	29.17	10.00	3																4.06E3	5.12E2	2	2.0
41	false	A0A8J1T6H0|A0A8J1T6H0_OWEFU	OFUS_LOCUS10496	37.294754	4.30	0.00	0.00	0.00	0.00	0.00	0.00	0.00	0.00	0.00	0.00	0.00	0.00	4.30	0.00	0.00	0.00	0.00	1													2.6E3					1
56	false	R7VG38|R7VG38_CAPTE	CAPTEDRAFT_213180	51.203053	20.34	0.00	0.00	0.00	0.00	0.00	0.00	0.00	0.00	0.00	0.00	0.00	0.00	20.34	0.00	0.00	0.00	0.00	3													6.33E3					3
56	false	X2A9S4|X2A9S4_CAPTE		46.754345	12.90	0.00	0.00	0.00	0.00	0.00	0.00	0.00	0.00	0.00	0.00	0.00	0.00	12.90	0.00	0.00	0.00	0.00	3													5.93E3					2
38	false	R7V212|R7V212_CAPTE	CAPTEDRAFT_173939	55.39953	10.03	0.00	0.00	0.00	0.00	0.00	4.35	2.34	2.34	0.00	0.00	3.34	0.00	3.34	2.34	0.00	0.00	0.00	3													6.1E2					1						2.0	1.0	1.0
151	true	T1EZE5|T1EZE5_HELRO	20201945	30.4823	10.53	0.00	0.00	0.00	0.00	0.00	0.00	0.00	0.00	0.00	0.00	0.00	0.00	0.00	0.00	10.53	0.00	0.00	1															3.99E2			1
38	true	Q94985|Q94985_HIRME		85.63439	18.85	0.00	0.00	0.00	0.00	0.00	2.88	1.55	1.55	0.00	0.00	11.09	0.00	11.31	1.55	0.00	0.00	0.00	7											9.22E1		9.67E2					3						2.0	1.0	1.0
58	true	T1FXW3|T1FXW3_HELRO	20213661	51.826077	11.74	0.00	0.00	0.00	0.00	0.00	0.00	4.05	4.05	0.00	4.05	11.74	4.05	7.29	4.05	0.00	0.00	0.00	3											2.72E2							1							2.0	7.0
63	true	A0A1S6QCJ1|A0A1S6QCJ1_EUNPE		46.176163	16.10	6.78	0.00	0.00	0.00	0.00	0.00	0.00	0.00	0.00	0.00	0.00	0.00	0.00	0.00	0.00	16.10	0.00	2																8.94E2		1	2.0
56	false	T1G3M0|T1G3M0_HELRO	20215677	39.536926	31.25	0.00	0.00	0.00	0.00	0.00	0.00	0.00	0.00	0.00	0.00	0.00	0.00	31.25	0.00	0.00	0.00	0.00	2													5.93E3					2
54	false	A0AAD9J8T0|A0AAD9J8T0_9ANNE	LSH36_491g04001	45.403767	4.18	4.18	0.00	0.00	0.00	0.00	0.00	0.00	0.00	0.00	0.00	0.00	0.00	4.18	0.00	0.00	4.18	0.00	1	1.67E2												4.36E2			1E2		1	4.0
50	false	O02444|O02444_HIRME		48.78417	5.41	0.00	0.00	0.00	0.00	0.00	0.00	0.00	0.00	0.00	0.00	0.00	0.00	5.41	0.00	3.13	0.00	0.00	2													6.38E2		4.7E2			2
49	false	T1ELD1|T1ELD1_HELRO	20197381	50.86832	14.79	0.00	0.00	0.00	0.00	0.00	0.00	3.89	3.89	0.00	11.67	7.00	3.89	7.00	3.89	0.00	0.00	0.00	3										1.18E2								1							2.0	7.0
59	true	B7SHS5|B7SHS5_EISFE		71.3936	24.48	10.49	0.00	0.00	0.00	0.00	10.49	16.78	24.48	10.49	0.00	0.00	0.00	0.00	10.49	0.00	0.00	0.00	3	1.69E2					8.07E2	7.78E2	2.97E3						9.47E1				3	4.0					4.0	11.0	16.0
53	true	A0A1S6QCN4|A0A1S6QCN4_HALBR		61.071224	29.17	6.67	0.00	0.00	0.00	0.00	0.00	0.00	0.00	0.00	0.00	0.00	0.00	0.00	0.00	0.00	29.17	10.00	3																4.06E3	5.12E2	2	2.0
66	true	A0AAD9KYX0|A0AAD9KYX0_RIDPI	NP493_489g03110	46.53605	11.73	0.00	0.00	0.00	0.00	0.00	0.00	0.00	5.59	0.00	0.00	0.00	11.73	0.00	0.00	0.00	0.00	5.59	2								5.44E2				3.7E2						1								5.0
56	false	R7VAJ0|R7VAJ0_CAPTE	CAPTEDRAFT_220395	39.536926	12.20	0.00	0.00	0.00	0.00	0.00	0.00	0.00	0.00	0.00	0.00	0.00	0.00	12.20	0.00	0.00	0.00	0.00	2													5.93E3					2
69	false	A0A410RHT2|A0A410RHT2_9ANNE		38.39992	6.25	0.00	0.00	0.00	0.00	0.00	0.00	0.00	0.00	0.00	0.00	0.00	0.00	0.00	0.00	6.25	0.00	0.00	1															1.17E3			1
51	false	R7UYN1|R7UYN1_CAPTE	CAPTEDRAFT_171233	41.678722	5.17	0.00	0.00	0.00	0.00	0.00	0.00	0.00	0.00	0.00	0.00	5.17	0.00	1.94	0.00	0.00	0.00	0.00	3											1.47E3		1.42E2					3
32	false	B9TY06|B9TY06_LUMTE		99.51625	40.57	28.30	0.00	0.00	0.00	0.00	0.00	0.00	0.00	0.00	0.00	12.26	0.00	0.00	0.00	40.57	40.57	0.00	3	1.58E2														7.19E3	3.04E2		1	8.0
50	true	O61243|O61243_9ANNE		72.24318	11.17	0.00	0.00	0.00	0.00	0.00	0.00	0.00	0.00	0.00	0.00	3.19	0.00	8.24	0.00	5.85	0.00	0.00	4											2.01E2		7.84E2		1E3			4
48	false	A0A7I8VXY4|A0A7I8VXY4_9ANNE	DGYR_LOCUS9209	61.697803	2.35	0.00	0.00	0.00	0.00	0.00	0.00	0.50	0.50	0.00	0.00	0.86	0.00	1.85	0.50	0.00	0.00	0.00	3																		1							1.0	1.0
39	true	A0A410RGJ7|A0A410RGJ7_9ANNE		81.76222	12.12	6.06	0.00	0.00	0.00	0.00	0.00	0.00	0.00	0.00	0.00	0.00	0.00	0.00	0.00	12.12	6.06	6.06	4															5.31E1			1	20.0
50	false	A6XIJ3|A6XIJ3_9ANNE	EF-1	63.41811	8.86	0.00	0.00	0.00	0.00	0.00	0.00	0.00	0.00	0.00	0.00	3.43	0.00	8.86	0.00	3.14	0.00	0.00	3											2.01E2		7.84E2		4.7E2			3
34	false	A0AAD9JJ77|A0AAD9JJ77_9ANNE	LSH36_289g03060	82.24927	16.25	0.00	0.00	0.00	0.00	0.00	0.00	0.00	0.00	0.00	0.00	14.22	0.00	9.71	0.00	2.26	0.00	0.00	7													1.33E2					1
56	false	A0A8S4PN78|A0A8S4PN78_OWEFU	OFUS_LOCUS19903	39.536926	15.27	0.00	0.00	0.00	0.00	0.00	0.00	0.00	0.00	0.00	0.00	0.00	0.00	15.27	0.00	0.00	0.00	0.00	2													5.93E3					2
159	true	T1EEE9|T1EEE9_HELRO	20194951	39.007343	1.54	0.00	0.00	0.00	0.00	0.00	0.00	0.00	0.00	0.00	0.00	0.00	0.00	0.00	0.00	1.54	0.00	0.00	1															8.67E1			1
38	true	A0AAD9NQW4|A0AAD9NQW4_RIDPI	NP493_609g00050	85.63439	18.85	0.00	0.00	0.00	0.00	0.00	2.88	1.55	1.55	0.00	0.00	11.09	0.00	11.31	1.55	0.00	0.00	0.00	7											9.22E1		9.67E2					3						2.0	1.0	1.0
76	false	R7UXL6|R7UXL6_CAPTE	CAPTEDRAFT_180369	31.906252	4.22	0.00	0.00	0.00	0.00	0.00	0.00	0.00	0.00	0.00	0.00	0.00	0.00	0.00	0.00	4.22	0.00	0.00	1															1.01E2			1
34	false	T1G8V0|T1G8V0_HELRO	20217497	82.24927	16.18	0.00	0.00	0.00	0.00	0.00	0.00	0.00	0.00	0.00	0.00	14.16	0.00	9.66	0.00	2.25	0.00	0.00	7													1.33E2					1
32	true	A0A2I7YV68|A0A2I7YV68_EISFE		147.87335	52.90	19.35	0.00	0.00	0.00	0.00	0.00	0.00	0.00	0.00	0.00	8.39	0.00	0.00	0.00	52.90	34.84	0.00	7	1.58E2														9.34E3	3.04E2		2	8.0
38	false	A0A8S4Q7Z2|A0A8S4Q7Z2_OWEFU	OFUS_LOCUS25774	77.54537	12.67	0.00	0.00	0.00	0.00	0.00	0.00	1.56	1.56	0.00	0.00	11.11	0.00	8.00	0.00	0.00	0.00	0.00	5											9.22E1		9.67E2					2							1.0	1.0
53	false	A0A1S6QCF6|A0A1S6QCF6_9ANNE		46.45426	19.01	6.61	0.00	0.00	0.00	0.00	0.00	0.00	0.00	0.00	0.00	0.00	0.00	0.00	0.00	0.00	19.01	0.00	2																6.48E1		1	2.0
53	false	A0A1S6QCI9|A0A1S6QCI9_EUNPE		46.45426	19.01	6.61	0.00	0.00	0.00	0.00	0.00	0.00	0.00	0.00	0.00	0.00	0.00	0.00	0.00	0.00	19.01	0.00	2																6.48E1		1	2.0
50	false	A6XII6|A6XII6_9ANNE	EF-1	63.41811	8.81	0.00	0.00	0.00	0.00	0.00	0.00	0.00	0.00	0.00	0.00	3.41	0.00	8.81	0.00	3.12	0.00	0.00	3											2.01E2		7.84E2		4.7E2			3
53	true	A0A1S6QD29|A0A1S6QD29_PECGU		61.071224	29.17	6.67	0.00	0.00	0.00	0.00	0.00	0.00	0.00	0.00	0.00	0.00	0.00	0.00	0.00	0.00	29.17	10.00	3																4.06E3	5.12E2	2	2.0
38	false	A0AAD9L1B1|A0AAD9L1B1_RIDPI	NP493_436g01019	82.37993	15.52	0.00	0.00	0.00	0.00	0.00	2.88	1.55	1.55	0.00	0.00	11.09	0.00	7.98	1.55	0.00	0.00	0.00	6											9.22E1		9.67E2					2						2.0	1.0	1.0
50	true	Q6PTR1|Q6PTR1_9ANNE		72.24318	10.22	0.00	0.00	0.00	0.00	0.00	0.00	0.00	0.00	0.00	0.00	2.92	0.00	7.54	0.00	5.35	0.00	0.00	4											2.01E2		7.84E2		1E3			4
50	false	A6XIH8|A6XIH8_9ANNE	EF-1	48.78417	5.26	0.00	0.00	0.00	0.00	0.00	0.00	0.00	0.00	0.00	0.00	0.00	0.00	5.26	0.00	3.05	0.00	0.00	2													6.38E2		4.7E2			2
50	false	A0A286Q509|A0A286Q509_9ANNE		48.78417	4.07	0.00	0.00	0.00	0.00	0.00	0.00	0.00	0.00	0.00	0.00	0.00	0.00	4.07	0.00	2.36	0.00	0.00	2													6.38E2		4.7E2			2
38	false	R7T6Z8|R7T6Z8_CAPTE	CAPTEDRAFT_149167	82.37993	15.52	0.00	0.00	0.00	0.00	0.00	2.88	1.55	1.55	0.00	0.00	11.09	0.00	7.98	1.55	0.00	0.00	0.00	6											9.22E1		9.67E2					2						2.0	1.0	1.0
50	false	Q2LDS1|Q2LDS1_HIRME	EF-1alpha	48.78417	4.51	0.00	0.00	0.00	0.00	0.00	0.00	0.00	0.00	0.00	0.00	0.00	0.00	4.51	0.00	2.61	0.00	0.00	2													6.38E2		4.7E2			2
38	true	A0AAD9NP68|A0AAD9NP68_RIDPI	NP493_609g00064	85.63439	20.43	0.00	0.00	0.00	0.00	0.00	3.12	1.68	1.68	0.00	0.00	12.02	0.00	12.26	1.68	0.00	0.00	0.00	7											9.22E1		9.67E2					3						2.0	1.0	1.0
38	false	A0AAD9PBD1|A0AAD9PBD1_RIDPI	NP493_51g04053	72.63594	11.61	0.00	0.00	0.00	0.00	0.00	3.08	0.00	0.00	0.00	0.00	8.53	0.00	8.53	0.00	0.00	0.00	0.00	4											9.22E1		9.67E2					2						2.0
38	true	Q2WBY7|Q2WBY7_PLADU	tuba	85.63439	18.85	0.00	0.00	0.00	0.00	0.00	2.88	1.55	1.55	0.00	0.00	11.09	0.00	11.31	1.55	0.00	0.00	0.00	7											9.22E1		9.67E2					3						2.0	1.0	1.0
50	false	O61253|O61253_9ANNE		48.78417	5.07	0.00	0.00	0.00	0.00	0.00	0.00	0.00	0.00	0.00	0.00	0.00	0.00	5.07	0.00	2.93	0.00	0.00	2													6.38E2		4.7E2			2
38	false	A4GW08|A4GW08_9ANNE		81.33961	20.21	0.00	0.00	0.00	0.00	0.00	3.37	0.00	0.00	0.00	0.00	12.95	0.00	13.21	0.00	0.00	0.00	0.00	6											9.22E1		9.67E2					3						2.0
50	false	A6XIM2|A6XIM2_9ANNE	EF-1	63.41811	8.86	0.00	0.00	0.00	0.00	0.00	0.00	0.00	0.00	0.00	0.00	3.43	0.00	8.86	0.00	3.14	0.00	0.00	3											2.01E2		7.84E2		4.7E2			3
38	true	T1FNE3|T1FNE3_HELRO	20210340	85.63439	18.85	0.00	0.00	0.00	0.00	0.00	2.88	1.55	1.55	0.00	0.00	11.09	0.00	11.31	1.55	0.00	0.00	0.00	7											9.22E1		9.67E2					3						2.0	1.0	1.0
63	true	A0A1S6QCU4|A0A1S6QCU4_9ANNE		46.176163	15.83	6.67	0.00	0.00	0.00	0.00	0.00	0.00	0.00	0.00	0.00	0.00	0.00	0.00	0.00	0.00	15.83	0.00	2																8.94E2		1	2.0
56	false	R7USC4|R7USC4_CAPTE	CAPTEDRAFT_71535	51.203053	21.05	0.00	0.00	0.00	0.00	0.00	0.00	0.00	0.00	0.00	0.00	0.00	0.00	21.05	0.00	0.00	0.00	0.00	3													6.33E3					3
56	false	P19374|H2B_PLADU		51.64935	19.51	0.00	0.00	0.00	0.00	0.00	0.00	0.00	0.00	0.00	0.00	0.00	0.00	19.51	0.00	0.00	0.00	0.00	3													6.33E3					3
38	false	Q5G533|Q5G533_PECGU		55.39953	16.22	0.00	0.00	0.00	0.00	0.00	7.03	3.78	3.78	0.00	0.00	5.41	0.00	5.41	3.78	0.00	0.00	0.00	3													6.1E2					1						2.0	1.0	1.0
50	false	A6XIL4|A6XIL4_9ANNE	EF-1	48.78417	5.32	0.00	0.00	0.00	0.00	0.00	0.00	0.00	0.00	0.00	0.00	0.00	0.00	5.32	0.00	3.08	0.00	0.00	2													6.38E2		4.7E2			2
38	false	A0AAD9KV08|A0AAD9KV08_RIDPI	NP493_609g00052	73.58001	12.42	0.00	0.00	0.00	0.00	0.00	2.88	1.55	1.55	0.00	0.00	7.98	0.00	4.88	1.55	0.00	0.00	0.00	5													6.1E2					1						2.0	1.0	1.0
50	false	Q25407|Q25407_LAMSP		36.757816	3.21	0.00	0.00	0.00	0.00	0.00	0.00	0.00	0.00	0.00	0.00	3.21	0.00	3.21	0.00	0.00	0.00	0.00	1											2.01E2		1.46E2					1
50	true	A6XIH6|A6XIH6_AXIRU	EF-1	72.24318	11.11	0.00	0.00	0.00	0.00	0.00	0.00	0.00	0.00	0.00	0.00	3.17	0.00	8.20	0.00	5.82	0.00	0.00	4											2.01E2		7.84E2		1E3			4
50	false	A6XIL0|A6XIL0_9ANNE	EF-1	48.78417	5.41	0.00	0.00	0.00	0.00	0.00	0.00	0.00	0.00	0.00	0.00	0.00	0.00	5.41	0.00	3.13	0.00	0.00	2													6.38E2		4.7E2			2
50	false	A6XIM6|A6XIM6_9ANNE	EF-1	63.41811	8.86	0.00	0.00	0.00	0.00	0.00	0.00	0.00	0.00	0.00	0.00	3.43	0.00	8.86	0.00	3.14	0.00	0.00	3											2.01E2		7.84E2		4.7E2			3
89	true	T1G4R6|T1G4R6_HELRO	20216064	38.561043	7.48	0.00	0.00	0.00	0.00	0.00	0.00	0.00	0.00	0.00	0.00	0.00	0.00	0.00	0.00	7.48	0.00	0.00	1															7.05E2			1
50	false	A0A286Q501|A0A286Q501_9ANNE		48.78417	4.07	0.00	0.00	0.00	0.00	0.00	0.00	0.00	0.00	0.00	0.00	0.00	0.00	4.07	0.00	2.36	0.00	0.00	2													6.38E2		4.7E2			2
41	false	R7U815|R7U815_CAPTE	CAPTEDRAFT_154247	37.294754	4.38	0.00	0.00	0.00	0.00	0.00	0.00	0.00	0.00	0.00	0.00	0.00	0.00	4.38	0.00	0.00	0.00	0.00	1													2.6E3					1
76	false	A0AAD9KJE6|A0AAD9KJE6_RIDPI	NP493_939g01006	31.906252	2.51	0.00	0.00	0.00	0.00	0.00	0.00	0.00	0.00	0.00	0.00	0.00	0.00	0.00	0.00	2.51	0.00	0.00	1															1.01E2			1
50	false	A6XIM0|A6XIM0_9ANNE	EF-1	37.549267	3.14	0.00	0.00	0.00	0.00	0.00	0.00	0.00	0.00	0.00	0.00	0.00	0.00	3.14	0.00	3.14	0.00	0.00	1													3.48E2		4.7E2			1
169	true	A0AAD9JID9|A0AAD9JID9_RIDPI	NP493_2378g00011	29.387138	4.65	0.00	0.00	0.00	0.00	0.00	0.00	4.65	4.65	0.00	0.00	0.00	0.00	0.00	4.65	0.00	0.00	0.00	1							3.69E2							2.18E2				1							4.0	1.0
73	true	Q45Y85|Q45Y85_NERVE		36.82811	5.61	0.00	0.00	0.00	0.00	0.00	0.00	0.00	0.00	0.00	0.00	5.61	0.00	0.00	0.00	0.00	0.00	0.00	1											7.76E2							1
116	true	E9KJQ1|E9KJQ1_9ANNE		36.84229	5.75	0.00	0.00	0.00	0.00	0.00	0.00	0.00	0.00	0.00	0.00	0.00	0.00	5.75	0.00	0.00	0.00	0.00	1																		1
38	false	A0AAD9JB45|A0AAD9JB45_9ANNE	LSH36_436g06052	77.53605	13.24	0.00	0.00	0.00	0.00	0.00	2.73	0.00	0.00	0.00	0.00	10.50	0.00	7.56	0.00	0.00	0.00	0.00	5											9.22E1		9.67E2					2						2.0
12	false	A0A286Q4W6|A0A286Q4W6_9ANNE		263.15152	63.56	7.18	0.00	0.00	4.79	4.79	0.00	4.79	17.82	2.39	4.52	44.41	19.95	61.70	0.00	27.39	4.79	4.79	27													1.74E3					1	4.0			2.0	2.0		1.0	23.0
90	true	A0AAD9P417|A0AAD9P417_RIDPI	NP493_155g01009	30.213963	2.04	0.00	0.00	0.00	0.00	0.00	0.00	0.00	0.00	0.00	0.00	0.00	0.00	0.00	0.00	0.00	2.04	2.04	1																2.24E2	2.58E2	1
50	false	A6XIH0|A6XIH0_9ANNE	EF-1	55.928177	6.46	0.00	0.00	0.00	0.00	0.00	0.00	0.00	0.00	0.00	0.00	3.37	0.00	6.46	0.00	3.09	0.00	0.00	2											2.01E2		4.94E2		4.7E2			2
48	false	T1G933|T1G933_HELRO	20217580	67.042755	10.22	0.00	0.00	0.00	0.00	0.00	2.89	1.56	1.56	0.00	0.00	2.67	0.00	5.78	1.56	0.00	0.00	0.00	4																		1						2.0	1.0	1.0
34	false	A0AAD9NXD1|A0AAD9NXD1_RIDPI	NP493_278g01008	82.24927	16.11	0.00	0.00	0.00	0.00	0.00	0.00	0.00	0.00	0.00	0.00	14.09	0.00	9.62	0.00	2.24	0.00	0.00	7													1.33E2					1
34	false	A0AAD9N0R7|A0AAD9N0R7_9ANNE	LSH36_326g03004	82.24927	16.14	0.00	0.00	0.00	0.00	0.00	0.00	0.00	0.00	0.00	0.00	14.13	0.00	9.64	0.00	2.24	0.00	0.00	7													1.33E2					1
34	false	R7TKU8|R7TKU8_CAPTE	CAPTEDRAFT_182357	68.29351	13.12	0.00	0.00	0.00	0.00	0.00	0.00	0.00	0.00	0.00	0.00	11.09	0.00	4.30	0.00	2.26	0.00	0.00	5													1.33E2					1
34	false	A0A1S6Q5Q3|A0A1S6Q5Q3_9ANNE		78.4593	13.90	0.00	0.00	0.00	0.00	0.00	0.00	0.00	0.00	0.00	0.00	11.88	0.00	7.40	0.00	2.24	0.00	0.00	6													1.33E2					1
76	true	A0AAD9NB18|A0AAD9NB18_9ANNE	LSH36_106g04010	54.61108	7.09	0.00	0.00	0.00	0.00	0.00	0.00	0.00	0.00	0.00	0.00	0.00	0.00	3.72	0.00	7.09	0.00	0.00	2													1.09E2		2.55E2			2
69	false	A0A410RH47|A0A410RH47_9ANNE		38.39992	6.25	0.00	0.00	0.00	0.00	0.00	0.00	0.00	0.00	0.00	0.00	0.00	0.00	0.00	0.00	6.25	0.00	0.00	1															1.17E3			1
106	true	A0A8J1TTV8|A0A8J1TTV8_OWEFU	OFUS_LOCUS3332	35.651398	6.00	0.00	0.00	0.00	0.00	0.00	0.00	0.00	0.00	0.00	0.00	0.00	0.00	0.00	0.00	6.00	0.00	0.00	1															1.67E2			1
56	false	R7TI15|R7TI15_CAPTE	CAPTEDRAFT_207719	51.203053	9.80	0.00	0.00	0.00	0.00	0.00	0.00	0.00	0.00	0.00	0.00	0.00	0.00	9.80	0.00	0.00	0.00	0.00	3													6.33E3					3
56	false	A0A8J1U5Q2|A0A8J1U5Q2_OWEFU	OFUS_LOCUS19903	39.536926	11.76	0.00	0.00	0.00	0.00	0.00	0.00	0.00	0.00	0.00	0.00	0.00	0.00	11.76	0.00	0.00	0.00	0.00	2													5.93E3					2
66	true	A0AAD9NSE6|A0AAD9NSE6_RIDPI	NP493_412g03010	46.53605	11.60	0.00	0.00	0.00	0.00	0.00	0.00	0.00	5.52	0.00	0.00	0.00	11.60	0.00	0.00	0.00	0.00	5.52	2								5.44E2				3.7E2						1								5.0
173	true	A0A410RHC8|A0A410RHC8_9ANNE		36.448307	6.02	0.00	0.00	0.00	0.00	0.00	0.00	0.00	0.00	0.00	0.00	0.00	0.00	0.00	0.00	6.02	0.00	0.00	1															3.62E2			1
131	true	A0AAD9KJQ0|A0AAD9KJQ0_RIDPI	NP493_924g00011	33.53937	3.57	0.00	0.00	0.00	0.00	0.00	0.00	0.00	0.00	0.00	0.00	0.00	0.00	3.57	0.00	0.00	0.00	0.00	1													1.43E2					1
116	true	Q6PTR0|Q6PTR0_9ANNE		36.84229	4.70	0.00	0.00	0.00	0.00	0.00	0.00	0.00	0.00	0.00	0.00	0.00	0.00	4.70	0.00	0.00	0.00	0.00	1																		1
50	false	A6XII8|A6XII8_9ANNE	EF-1	63.41811	8.86	0.00	0.00	0.00	0.00	0.00	0.00	0.00	0.00	0.00	0.00	3.43	0.00	8.86	0.00	3.14	0.00	0.00	3											2.01E2		7.84E2		4.7E2			3
66	true	T1FNM9|T1FNM9_HELRO	20210426	46.53605	11.60	0.00	0.00	0.00	0.00	0.00	0.00	0.00	5.52	0.00	0.00	0.00	11.60	0.00	0.00	0.00	0.00	5.52	2								5.44E2				3.7E2						1								5.0
49	true	R7UMQ5|R7UMQ5_CAPTE	CAPTEDRAFT_152326	57.26168	19.84	0.00	0.00	0.00	0.00	0.00	0.00	3.89	3.89	0.00	16.73	7.00	3.89	7.00	3.89	0.00	0.00	0.00	4										2.15E2								2							2.0	7.0
38	false	A0A8J1TWK5|A0A8J1TWK5_OWEFU	OFUS_LOCUS21484	56.231728	6.87	0.00	0.00	0.00	0.00	0.00	0.00	0.00	0.00	0.00	0.00	5.32	0.00	2.22	1.55	0.00	0.00	0.00	3													6.1E2					1
53	false	A0A1S6QCQ8|A0A1S6QCQ8_9ANNE		46.45426	19.01	6.61	0.00	0.00	0.00	0.00	0.00	0.00	0.00	0.00	0.00	0.00	0.00	0.00	0.00	0.00	19.01	0.00	2																6.48E1		1	2.0
50	false	A6XIL2|A6XIL2_PHYGO	EF-1	48.78417	5.43	0.00	0.00	0.00	0.00	0.00	0.00	0.00	0.00	0.00	0.00	0.00	0.00	5.43	0.00	3.14	0.00	0.00	2													6.38E2		4.7E2			2
41	false	A0A8J1T7F0|A0A8J1T7F0_OWEFU	OFUS_LOCUS10495	37.294754	4.34	0.00	0.00	0.00	0.00	0.00	0.00	0.00	0.00	0.00	0.00	0.00	0.00	4.34	0.00	0.00	0.00	0.00	1													2.6E3					1
54	false	R7U480|R7U480_CAPTE	CAPTEDRAFT_159125	45.403767	4.15	4.15	0.00	0.00	0.00	0.00	0.00	0.00	0.00	0.00	0.00	0.00	0.00	4.15	0.00	0.00	4.15	0.00	1	1.67E2												4.36E2			1E2		1	4.0
49	false	A0AAD9P0V7|A0AAD9P0V7_RIDPI	NP493_218g03060	50.86832	14.84	0.00	0.00	0.00	0.00	0.00	0.00	3.91	3.91	0.00	11.72	7.03	3.91	7.03	3.91	0.00	0.00	0.00	3										1.18E2								1							2.0	7.0
38	true	R7TKK8|R7TKK8_CAPTE	CAPTEDRAFT_162774	85.63439	18.85	0.00	0.00	0.00	0.00	0.00	2.88	1.55	1.55	0.00	0.00	11.09	0.00	11.31	1.55	0.00	0.00	0.00	7											9.22E1		9.67E2					3						2.0	1.0	1.0
54	false	C7SP42|C7SP42_9ANNE		57.166466	14.80	7.14	0.00	0.00	0.00	0.00	0.00	0.00	0.00	0.00	0.00	0.00	0.00	7.14	0.00	7.65	7.14	0.00	2	1.67E2												4.36E2		2.06E2	1E2		2	4.0
90	true	T1G3V0|T1G3V0_HELRO	20215748	30.213963	2.04	0.00	0.00	0.00	0.00	0.00	0.00	0.00	0.00	0.00	0.00	0.00	0.00	0.00	0.00	0.00	2.04	2.04	1																2.24E2	2.58E2	1
38	false	R7TUJ6|R7TUJ6_CAPTE	CAPTEDRAFT_868	82.37993	15.56	0.00	0.00	0.00	0.00	0.00	2.89	1.56	1.56	0.00	0.00	11.11	0.00	8.00	1.56	0.00	0.00	0.00	6											9.22E1		9.67E2					2						2.0	1.0	1.0
50	false	A6XIP0|A6XIP0_YOLLI	EF-1	48.78417	5.37	0.00	0.00	0.00	0.00	0.00	0.00	0.00	0.00	0.00	0.00	0.00	0.00	5.37	0.00	3.11	0.00	0.00	2													6.38E2		4.7E2			2
50	false	O61251|O61251_9ANNE		36.757816	3.20	0.00	0.00	0.00	0.00	0.00	0.00	0.00	0.00	0.00	0.00	3.20	0.00	3.20	0.00	0.00	0.00	0.00	1											2.01E2		1.46E2					1
176	true	A0A7I8V5Q9|A0A7I8V5Q9_9ANNE	DGYR_LOCUS324	35.580734	0.91	0.00	0.00	0.00	0.00	0.00	0.00	0.00	0.00	0.00	0.00	0.00	0.00	0.00	0.00	0.00	0.91	0.00	1																2.24E2		1
33	true	A0A7I8VNE5|A0A7I8VNE5_9ANNE	DGYR_LOCUS6052	132.64308	6.65	2.55	0.00	0.00	2.55	2.55	0.00	2.55	5.52	0.00	0.00	4.10	5.52	6.65	0.00	5.52	2.55	2.55	6													1.29E2					1	2.0			2.0	2.0		1.0	10.0
53	true	A0A1S6QCS8|A0A1S6QCS8_PARJE		61.071224	29.17	6.67	0.00	0.00	0.00	0.00	0.00	0.00	0.00	0.00	0.00	0.00	0.00	0.00	0.00	0.00	29.17	10.00	3																4.06E3	5.12E2	2	2.0
60	true	A0A6H1X598|A0A6H1X598_UREUN		61.85624	5.49	0.00	0.00	0.00	0.00	0.00	0.00	0.00	0.00	0.00	0.00	0.00	1.71	0.00	0.00	5.49	0.00	1.71	3																		1
81	true	A0A8J1TPS1|A0A8J1TPS1_OWEFU	OFUS_LOCUS1989	29.429264	5.76	0.00	0.00	0.00	0.00	0.00	0.00	0.00	5.76	0.00	0.00	0.00	0.00	0.00	0.00	0.00	0.00	0.00	1								2.21E2										1								2.0
38	false	A0AAD9K1S7|A0AAD9K1S7_RIDPI	NP493_1471g00050	49.16427	6.24	0.00	0.00	0.00	0.00	0.00	0.00	0.00	0.00	0.00	0.00	6.24	0.00	3.12	0.00	0.00	0.00	0.00	2											9.22E1		3.57E2					1
38	false	R7V748|R7V748_CAPTE	CAPTEDRAFT_212642	74.04135	10.94	0.00	0.00	0.00	0.00	0.00	0.00	1.78	1.78	0.00	0.00	9.16	0.00	9.16	1.78	0.00	0.00	0.00	4											9.22E1		9.67E2					2							1.0	1.0
53	false	A0A1S6QD36|A0A1S6QD36_9ANNE		46.45426	19.01	6.61	0.00	0.00	0.00	0.00	0.00	0.00	0.00	0.00	0.00	0.00	0.00	0.00	0.00	0.00	19.01	0.00	2																6.48E1		1	2.0
[truncated: 12 more columns]
