# Supplementary material for: Identification of lysozyme in Venetin-1 nanoparticle from the coelomic fluid of the earthworm Dendrobaena veneta
Source: Front Mol Biosci. 2025 Nov 26;12:1719519. doi: 10.3389/fmolb.2025.1719519 (PMC12689324; doi:10.3389/fmolb.2025.1719519)
Supplement: Supplementary file 8 [file Table1.csv]

Protein Group	Top	Accession	Gene	-10LgP	Coverage(%)	Coverage(%) Sample 1	Coverage(%) Sample 3	Coverage(%) Sample 2	#Peptides	Area Sample 1	Area Sample 3	Area Sample 2	#Unique	#Spec Sample 1	#Spec Sample 3	#Spec Sample 2	PTM	Average Mass	Description
231	true	T1FMN8|T1FMN8_HELRO	20210087	40.457134	4.82	0.00	0.00	4.82	1			4.27E3	1			2.0		35383.52	COP9 signalosome complex subunit 6 OS=Helobdella robusta OX=6412 GN=20210087 PE=3 SV=1
118	false	A0AAD9JDX8|A0AAD9JDX8_9ANNE	LSH36_367g04000	58.097008	8.46	2.94	0.00	8.46	2			2.46E3	2	2.0		11.0		31382.342	Protein kinase domain-containing protein OS=Paralvinella palmiformis OX=53620 GN=LSH36_367g04000 PE=4 SV=1
118	false	A0A8J1T8H2|A0A8J1T8H2_OWEFU	OFUS_LOCUS10083	35.287235	2.19	2.19	0.00	2.19	1			1.75E3	1	2.0		8.0		42306.28	mitogen-activated protein kinase OS=Owenia fusiformis OX=6347 GN=OFUS_LOCUS10083 PE=3 SV=1
157	false	R7TZG7|R7TZG7_CAPTE	CAPTEDRAFT_154549	73.90907	12.84	0.00	0.00	12.84	3			7.11E2	1			7.0		37162.71	Serine/threonine-protein phosphatase OS=Capitella teleta OX=283909 GN=CAPTEDRAFT_154549 PE=3 SV=1
56	true	A0AAD9N4S1|A0AAD9N4S1_9ANNE	LSH36_206g00022	198.17924	29.15	15.38	4.45	29.15	11	2.11E3		4.16E4	7	27.0	1.0	73.0	Acetylation (N-term); Arg->Leu substitution; Carbamidomethylation (DHKE, X@N-term); Deamidation (NQ); Dihydroxy; more	26586.26	Fructose-bisphosphate aldolase OS=Paralvinella palmiformis OX=53620 GN=LSH36_206g00022 PE=3 SV=1
201	false	A0A7I8VP70|A0A7I8VP70_9ANNE	DGYR_LOCUS5658	32.959305	3.00	0.00	0.00	3.00	1			5.64E1	1			3.0		44888.99	AAA+ ATPase domain-containing protein OS=Dimorphilus gyrociliatus OX=2664684 GN=DGYR_LOCUS5658 PE=3 SV=1
122	true	T1G9Q0|T1G9Q0_HELRO	20217796	127.8684	14.29	3.87	0.00	14.29	4	3.05E2		3.41E3	3	3.0		14.0	Formylation; Oxidation or Hydroxylation	37822.164	MPN domain-containing protein OS=Helobdella robusta OX=6412 GN=20217796 PE=3 SV=1
239	true	A0A7I8VKC3|A0A7I8VKC3_9ANNE	DGYR_LOCUS4441	39.6463	1.68	1.68	0.00	1.68	1	5.35E2		1.98E3	1	3.0		2.0		72165.56	Pyruvate kinase OS=Dimorphilus gyrociliatus OX=2664684 GN=DGYR_LOCUS4441 PE=3 SV=1
154	true	T1EEC9|T1EEC9_HELRO	20194931	69.55813	8.72	2.05	0.00	8.72	3	2.02E3		3.54E3	3	2.0		5.0	Cys->Ser substitution; Formylation	44124.156	ethanolamine-phosphate cytidylyltransferase OS=Helobdella robusta OX=6412 GN=20194931 PE=3 SV=1
169	true	A0AAD9PDN1|A0AAD9PDN1_RIDPI	NP493_21g05014	62.42802	5.16	5.16	0.00	5.16	2	3.49E3		6.07E3	1	10.0		7.0	Gly->Ser substitution; Thr->Glu substitution	47628.492	Aspartate aminotransferase OS=Ridgeia piscesae OX=27915 GN=NP493_21g05014 PE=3 SV=1
102	true	Q9XZZ5|Q9XZZ5_LUMRU	cypA	102.08271	29.27	0.00	29.27	0.00	6		4.49E4		3		28.0		Carbamidomethylation; Carbamidomethylation (DHKE, X@N-term); Carbamylation; Deamidation (NQ); Methylation(others); more	17599.064	Peptidyl-prolyl cis-trans isomerase OS=Lumbricus rubellus OX=35632 GN=cypA PE=2 SV=1
212	false	T1FNR2|T1FNR2_HELRO	20210459	34.66738	8.44	0.00	8.44	0.00	1		5.2E3		1		2.0			17895.443	UBC core domain-containing protein OS=Helobdella robusta OX=6412 GN=20210459 PE=3 SV=1
135	true	T1FRI0|T1FRI0_HELRO	20211427	84.14222	8.33	0.00	0.00	8.33	3			5.05E2	1			10.0	Carbamidomethylation (DHKE, X@N-term)	39688.883	Uncharacterized protein OS=Helobdella robusta OX=6412 GN=20211427 PE=3 SV=1
241	true	T1FP84|T1FP84_HELRO	20210631	34.993786	2.86	2.86	0.00	0.00	1	2.12E2			1	2.0				47173.33	PCI domain-containing protein OS=Helobdella robusta OX=6412 GN=20210631 PE=3 SV=1
179	false	A0A7I8VSZ6|A0A7I8VSZ6_9ANNE	DGYR_LOCUS7374	35.88099	8.27	0.00	8.27	0.00	1		9.11E2		1		8.0		Carbamidomethylation	15488.082	Small ribosomal subunit protein eS17 OS=Dimorphilus gyrociliatus OX=2664684 GN=DGYR_LOCUS7374 PE=3 SV=1
242	true	A0A088BZM2|A0A088BZM2_EISFE		40.282043	13.92	0.00	13.92	13.92	1		5.4E2	1.21E3	1		1.0	2.0		8883.92	Neurocalcin-like protein (Fragment) OS=Eisenia fetida OX=6396 PE=2 SV=1
88	false	A4GVQ0|A4GVQ0_9ANNE		96.19734	15.67	9.14	0.00	15.67	5	2.17E3		4.19E3	1	7.0		15.0	Carbamidomethylation (DHKE, X@N-term); Oxidation (M)	42847.54	Tubulin beta chain (Fragment) OS=Enchytraeus albidus OX=6390 PE=2 SV=1
170	true	H9MEL4|H9MEL4_EISFE		81.82335	41.18	41.18	41.18	41.18	2	3.1E3	3.98E3	4.31E3	2	11.0	14.0	9.0	Formylation (Protein N-term)	5611.49	Glutathione-S-transferase (Fragment) OS=Eisenia fetida OX=6396 PE=2 SV=1
243	true	T1EFM4|T1EFM4_HELRO	20195376	34.66825	2.18	2.18	0.00	0.00	1	6.43E2			1	2.0				52147.195	RNA helicase OS=Helobdella robusta OX=6412 GN=20195376 PE=3 SV=1
244	true	T1EEL3|T1EEL3_HELRO	20195015	32.289387	2.28	0.00	0.00	2.28	1			1.19E3	1			1.0		39853.918	non-specific serine/threonine protein kinase OS=Helobdella robusta OX=6412 GN=20195015 PE=3 SV=1
217	false	R7TK81|R7TK81_CAPTE	CAPTEDRAFT_21918	33.410732	8.84	0.00	8.84	0.00	1		2.23E2		1		1.0			16620.299	Large ribosomal subunit protein uL15 OS=Capitella teleta OX=283909 GN=CAPTEDRAFT_21918 PE=3 SV=1
248	true	A0A410RGW2|A0A410RGW2_AXIRU		38.213272	4.68	4.68	4.68	4.68	1	5.22E2	4.34E4	3.17E4	1	2.0	7.0	14.0		19279.697	Extracellular globin (Fragment) OS=Axiothella rubrocincta OX=61847 PE=2 SV=1
202	false	A0A7I8VXC9|A0A7I8VXC9_9ANNE	DGYR_LOCUS8910	33.259167	5.45	0.00	5.45	0.00	1		3.64E3		1		6.0			17763.633	Large ribosomal subunit protein uL11 OS=Dimorphilus gyrociliatus OX=2664684 GN=DGYR_LOCUS8910 PE=3 SV=1
192	false	A8U9W1|A8U9W1_SIPNU		52.874268	23.93	0.00	23.93	0.00	2		1E3		2		4.0			12845.9795	Large ribosomal subunit protein eL30 OS=Sipunculus nudus OX=6446 PE=2 SV=1
250	true	T1EE02|T1EE02_HELRO	20194804	33.598366	2.20	0.00	0.00	2.20	1			1.47E2	1			1.0		71723.805	phosphoenolpyruvate carboxykinase (GTP) OS=Helobdella robusta OX=6412 GN=20194804 PE=3 SV=1
69	false	R7UEK0|R7UEK0_CAPTE	CAPTEDRAFT_151740	114.97558	44.75	0.00	44.75	0.00	7		3.52E3		3		48.0		Carbamidomethylation (DHKE, X@N-term); Carbamylation; Dethiomethyl; Oxidation (M)	20749.93	ADP-ribosylation factor OS=Capitella teleta OX=283909 GN=CAPTEDRAFT_151740 PE=3 SV=1
178	false	A0A410RFT8|A0A410RFT8_9ANNE		39.370434	3.53	0.00	0.00	3.53	1			9.5E2	1			2.0		27959.66	Hemoglobin linker chain (Fragment) OS=Drilocrius sp. FB-2019 OX=2507474 PE=2 SV=1
35	false	P11069|GLB3_LUMTE		40.451515	6.47	0.00	6.47	6.47	1		2.49E4	3.17E3	1		7.0	5.0		19082.084	Extracellular globin-3 OS=Lumbricus terrestris OX=6398 PE=1 SV=3
251	true	A0AAD9KFT0|A0AAD9KFT0_9ANNE	LSH36_3g16000	34.504963	0.79	0.00	0.00	0.79	1			1.34E2	1			1.0		127428.51	Septin-type G domain-containing protein OS=Paralvinella palmiformis OX=53620 GN=LSH36_3g16000 PE=3 SV=1
88	true	A4GVQ2|A4GVQ2_THETS		119.28421	22.40	9.11	0.00	22.40	7	2.17E3		4.19E3	1	7.0		22.0	Carbamidomethylation (DHKE, X@N-term); Carbamylation; Oxidation (M)	42922.652	Tubulin beta chain (Fragment) OS=Theromyzon tessulatum OX=13286 PE=2 SV=1
125	false	A6XIL5|A6XIL5_9ANNE	EF-1	94.199104	7.42	5.22	3.02	7.42	3			1.06E3	1	11.0	3.0	8.0	Acetylation (N-term); Carbamidomethylation (DHKE, X@N-term)	39901.01	Elongation factor 1-alpha (Fragment) OS=Poeobius meseres OX=307605 GN=EF-1 alpha PE=2 SV=1
131	false	A0AAD9IW53|A0AAD9IW53_RIDPI	NP493_5043g00007	30.47622	6.37	6.37	0.00	0.00	1	4.41E2			1	1.0			Carbamidomethylation	17274.48	isocitrate dehydrogenase (NADP(+)) OS=Ridgeia piscesae OX=27915 GN=NP493_5043g00007 PE=3 SV=1
243	true	A0A8S4NJG3|A0A8S4NJG3_OWEFU	OFUS_LOCUS7833	34.66825	2.57	2.57	0.00	0.00	1	6.43E2			1	2.0				44385.86	RNA helicase OS=Owenia fusiformis OX=6347 GN=OFUS_LOCUS7833 PE=3 SV=1
254	true	T1G9L5|T1G9L5_HELRO	20217761	35.661716	2.55	0.00	0.00	2.55	1			1.38E2	1			1.0		43392.76	Cystathionine beta-synthase OS=Helobdella robusta OX=6412 GN=20217761 PE=4 SV=1
55	false	A0AAD9P2X0|A0AAD9P2X0_RIDPI	NP493_176g01064	40.03455	3.55	3.55	3.55	0.00	1	9.4E3	2.67E2		1	9.0	1.0			41043.445	Gelsolin-like domain-containing protein OS=Ridgeia piscesae OX=27915 GN=NP493_176g01064 PE=4 SV=1
155	true	P00698|LYSC_CHICK	LYZ	76.646706	33.33	22.45	25.17	6.12	4	7.33E2	2.28E3	1.22E2	4	11.0	20.0	1.0	Carbamidomethylation	16238.643	Lysozyme C OS=Gallus gallus OX=9031 GN=LYZ PE=1 SV=1
133	false	T1G8U2|T1G8U2_HELRO	20217489	88.1047	9.32	6.11	3.22	6.11	2		4.54E2		1	4.0	1.0	8.0	Carbamidomethylation (DHKE, X@N-term); Formylation	34826.707	Rab GDP dissociation inhibitor OS=Helobdella robusta OX=6412 GN=20217489 PE=3 SV=1
257	true	A0AAD9JW23|A0AAD9JW23_9ANNE	LSH36_132g05042	33.84263	7.48	0.00	7.48	0.00	1		9.08E2		1		3.0			16583.072	UBC core domain-containing protein OS=Paralvinella palmiformis OX=53620 GN=LSH36_132g05042 PE=3 SV=1
118	false	D3UA30|D3UA30_HYDEL		40.45339	4.19	0.00	0.00	4.19	1			7.07E2	1			3.0		40497.027	mitogen-activated protein kinase OS=Hydroides elegans OX=216498 PE=2 SV=1
63	false	Q2I6A4|Q2I6A4_EISFE		86.16659	24.53	0.00	24.53	0.00	2		2.6E4		2		56.0		Carbamidomethylation (DHKE, X@N-term); Deamidation (NQ)	11143.204	Superoxide dismutase (Fragment) OS=Eisenia fetida OX=6396 PE=2 SV=1
133	false	A0A8S4PPU5|A0A8S4PPU5_OWEFU	OFUS_LOCUS20244	103.801506	6.71	6.26	2.01	6.71	3			1.09E3	1	5.0	1.0	11.0	Carbamidomethylation (DHKE, X@N-term); Formylation	50502.1	Rab GDP dissociation inhibitor OS=Owenia fusiformis OX=6347 GN=OFUS_LOCUS20244 PE=3 SV=1
113	true	A0A088BZ83|A0A088BZ83_EISFE		61.453926	15.00	10.00	15.00	10.00	3	5.16E3	9.78E4	1.11E4	3	26.0	47.0	29.0	Lys->Asn substitution; Ser->Ala substitution; Ser->Asp substitution; Ser->Gln substitution; Val->Arg substitution	13835.363	SCBP2-like protein (Fragment) OS=Eisenia fetida OX=6396 PE=2 SV=1
171	true	D2J288|D2J288_9ANNE		61.979977	6.47	1.93	0.00	6.47	3			3.83E2	2	1.0		5.0	Carbamidomethylation (DHKE, X@N-term); Oxidation (M)	83618.66	Heat shock protein 90 OS=Phascolosoma esculenta OX=419950 PE=2 SV=1
260	true	A0AAD9N7D3|A0AAD9N7D3_RIDPI	NP493_1683g00022	40.43968	2.12	2.12	0.00	2.12	1	2.83E2		2.72E3	1	2.0		16.0		59146.164	Sulfatase N-terminal domain-containing protein OS=Ridgeia piscesae OX=27915 GN=NP493_1683g00022 PE=3 SV=1
220	false	A0A7I8VIU2|A0A7I8VIU2_9ANNE	DGYR_LOCUS4782	31.964624	1.86	1.86	0.00	0.00	1	2.77E2			1	1.0				55027.504	histidine--tRNA ligase OS=Dimorphilus gyrociliatus OX=2664684 GN=DGYR_LOCUS4782 PE=3 SV=1
35	true	A0A410RGS5|A0A410RGS5_9ANNE		206.76874	55.62	6.51	55.62	30.18	15		1.61E5	1.55E4	13	6.0	185.0	27.0	Carbamidomethylation (DHKE, X@N-term); Dethiomethyl; Dihydroxy; Double Carbamidomethylation (DHKE, X@N-term); Formylation; more	18871.03	Erythrocruorin (Fragment) OS=Bimastos eiseni OX=320977 PE=2 SV=1
215	false	A8UF36|A8UF36_AREMA		35.069763	7.64	0.00	7.64	0.00	1		4.53E1		1		1.0			16506.316	60S ribosomal protein L13 (Fragment) OS=Arenicola marina OX=6344 PE=2 SV=1
261	true	A0AAD9NLS2|A0AAD9NLS2_RIDPI	NP493_783g01054	40.429115	2.41	0.00	0.00	2.41	1			6.09E1	1			1.0		69475.625	Xaa-Pro aminopeptidase 1 OS=Ridgeia piscesae OX=27915 GN=NP493_783g01054 PE=3 SV=1
250	true	A0AAD9UEH3|A0AAD9UEH3_RIDPI	NP493_202g03066	33.598366	2.18	0.00	0.00	2.18	1			1.47E2	1			1.0		72043.555	phosphoenolpyruvate carboxykinase (GTP) OS=Ridgeia piscesae OX=27915 GN=NP493_202g03066 PE=3 SV=1
34	false	A0AAD9K9K0|A0AAD9K9K0_9ANNE	LSH36_26g04061	31.487995	0.88	0.00	0.00	0.88	1			5.28E4	1			7.0		77859.02	alpha-1,2-Mannosidase OS=Paralvinella palmiformis OX=53620 GN=LSH36_26g04061 PE=3 SV=1
109	true	A0AAD9NYE4|A0AAD9NYE4_RIDPI	NP493_255g01029	79.91049	14.50	0.00	0.00	14.50	4			1.96E3	1			26.0	Carbamidomethylation (DHKE, X@N-term); Dethiomethyl; Formylation; Oxidation (M)	37144.43	MPN domain-containing protein OS=Ridgeia piscesae OX=27915 GN=NP493_255g01029 PE=3 SV=1
243	true	A0A8J1UD51|A0A8J1UD51_OWEFU	OFUS_LOCUS7833	34.66825	2.20	2.20	0.00	0.00	1	6.43E2			1	2.0				51997.285	RNA helicase OS=Owenia fusiformis OX=6347 GN=OFUS_LOCUS7833 PE=3 SV=1
123	true	A0A7I8VLR2|A0A7I8VLR2_9ANNE	DGYR_LOCUS5249	98.38342	9.07	6.05	0.00	9.07	3			1.06E3	1	13.0		17.0	Carbamidomethylation; Carbamidomethylation (DHKE, X@N-term); Deamidation (NQ); Methylation(others); Oxidation (M)	45282.41	DgyrCDS5515 OS=Dimorphilus gyrociliatus OX=2664684 GN=DGYR_LOCUS5249 PE=3 SV=1
53	true	A0AAT9FG52|A0AAT9FG52_9ANNE	Ej-GAPDH	158.787	35.62	16.56	2.50	35.62	14	2.08E3		1.06E4	4	20.0	1.0	74.0	Acetylation (N-term); Carbamidomethylation; Carbamidomethylation (DHKE, X@N-term); Deamidation (NQ); Formylation; more	34777.707	Glyceraldehyde-3-phosphate dehydrogenase OS=Enchytraeus japonensis OX=228735 GN=Ej-GAPDH PE=2 SV=1
213	false	A0A8J1U1E7|A0A8J1U1E7_OWEFU	OFUS_LOCUS16895	30.765234	1.40	1.40	0.00	0.00	1	5.81E2			1	1.0			Lys->Arg substitution	98211.04	Alpha-1,4 glucan phosphorylase OS=Owenia fusiformis OX=6347 GN=OFUS_LOCUS16895 PE=3 SV=1
41	false	A0A8S4PGM3|A0A8S4PGM3_OWEFU	OFUS_LOCUS18315	39.807873	0.44	0.44	0.00	0.44	1	1.56E4		1.22E5	1	13.0		23.0		176426.11	Multidrug resistance-associated protein 1 OS=Owenia fusiformis OX=6347 GN=OFUS_LOCUS18315 PE=3 SV=1
263	true	R7TP09|R7TP09_CAPTE	CAPTEDRAFT_138195	32.011906	5.76	0.00	0.00	5.76	1			2.74E2	1			1.0		20565.768	Dehydrogenase/reductase SDR family member 11 OS=Capitella teleta OX=283909 GN=CAPTEDRAFT_138195 PE=3 SV=1
118	false	A0AAD9KIM1|A0AAD9KIM1_RIDPI	NP493_1016g01000	35.287235	2.29	2.29	0.00	2.29	1			1.75E3	1	2.0		8.0		39971.87	Stress-activated protein kinase JNK OS=Ridgeia piscesae OX=27915 GN=NP493_1016g01000 PE=3 SV=1
264	true	A0A7I8V849|A0A7I8V849_9ANNE	DGYR_LOCUS157	40.457134	3.18	3.18	0.00	3.18	1	3.4E2		3.06E3	1	2.0		11.0		43431.29	26S proteasome non-ATPase regulatory subunit 13 OS=Dimorphilus gyrociliatus OX=2664684 GN=DGYR_LOCUS157 PE=3 SV=1
172	true	R7V2K8|R7V2K8_CAPTE	CAPTEDRAFT_192594	75.923004	10.92	10.92	0.00	10.92	2	5.54E2		7.64E2	2	4.0		6.0	Formylation	25771.658	Ubiquitin-like domain-containing protein OS=Capitella teleta OX=283909 GN=CAPTEDRAFT_192594 PE=4 SV=1
213	false	A0A8S4PCN1|A0A8S4PCN1_OWEFU	OFUS_LOCUS16895	30.765234	1.40	1.40	0.00	0.00	1	5.81E2			1	1.0			Lys->Arg substitution	98125.01	Alpha-1,4 glucan phosphorylase OS=Owenia fusiformis OX=6347 GN=OFUS_LOCUS16895 PE=3 SV=1
267	true	R7U759|R7U759_CAPTE	CAPTEDRAFT_172559	35.59175	5.83	0.00	5.83	0.00	1		1.01E3		1		5.0		Val->Phe substitution	24346.531	UspA domain-containing protein OS=Capitella teleta OX=283909 GN=CAPTEDRAFT_172559 PE=4 SV=1
198	false	A0A7I8VDI4|A0A7I8VDI4_9ANNE	DGYR_LOCUS3238	34.34561	0.64	0.00	0.00	0.64	1			1.17E2	1			2.0	Carbamidomethylation	162305.6	DgyrCDS3527 OS=Dimorphilus gyrociliatus OX=2664684 GN=DGYR_LOCUS3238 PE=4 SV=1
34	false	T1FR73|T1FR73_HELRO	20211320	31.487995	1.19	1.19	0.00	1.19	1	5.42E2		5.28E4	1	2.0		7.0		57014.59	Macro domain-containing protein OS=Helobdella robusta OX=6412 GN=20211320 PE=4 SV=1
244	true	A0AAD9JT27|A0AAD9JT27_9ANNE	LSH36_169g04017	32.289387	1.83	0.00	0.00	1.83	1			1.19E3	1			1.0		50551.0	Uncharacterized protein OS=Paralvinella palmiformis OX=53620 GN=LSH36_169g04017 PE=3 SV=1
55	false	A0A8S4NJ66|A0A8S4NJ66_OWEFU	OFUS_LOCUS8153	40.03455	3.55	3.55	3.55	0.00	1	9.4E3	2.67E2		1	9.0	1.0			41528.91	Gelsolin-like domain-containing protein OS=Owenia fusiformis OX=6347 GN=OFUS_LOCUS8153 PE=4 SV=1
241	true	R7V3P3|R7V3P3_CAPTE	CAPTEDRAFT_119539	34.993786	4.14	4.14	0.00	0.00	1	2.12E2			1	2.0				32232.23	26S proteasome regulatory subunit Rpn6 N-terminal domain-containing protein (Fragment) OS=Capitella teleta OX=283909 GN=CAPTEDRAFT_119539 PE=4 SV=1
194	true	A0A8J1XJX7|A0A8J1XJX7_OWEFU	OFUS_LOCUS22754	51.909184	2.99	1.58	1.41	1.58	2	1.14E3	5.93E2	1.75E3	2	5.0	1.0	10.0		67110.31	FERM domain-containing protein OS=Owenia fusiformis OX=6347 GN=OFUS_LOCUS22754 PE=4 SV=1
55	false	A0A8J1T630|A0A8J1T630_OWEFU	OFUS_LOCUS10496	89.348434	4.30	4.30	0.00	4.30	2	4.35E4		1.3E4	2	30.0		14.0	Formylation; Methylation(KR); Val->Leu substitution	42631.684	Uncharacterized protein OS=Owenia fusiformis OX=6347 GN=OFUS_LOCUS10496 PE=4 SV=1
195	true	T1FHC2|T1FHC2_HELRO	20208221	44.041298	17.80	0.00	17.80	0.00	2		5.2E3		2		8.0		Val->Ala substitution	13137.115	Ubiquitin-like domain-containing protein OS=Helobdella robusta OX=6412 GN=20208221 PE=4 SV=1
156	true	A0A8J1U528|A0A8J1U528_OWEFU	OFUS_LOCUS16946	107.40001	6.58	6.58	0.00	0.00	2	3.71E3			2	27.0			Formylation	44535.547	Uncharacterized protein (Fragment) OS=Owenia fusiformis OX=6347 GN=OFUS_LOCUS16946 PE=3 SV=1
196	true	T1FNZ9|T1FNZ9_HELRO	20210546	44.33611	7.23	0.00	0.00	7.23	2			9.25E1	1			2.0		28368.023	14-3-3 domain-containing protein OS=Helobdella robusta OX=6412 GN=20210546 PE=3 SV=1
157	true	R7V4C6|R7V4C6_CAPTE	CAPTEDRAFT_150639	81.53888	16.72	0.00	0.00	16.72	4			7.93E2	2			8.0	Carbamidomethylation	37507.29	Serine/threonine-protein phosphatase OS=Capitella teleta OX=283909 GN=CAPTEDRAFT_150639 PE=3 SV=1
251	true	A0AAD9KLM0|A0AAD9KLM0_RIDPI	NP493_876g01010	34.504963	1.57	0.00	0.00	1.57	1			1.34E2	1			1.0		64561.05	Septin-type G domain-containing protein OS=Ridgeia piscesae OX=27915 GN=NP493_876g01010 PE=3 SV=1
124	true	T1G7G1|T1G7G1_HELRO	20217008	97.34983	13.10	2.24	0.00	13.10	4			5.44E3	2	1.0		17.0	Carbamidomethylation; Carbamidomethylation (DHKE, X@N-term); Methylation(others)	35541.848	mitogen-activated protein kinase kinase OS=Helobdella robusta OX=6412 GN=20217008 PE=3 SV=1
125	true	A6XIL3|A6XIL3_9ANNE	EF-1	118.74268	10.44	8.24	3.02	10.44	4			1.06E3	1	13.0	3.0	10.0	Acetylation (N-term); Carbamidomethylation (DHKE, X@N-term); Dimethylation(KR); Formylation	39856.023	Elongation factor 1-alpha (Fragment) OS=Piromis erecta OX=398484 GN=EF-1 alpha PE=2 SV=1
270	true	A8U9T1|A8U9T1_SIPNU		34.63975	7.74	0.00	7.74	0.00	1		2.5E2		1		1.0			19144.814	Putative ribosomal protein L23a OS=Sipunculus nudus OX=6446 PE=2 SV=1
173	true	T1FM52|T1FM52_HELRO	20209901	73.72089	11.24	1.83	0.00	11.24	3			9.37E2	2	2.0		6.0	Carbamidomethylation	47234.906	Enolase OS=Helobdella robusta OX=6412 GN=20209901 PE=3 SV=1
178	false	A0A410RG82|A0A410RG82_9ANNE		39.370434	3.61	0.00	0.00	3.61	1			9.5E2	1			2.0		27912.705	Hemoglobin linker chain (Fragment) OS=Pontodrilus litoralis OX=188921 PE=2 SV=1
197	true	Q9GRJ2|Q9GRJ2_LUMRU	Arp2/3p16	46.283733	19.33	0.00	19.33	0.00	2		3.26E3		2		21.0		Ile->Val substitution; Thr->Asn substitution	16526.67	Actin-related protein 2/3 complex subunit 5 OS=Lumbricus rubellus OX=35632 GN=Arp2/3p16 gene PE=2 SV=1
73	false	A0A1B1LTY7|A0A1B1LTY7_9ANNE		115.27199	59.79	0.00	59.79	0.00	8		1.94E4		8		43.0		Carbamidomethylation (DHKE, X@N-term); Formylation	10719.663	Ribosomal protein S13 (Fragment) OS=Aporrectodea caliginosa OX=302032 PE=2 SV=1
271	true	A0A0A0QZ29|A0A0A0QZ29_9ANNE		30.764826	9.56	0.00	9.56	0.00	1		2.03E2		1		1.0			14876.127	40S ribosomal protein S12 OS=Phragmatopoma lapidosa OX=341668 PE=2 SV=1
171	false	Q2N193|Q2N193_PLADU		53.238976	4.71	2.44	0.00	4.71	2			2.36E2	1	1.0		4.0	Oxidation (M)	66760.73	Heat shock 90 kDa protein (Fragment) OS=Platynereis dumerilii OX=6359 PE=2 SV=1
198	true	T1FPX8|T1FPX8_HELRO	20210875	48.057625	0.93	0.00	0.00	0.93	2			1.99E3	2			7.0	Carbamidomethylation	179520.06	Transglutaminase-like domain-containing protein OS=Helobdella robusta OX=6412 GN=20210875 PE=4 SV=1
82	false	T1F6L5|T1F6L5_HELRO	20204464	45.289917	11.31	0.00	11.31	0.00	2		1.02E4		2		10.0			19631.059	Actin-related protein 2/3 complex subunit 4 OS=Helobdella robusta OX=6412 GN=20204464 PE=3 SV=1
136	true	A0AAD9P427|A0AAD9P427_RIDPI	NP493_155g04063	116.849365	9.36	2.98	0.00	9.36	3			1.31E2	1	4.0		16.0	Carbamidomethylation (DHKE, X@N-term); Deamidation (NQ); Formylation	52225.83	Tubulin alpha chain OS=Ridgeia piscesae OX=27915 GN=NP493_155g04063 PE=3 SV=1
274	true	A0A8J1UTP5|A0A8J1UTP5_OWEFU	OFUS_LOCUS24461	36.02915	2.25	0.00	0.00	2.25	1			2.6E2	1			4.0		46336.734	Septin OS=Owenia fusiformis OX=6347 GN=OFUS_LOCUS24461 PE=3 SV=1
67	true	A0AAD9N6E9|A0AAD9N6E9_9ANNE	LSH36_206g00023	105.66451	32.75	15.79	0.00	28.07	7	3.91E4		3.15E5	5	21.0		68.0	Arg->Lys substitution; Carbamidomethylation (DHKE, X@N-term); Carboxylation (E); Deamidation followed by a methylation; Dihydroxy; more	18974.676	fructose-bisphosphate aldolase OS=Paralvinella palmiformis OX=53620 GN=LSH36_206g00023 PE=3 SV=1
115	true	A0A8J1UMU4|A0A8J1UMU4_OWEFU	OFUS_LOCUS7101	116.30455	13.46	13.46	0.00	10.67	5	2.76E2		7.99E2	1	12.0		11.0	Ala->Ser substitution; Carbamidomethylation; Carbamylation; Formylation; Val->Met substitution	47584.688	Adenosylhomocysteinase OS=Owenia fusiformis OX=6347 GN=OFUS_LOCUS7101 PE=3 SV=1
275	true	A0A8J1XRC6|A0A8J1XRC6_OWEFU	OFUS_LOCUS14679	37.01669	3.65	0.00	0.00	3.65	1			2.26E2	1			1.0		34881.715	Arp2/3 complex 34 kDa subunit OS=Owenia fusiformis OX=6347 GN=OFUS_LOCUS14679 PE=3 SV=1
277	true	R7TLA9|R7TLA9_CAPTE	CAPTEDRAFT_166390	39.981953	3.70	3.70	0.00	3.70	1	7.95E2		6.73E2	1	10.0		1.0	Carbamidomethylation	31101.629	Large ribosomal subunit protein uL4 C-terminal domain-containing protein OS=Capitella teleta OX=283909 GN=CAPTEDRAFT_166390 PE=3 SV=1
118	false	A0A7I8WA46|A0A7I8WA46_9ANNE	DGYR_LOCUS12430	77.321335	5.88	1.96	0.00	5.88	2			2.44E3	2	2.0		13.0	Carbamidomethylation; Deamidation (NQ); Methylation(KR); Methylation(others)	46370.91	mitogen-activated protein kinase OS=Dimorphilus gyrociliatus OX=2664684 GN=DGYR_LOCUS12430 PE=3 SV=1
130	false	A0AAD9J5U9|A0AAD9J5U9_9ANNE	LSH36_624g01057	58.812073	6.75	0.00	0.00	6.75	2			1.04E3	2			9.0	Carbamidomethylation; Deamidation (NQ)	35511.07	Small ribosomal subunit protein uS2 OS=Paralvinella palmiformis OX=53620 GN=LSH36_624g01057 PE=3 SV=1
174	true	R7VJW9|R7VJW9_CAPTE	CAPTEDRAFT_153161	61.66963	12.93	0.00	12.93	0.00	3		4.83E3		3		10.0		Propionamide (K, X@N-term)	16468.26	Small ribosomal subunit protein uS9 OS=Capitella teleta OX=283909 GN=CAPTEDRAFT_153161 PE=3 SV=1
278	true	A0AAD9J9D7|A0AAD9J9D7_9ANNE	LSH36_474g03044	35.76536	11.48	0.00	11.48	0.00	1		3.56E2		1		3.0			14277.535	60S ribosomal protein L31 OS=Paralvinella palmiformis OX=53620 GN=LSH36_474g03044 PE=3 SV=1
199	true	A0AAD9KZH0|A0AAD9KZH0_RIDPI	NP493_454g02012	30.479757	4.32	4.32	0.00	4.32	1	1.48E3		1.47E3	1	10.0		9.0	Ser->Ala substitution; Ser->Asp substitution	35537.89	Adenosine kinase OS=Ridgeia piscesae OX=27915 GN=NP493_454g02012 PE=3 SV=1
137	true	A0AAD9NP89|A0AAD9NP89_RIDPI	NP493_712g00026	83.84289	8.19	0.00	0.00	8.19	4			3.45E3	1			18.0	Carbamidomethylation (DHKE, X@N-term)	40267.508	Uncharacterized protein OS=Ridgeia piscesae OX=27915 GN=NP493_712g00026 PE=3 SV=1
45	true	A0A286Q4Y0|A0A286Q4Y0_9ANNE		199.4151	33.04	11.90	2.38	33.04	16			6.91E3	2	18.0	3.0	107.0	Acetylation (N-term); Acetylation (Protein N-term); Asn->Arg substitution; Biotinylation; Carbamidomethylation; more	36275.406	Glyceraldehyde-3-phosphate dehydrogenase OS=Enchytraeus albidus OX=6390 PE=2 SV=1
97	false	A0A1B1LTY8|A0A1B1LTY8_9ANNE		40.404972	10.53	10.53	0.00	10.53	1	1.01E3		3.81E3	1	1.0		5.0		15329.078	Catalase (Fragment) OS=Aporrectodea caliginosa OX=302032 PE=2 SV=1
116	true	E9NPR6|E9NPR6_EISFE		109.60444	10.53	8.55	0.00	7.79	6	2.79E2			1	14.0		16.0	Deamidation (NQ)	72992.7	Heat shock protein 70 OS=Eisenia fetida OX=6396 PE=2 SV=1
168	false	A0AAD9UHT4|A0AAD9UHT4_RIDPI	NP493_89g02069	62.556976	6.13	0.00	0.00	6.13	2			1.91E3	2			4.0	Oxidation or Hydroxylation	35623.2	Serine/threonine-protein phosphatase OS=Ridgeia piscesae OX=27915 GN=NP493_89g02069 PE=3 SV=1
239	true	A0AAD9N5T7|A0AAD9N5T7_9ANNE	LSH36_211g02050	39.6463	2.04	2.04	0.00	2.04	1	5.35E2		1.98E3	1	3.0		2.0		58461.805	Pyruvate kinase OS=Paralvinella palmiformis OX=53620 GN=LSH36_211g02050 PE=3 SV=1
280	true	R7VAM8|R7VAM8_CAPTE	CAPTEDRAFT_167487	40.454636	5.49	0.00	0.00	5.49	1			1.34E3	1			8.0		30039.71	GRAM domain-containing protein OS=Capitella teleta OX=283909 GN=CAPTEDRAFT_167487 PE=4 SV=1
98	true	T1FXQ0|T1FXQ0_HELRO	20213598	103.563416	32.95	0.00	32.95	0.00	5		2.35E2		1		37.0		Carbamidomethylation (DHKE, X@N-term); Carbamylation; Dethiomethyl; Oxidation (M)	20043.156	ADP-ribosylation factor OS=Helobdella robusta OX=6412 GN=20213598 PE=3 SV=1
118	false	R7VCU6|R7VCU6_CAPTE	CAPTEDRAFT_163463	35.287235	1.52	1.52	0.00	1.52	1			1.65E3	1	2.0		7.0		59095.18	Protein kinase domain-containing protein OS=Capitella teleta OX=283909 GN=CAPTEDRAFT_163463 PE=4 SV=1
243	true	R7TK02|R7TK02_CAPTE	CAPTEDRAFT_190362	34.66825	2.43	2.43	0.00	0.00	1	6.43E2			1	2.0				46742.332	RNA helicase OS=Capitella teleta OX=283909 GN=CAPTEDRAFT_190362 PE=3 SV=1
89	true	T1FNP2|T1FNP2_HELRO	20210439	129.87827	24.29	0.00	0.00	24.29	7			7.64E3	5			25.0	Acetylation (N-term); Carbamidomethylation; Carbamidomethylation (DHKE, X@N-term); Formylation; Glu->Asp substitution; more	39437.562	DUF6815 domain-containing protein OS=Helobdella robusta OX=6412 GN=20210439 PE=4 SV=1
210	false	A0AAD9JC09|A0AAD9JC09_9ANNE	LSH36_449g04015	30.548012	4.17	0.00	0.00	4.17	1			6.31E1	1			1.0		44221.676	V-type proton ATPase subunit C OS=Paralvinella palmiformis OX=53620 GN=LSH36_449g04015 PE=3 SV=1
175	true	A0AAD9PF45|A0AAD9PF45_RIDPI	NP493_8g01007	68.241196	5.53	5.53	0.00	0.00	2	2.59E2			1	3.0			Formylation	45060.99	Obg-like ATPase 1 OS=Ridgeia piscesae OX=27915 GN=NP493_8g01007 PE=3 SV=1
158	true	A0AAD9PE09|A0AAD9PE09_RIDPI	NP493_22g04060	106.015	13.94	0.00	0.00	13.94	3			1.18E3	2			7.0	Acetylation (N-term); Formylation	37290.633	MPN domain-containing protein OS=Ridgeia piscesae OX=27915 GN=NP493_22g04060 PE=3 SV=1
118	false	T1FNZ3|T1FNZ3_HELRO	20210540	77.321335	6.80	2.27	0.00	6.80	2			2.44E3	2	2.0		13.0	Carbamidomethylation; Deamidation (NQ); Methylation(KR); Methylation(others)	40633.85	mitogen-activated protein kinase OS=Helobdella robusta OX=6412 GN=20210540 PE=3 SV=1
118	false	R7V8J7|R7V8J7_CAPTE	CAPTEDRAFT_20998	77.321335	6.40	2.13	0.00	6.40	2			2.44E3	2	2.0		13.0	Carbamidomethylation; Deamidation (NQ); Methylation(KR); Methylation(others)	42741.83	mitogen-activated protein kinase OS=Capitella teleta OX=283909 GN=CAPTEDRAFT_20998 PE=3 SV=1
239	true	R7UG81|R7UG81_CAPTE	CAPTEDRAFT_180936	39.6463	2.06	2.06	0.00	2.06	1	5.35E2		1.98E3	1	3.0		2.0		58245.066	Pyruvate kinase OS=Capitella teleta OX=283909 GN=CAPTEDRAFT_180936 PE=3 SV=1
4	false	A0AAD9JCL6|A0AAD9JCL6_9ANNE	LSH36_394g01059	363.64957	61.44	61.44	15.43	39.89	47	4.6E3			1	663.0	10.0	225.0	Acetylation (N-term); Acetylation (TSCYH); Ala->Gln substitution; Biotinylation; Carbamidomethylation (DHKE, X@N-term); more	41761.723	Actin OS=Paralvinella palmiformis OX=53620 GN=LSH36_394g01059 PE=3 SV=1
168	false	A0A8S4PGT8|A0A8S4PGT8_OWEFU	OFUS_LOCUS18440	62.556976	2.14	0.00	0.00	2.14	2			1.91E3	2			4.0	Oxidation or Hydroxylation	102021.59	Serine/threonine-protein phosphatase OS=Owenia fusiformis OX=6347 GN=OFUS_LOCUS18440 PE=3 SV=1
251	true	A0AAD9KWI2|A0AAD9KWI2_RIDPI	NP493_531g03029	34.504963	2.33	0.00	0.00	2.33	1			1.34E2	1			1.0		43341.72	Septin OS=Ridgeia piscesae OX=27915 GN=NP493_531g03029 PE=3 SV=1
156	true	R7ULT5|R7ULT5_CAPTE	CAPTEDRAFT_149757	107.40001	6.62	6.62	0.00	0.00	2	3.71E3			2	27.0			Formylation	44398.33	AAA+ ATPase domain-containing protein OS=Capitella teleta OX=283909 GN=CAPTEDRAFT_149757 PE=3 SV=1
159	true	A0AAD9J1U0|A0AAD9J1U0_9ANNE	LSH36_788g03001	87.77883	7.82	7.58	0.00	7.82	4	6.59E2		6.55E3	3	10.0		6.0	Deamidation (NQ)	46276.062	Aspartate aminotransferase OS=Paralvinella palmiformis OX=53620 GN=LSH36_788g03001 PE=3 SV=1
154	false	A0AAD9P694|A0AAD9P694_RIDPI	NP493_120g04046	32.2774	5.06	5.06	0.00	5.06	1	2.02E3		2.86E3	1	2.0		2.0		17878.363	ethanolamine-phosphate cytidylyltransferase OS=Ridgeia piscesae OX=27915 GN=NP493_120g04046 PE=3 SV=1
283	true	A0AAD9UC36|A0AAD9UC36_RIDPI	NP493_288g02030	36.401096	2.08	2.08	0.00	2.08	1	3.64E3			1	3.0		1.0		41978.727	PPM-type phosphatase domain-containing protein OS=Ridgeia piscesae OX=27915 GN=NP493_288g02030 PE=3 SV=1
201	false	R7URK7|R7URK7_CAPTE	CAPTEDRAFT_183959	32.959305	2.96	0.00	0.00	2.96	1			5.64E1	1			3.0		45761.164	AAA+ ATPase domain-containing protein OS=Capitella teleta OX=283909 GN=CAPTEDRAFT_183959 PE=3 SV=1
254	true	A0AAD9NY99|A0AAD9NY99_RIDPI	NP493_256g03015	35.661716	1.87	0.00	0.00	1.87	1			1.38E2	1			1.0		58837.594	Cystathionine beta-synthase OS=Ridgeia piscesae OX=27915 GN=NP493_256g03015 PE=3 SV=1
88	false	R7TKU3|R7TKU3_CAPTE	CAPTEDRAFT_214108	113.53291	16.67	7.88	0.00	16.67	6	2.17E3		4.19E3	1	7.0		20.0	Carbamidomethylation (DHKE, X@N-term); Carbamylation; Oxidation (M)	49759.94	Tubulin beta chain OS=Capitella teleta OX=283909 GN=CAPTEDRAFT_214108 PE=3 SV=1
172	false	T1EG94|T1EG94_HELRO	20195596	40.203556	6.29	0.00	0.00	6.29	1			2.18E2	1			2.0		16634.064	Ubiquitin-like domain-containing protein OS=Helobdella robusta OX=6412 GN=20195596 PE=4 SV=1
243	true	R7TG66|R7TG66_CAPTE	CAPTEDRAFT_186607	34.66825	2.57	2.57	0.00	0.00	1	6.43E2			1	2.0				44325.914	RNA helicase OS=Capitella teleta OX=283909 GN=CAPTEDRAFT_186607 PE=3 SV=1
118	false	A0A8J1U055|A0A8J1U055_OWEFU	OFUS_LOCUS12848	35.287235	1.37	1.37	0.00	1.37	1			1.65E3	1	2.0		7.0		65793.87	Uncharacterized protein OS=Owenia fusiformis OX=6347 GN=OFUS_LOCUS12848 PE=4 SV=1
118	false	A0A8J1XYA2|A0A8J1XYA2_OWEFU	OFUS_LOCUS20147	35.287235	2.06	2.06	0.00	2.06	1			1.75E3	1	2.0		8.0		44272.836	Stress-activated protein kinase JNK OS=Owenia fusiformis OX=6347 GN=OFUS_LOCUS20147 PE=3 SV=1
161	false	R7UNI1|R7UNI1_CAPTE	CAPTEDRAFT_184177	39.306698	2.93	0.00	0.00	2.93	1			1.19E3	1			1.0		46604.473	COP9 signalosome complex subunit 4 OS=Capitella teleta OX=283909 GN=CAPTEDRAFT_184177 PE=3 SV=1
110	true	D1MJA9|D1MJA9_EISFE		101.11635	53.19	0.00	53.19	0.00	3		1.92E4		2		19.0		Carbamidomethylation (DHKE, X@N-term); Deamidation (NQ); Formylation; Formylation (Protein N-term)	4999.516	Peptidyl-prolyl cis-trans isomerase (Fragment) OS=Eisenia fetida OX=6396 PE=2 SV=1
284	true	T1FMM9|T1FMM9_HELRO	20210078	40.1959	2.91	0.00	0.00	2.91	1			2.29E3	1			9.0		38085.867	Delta-aminolevulinic acid dehydratase OS=Helobdella robusta OX=6412 GN=20210078 PE=3 SV=1
285	true	A0AAD9NIQ0|A0AAD9NIQ0_9ANNE	LSH36_15g03036	37.510204	0.85	0.85	0.00	0.85	1	1.12E3		3.7E3	1	2.0		4.0		118421.29	Beta-glucosidase OS=Paralvinella palmiformis OX=53620 GN=LSH36_15g03036 PE=3 SV=1
168	false	R7UPA2|R7UPA2_CAPTE	CAPTEDRAFT_227677	62.556976	6.15	0.00	0.00	6.15	2			1.91E3	2			4.0	Oxidation or Hydroxylation	35457.01	Serine/threonine-protein phosphatase OS=Capitella teleta OX=283909 GN=CAPTEDRAFT_227677 PE=3 SV=1
277	true	A0AAD9P3L0|A0AAD9P3L0_RIDPI	NP493_163g02082	39.981953	2.58	2.58	0.00	2.58	1	7.95E2		6.73E2	1	10.0		1.0	Carbamidomethylation	43833.31	Large ribosomal subunit protein uL4 C-terminal domain-containing protein OS=Ridgeia piscesae OX=27915 GN=NP493_163g02082 PE=3 SV=1
200	true	A0AAD9KE94|A0AAD9KE94_9ANNE	LSH36_12g19019	60.09337	7.31	0.00	0.00	7.31	2			6.17E2	2			4.0		37900.01	GTP-binding protein OS=Paralvinella palmiformis OX=53620 GN=LSH36_12g19019 PE=4 SV=1
202	false	F1DB55|F1DB55_GLYTI		33.259167	14.06	0.00	14.06	0.00	1		3.64E3		1		6.0			6808.04	Ribosomal protein rpl12 (Fragment) OS=Glycera tridactyla OX=104710 PE=2 SV=1
201	false	A0AAD9P588|A0AAD9P588_RIDPI	NP493_133g01005	32.959305	1.47	0.00	0.00	1.47	1			5.64E1	1			3.0		89304.25	AAA+ ATPase domain-containing protein OS=Ridgeia piscesae OX=27915 GN=NP493_133g01005 PE=4 SV=1
288	true	Q6PTQ8|Q6PTQ8_9ANNE		39.11056	7.14	7.14	0.00	7.14	1	1.06E2		1.98E2	1	1.0		2.0		22828.936	Triosephosphate isomerase (Fragment) OS=Chaetopterus sp. KJP-2000 OX=217366 PE=2 SV=1
239	true	A0AAD9NSD6|A0AAD9NSD6_RIDPI	NP493_414g00052	39.6463	1.91	1.91	0.00	1.91	1	5.35E2		1.98E3	1	3.0		2.0		62781.73	Pyruvate kinase OS=Ridgeia piscesae OX=27915 GN=NP493_414g00052 PE=3 SV=1
69	false	A0AAD9N5K4|A0AAD9N5K4_9ANNE	LSH36_188g05013	74.80783	28.14	0.00	28.14	0.00	4		2.46E3		1		25.0			18827.506	ADP-ribosylation factor OS=Paralvinella palmiformis OX=53620 GN=LSH36_188g05013 PE=3 SV=1
88	false	A0AAD9N344|A0AAD9N344_9ANNE	LSH36_326g03008	113.646286	8.50	4.19	0.00	8.50	6	2.17E3		4.19E3	1	7.0		19.0	Carbamidomethylation (DHKE, X@N-term); Carbamylation; Oxidation (M)	93299.23	Tubulin beta chain OS=Paralvinella palmiformis OX=53620 GN=LSH36_326g03008 PE=3 SV=1
290	true	A0A8J1U6P2|A0A8J1U6P2_OWEFU	OFUS_LOCUS16627	35.80678	8.89	0.00	8.89	0.00	1		9.48E2		1		3.0		Carbamidomethylation	19165.11	Peroxiredoxin-5 OS=Owenia fusiformis OX=6347 GN=OFUS_LOCUS16627 PE=3 SV=1
291	true	A0A7I8VNW9|A0A7I8VNW9_9ANNE	DGYR_LOCUS6447	36.99327	2.22	0.00	0.00	2.22	1				1			1.0		51676.6	DgyrCDS6733 OS=Dimorphilus gyrociliatus OX=2664684 GN=DGYR_LOCUS6447 PE=3 SV=1
100	true	A0A7I8VNK4|A0A7I8VNK4_9ANNE	DGYR_LOCUS6349	117.06488	21.25	5.82	0.00	21.25	7			9.88E1	1	3.0		17.0	Carbamylation; Oxidation (M)	50050.17	Tubulin beta chain OS=Dimorphilus gyrociliatus OX=2664684 GN=DGYR_LOCUS6349 PE=3 SV=1
139	true	A0AAD9MUD2|A0AAD9MUD2_9ANNE	LSH36_853g01024	89.18998	20.00	0.00	20.00	0.00	4		5.62E2		1		25.0		Carbamidomethylation (DHKE, X@N-term); Formylation; Formylation (Protein N-term)	18134.238	Small ribosomal subunit protein uS13 OS=Paralvinella palmiformis OX=53620 GN=LSH36_853g01024 PE=3 SV=1
250	true	A0A8S4NIE4|A0A8S4NIE4_OWEFU	OFUS_LOCUS7410	33.598366	2.20	0.00	0.00	2.20	1			1.47E2	1			1.0		71963.055	phosphoenolpyruvate carboxykinase (GTP) OS=Owenia fusiformis OX=6347 GN=OFUS_LOCUS7410 PE=3 SV=1
187	false	A0AAD9KWT9|A0AAD9KWT9_RIDPI	NP493_518g00039	40.45339	4.61	0.00	0.00	4.61	1			2.65E2	1			1.0		46677.49	Enolase OS=Ridgeia piscesae OX=27915 GN=NP493_518g00039 PE=3 SV=1
170	true	D0EP16|D0EP16_EISFE		81.82335	23.08	23.08	23.08	23.08	2	3.1E3	3.98E3	4.31E3	2	11.0	14.0	9.0	Formylation (Protein N-term)	10023.744	Pi-class glutathione S-transferase (Fragment) OS=Eisenia fetida OX=6396 PE=2 SV=1
57	true	A0A286Q508|A0A286Q508_9ANNE		193.91829	27.68	7.44	0.00	27.68	12			9.01E2	1	16.0		72.0	Acetylation (N-term); Asn->Arg substitution; Biotinylation; Carbamidomethylation; Carbamidomethylation (DHKE, X@N-term); more	36311.473	Glyceraldehyde-3-phosphate dehydrogenase OS=Enchytraeus cf. crypticus SL-2017 OX=2052677 PE=2 SV=1
40	true	A0A1B3PEF4|A0A1B3PEF4_EURCO		153.02695	24.48	14.16	4.72	24.48	11	3.75E3		6.01E4	2	23.0	5.0	122.0	2-amino-3-oxo-butanoic_acid; Acetylation (N-term); Acetylation (Protein N-term); Ala->Asp substitution; Biotinylation; more	36570.957	Glyceraldehyde-3-phosphate dehydrogenase OS=Eurythoe complanata OX=167815 PE=2 SV=1
174	false	A8UEM4|A8UEM4_AREMA		31.024515	5.44	0.00	5.44	0.00	1		2.14E3		1		1.0			16556.307	Small ribosomal subunit protein uS9 OS=Arenicola marina OX=6344 PE=2 SV=1
172	true	R7TJR2|R7TJR2_CAPTE	CAPTEDRAFT_162204	75.923004	5.47	5.47	0.00	5.47	2	5.54E2		7.64E2	2	4.0		6.0	Formylation	51427.117	Ubiquitin-like domain-containing protein OS=Capitella teleta OX=283909 GN=CAPTEDRAFT_162204 PE=4 SV=1
21	false	Q2LDZ7|Q2LDZ7_HIRME	Act2	352.22382	52.76	52.76	15.22	33.86	43				1	625.0	10.0	223.0	Acetylation (N-term); Acetylation (TSCYH); Biotinylation; Carbamidomethylation (DHKE, X@N-term); Carbamylation; more	42432.46	Cytoplasmic actin OS=Hirudo medicinalis OX=6421 GN=Act2 PE=3 SV=1
295	true	A0A410RH42|A0A410RH42_9ANNE		35.964252	8.24	0.00	8.24	0.00	1		8.48E2		1		1.0			20618.709	Erythrocruorin (Fragment) OS=Bimastos eiseni OX=320977 PE=2 SV=1
215	false	A0A0A0QXL1|A0A0A0QXL1_9ANNE		35.069763	5.19	0.00	5.19	0.00	1		4.53E1		1		1.0			24171.104	Large ribosomal subunit protein eL13 OS=Phragmatopoma lapidosa OX=341668 PE=2 SV=1
157	false	A0AAD9L2R1|A0AAD9L2R1_RIDPI	NP493_359g10013	73.90907	14.09	0.00	0.00	14.09	3			7.11E2	1			7.0		33989.125	Serine/threonine-protein phosphatase OS=Ridgeia piscesae OX=27915 GN=NP493_359g10013 PE=3 SV=1
201	false	R7UF00|R7UF00_CAPTE	CAPTEDRAFT_205918	32.959305	5.29	0.00	0.00	5.29	1			5.64E1	1			3.0		25438.436	ATPase AAA-type core domain-containing protein OS=Capitella teleta OX=283909 GN=CAPTEDRAFT_205918 PE=4 SV=1
127	true	A0AAD9MUN9|A0AAD9MUN9_9ANNE	LSH36_824g03046	91.457985	12.35	0.00	0.00	12.35	5				1			16.0	Carbamidomethylation (DHKE, X@N-term)	40278.457	Uncharacterized protein OS=Paralvinella palmiformis OX=53620 GN=LSH36_824g03046 PE=3 SV=1
296	true	A0AAD9PEG6|A0AAD9PEG6_RIDPI	NP493_17g02098	31.00933	3.60	0.00	3.60	0.00	1		1.73E2		1		2.0			27363.816	40S ribosomal protein S3 OS=Ridgeia piscesae OX=27915 GN=NP493_17g02098 PE=3 SV=1
297	true	A0A8S4NWV2|A0A8S4NWV2_OWEFU	OFUS_LOCUS10603	40.29346	0.49	0.49	0.00	0.49	1	6.36E2		5.15E2	1	3.0		6.0		240431.11	Calponin-homology (CH) domain-containing protein OS=Owenia fusiformis OX=6347 GN=OFUS_LOCUS10603 PE=3 SV=1
70	true	C8CG36|C8CG36_TUBTU		139.49031	11.96	11.96	0.00	11.96	6	5.38E3		2.79E2	1	80.0		28.0	Carbamidomethylation; Carbamidomethylation (DHKE, X@N-term); Deamidation (NQ); Dehydration; Formylation; more	41648.723	Lombricine kinase OS=Tubifex tubifex OX=6386 PE=2 SV=1
8	false	A0A1B1LTZ8|A0A1B1LTZ8_9ANNE		303.1956	60.62	60.62	17.62	42.49	29	1.45E3			1	547.0	6.0	179.0	Acetylation (TSCYH); Ala->Gln substitution; Asn->Asp substitution; Biotinylation; Carbamidomethylation; more	21320.297	Actin (Fragment) OS=Aporrectodea caliginosa OX=302032 PE=2 SV=1
128	true	R7TJM0|R7TJM0_CAPTE	CAPTEDRAFT_222818	126.57068	8.11	8.11	0.00	5.25	3	2.97E3			1	19.0		3.0	Deamidation (NQ); Formylation; Ser->Asp substitution	44717.5	Phosphoglycerate kinase OS=Capitella teleta OX=283909 GN=CAPTEDRAFT_222818 PE=3 SV=1
186	false	T1FWJ8|T1FWJ8_HELRO	20213193	35.700367	8.67	0.00	8.67	0.00	1		3.01E3		1		3.0			16117.599	40S ribosomal protein S14 OS=Helobdella robusta OX=6412 GN=20213193 PE=3 SV=1
160	false	A8UEQ9|A8UEQ9_AREMA		35.652584	10.48	0.00	10.48	0.00	1		1.17E3		1		5.0		Oxidation (M)	12051.227	40S ribosomal protein S24 OS=Arenicola marina OX=6344 PE=2 SV=1
137	false	R7UXU6|R7UXU6_CAPTE	CAPTEDRAFT_183936	32.886284	0.80	0.00	0.00	0.80	1			3.45E3	1			6.0		98220.35	CNH domain-containing protein OS=Capitella teleta OX=283909 GN=CAPTEDRAFT_183936 PE=4 SV=1
202	false	A8UF27|A8UF27_AREMA		33.259167	5.45	0.00	5.45	0.00	1		3.64E3		1		6.0			17904.848	Large ribosomal subunit protein uL11 OS=Arenicola marina OX=6344 PE=2 SV=1
244	true	R7TKK3|R7TKK3_CAPTE	CAPTEDRAFT_181324	32.289387	2.23	0.00	0.00	2.23	1			1.19E3	1			1.0		40798.992	non-specific serine/threonine protein kinase OS=Capitella teleta OX=283909 GN=CAPTEDRAFT_181324 PE=3 SV=1
73	false	A8UEK6|A8UEK6_AREMA		109.334564	25.17	0.00	25.17	0.00	7		1.43E4		7		36.0		Carbamidomethylation (DHKE, X@N-term); Formylation	17179.234	Small ribosomal subunit protein uS15 OS=Arenicola marina OX=6344 PE=2 SV=1
298	true	A0AAD9J9V9|A0AAD9J9V9_9ANNE	LSH36_477g00052	39.879597	4.76	4.76	0.00	0.00	1	8.17E2			1	2.0				34478.887	Selenide, water dikinase OS=Paralvinella palmiformis OX=53620 GN=LSH36_477g00052 PE=4 SV=1
299	true	R7V6H5|R7V6H5_CAPTE	CAPTEDRAFT_228796	40.154335	3.55	0.00	0.00	3.55	1			1.69E1	1			1.0		43619.586	Pyruvate dehydrogenase E1 component subunit alpha OS=Capitella teleta OX=283909 GN=CAPTEDRAFT_228796 PE=4 SV=1
44	true	A0AAD9MTB3|A0AAD9MTB3_9ANNE	LSH36_708g01086	193.07622	38.14	12.42	9.09	38.14	13				1	7.0	10.0	77.0	2-amino-3-oxo-butanoic_acid; Acetylation (N-term); Carbamidomethylation; Carbamidomethylation (DHKE, X@N-term); Formylation; more	50111.582	Tubulin alpha chain OS=Paralvinella palmiformis OX=53620 GN=LSH36_708g01086 PE=3 SV=1
251	true	R7USX4|R7USX4_CAPTE	CAPTEDRAFT_177047	34.504963	2.00	0.00	0.00	2.00	1			1.34E2	1			1.0		50538.797	Septin-type G domain-containing protein OS=Capitella teleta OX=283909 GN=CAPTEDRAFT_177047 PE=3 SV=1
174	false	A0AAD9JFI8|A0AAD9JFI8_9ANNE	LSH36_337g02026	31.024515	5.37	0.00	5.37	0.00	1		2.14E3		1		1.0			16831.799	Small ribosomal subunit protein uS9 OS=Paralvinella palmiformis OX=53620 GN=LSH36_337g02026 PE=3 SV=1
118	false	A0PFV4|A0PFV4_PLADU	jnk	35.287235	2.99	2.99	0.00	2.99	1			1.75E3	1	2.0		8.0		31003.05	Stress-activated protein kinase JNK (Fragment) OS=Platynereis dumerilii OX=6359 GN=jnk PE=2 SV=1
202	false	A0AAD9NXV8|A0AAD9NXV8_RIDPI	NP493_262g03000	33.259167	5.45	0.00	5.45	0.00	1		3.64E3		1		6.0			17657.533	Large ribosomal subunit protein uL11 OS=Ridgeia piscesae OX=27915 GN=NP493_262g03000 PE=3 SV=1
41	true	C7SP17|C7SP17_9ANNE		165.05789	53.06	23.47	0.00	53.06	12	5.3E4		4.35E5	11	42.0		156.0	Acetylation (N-term); Asp->Glu substitution; Carbamidomethylation; Carbamidomethylation (DHKE, X@N-term); Deamidation (NQ); more	21532.451	fructose-bisphosphate aldolase (Fragment) OS=Oligochaeta sp. MR-2009 OX=662525 PE=2 SV=1
97	false	Q2I6A3|Q2I6A3_EISFE		94.81697	23.61	23.61	0.00	21.53	4	6.13E3		5.03E3	4	10.0		10.0	Carbamidomethylation; Carbamidomethylation (DHKE, X@N-term); Dimethylation(KR); Formylation; Methylation(KR)	16660.57	Catalase (Fragment) OS=Eisenia fetida OX=6396 PE=2 SV=1
161	false	A0A8J1U9W6|A0A8J1U9W6_OWEFU	OFUS_LOCUS19984	59.6864	7.14	4.19	0.00	2.96	2			1.19E3	1	3.0		1.0		46154.75	COP9 signalosome complex subunit 4 OS=Owenia fusiformis OX=6347 GN=OFUS_LOCUS19984 PE=3 SV=1
172	false	A0AAD9UKI7|A0AAD9UKI7_RIDPI	NP493_20g07032	40.203556	5.77	0.00	0.00	5.77	1			2.18E2	1			2.0		17993.938	Ubiquitin-like domain-containing protein OS=Ridgeia piscesae OX=27915 GN=NP493_20g07032 PE=3 SV=1
130	false	A0AAD9KW23|A0AAD9KW23_RIDPI	NP493_546g03152	58.812073	6.96	0.00	0.00	6.96	2			1.04E3	2			9.0	Carbamidomethylation; Deamidation (NQ)	34279.902	Small ribosomal subunit protein uS2 OS=Ridgeia piscesae OX=27915 GN=NP493_546g03152 PE=3 SV=1
69	false	T1FMZ1|T1FMZ1_HELRO	20210190	114.97558	45.00	0.00	45.00	0.00	7		3.52E3		3		48.0		Carbamidomethylation (DHKE, X@N-term); Carbamylation; Dethiomethyl; Oxidation (M)	20470.654	ADP-ribosylation factor OS=Helobdella robusta OX=6412 GN=20210190 PE=3 SV=1
55	true	Q7JQD3|GELS1_LUMTE	AM	177.74106	25.34	25.34	6.81	20.44	9	1.33E5	8.18E2	3E4	9	104.0	5.0	46.0	Carbamidomethylation (DHKE, X@N-term); Dehydration; Dimethylation(KR); Formylation; Formylation (Protein N-term); more	41635.93	Gelsolin-like protein 1 OS=Lumbricus terrestris OX=6398 GN=AM PE=1 SV=1
59	false	A0A410RHQ2|A0A410RHQ2_9ANNE		39.990257	5.99	0.00	5.99	5.99	1		2.69E3	1.4E3	1		2.0	2.0		19071.799	Globin (Fragment) OS=Pontodrilus litoralis OX=188921 PE=2 SV=1
250	true	T1EEQ7|T1EEQ7_HELRO	20195059	33.598366	2.22	0.00	0.00	2.22	1			1.47E2	1			1.0		70339.05	phosphoenolpyruvate carboxykinase (GTP) OS=Helobdella robusta OX=6412 GN=20195059 PE=3 SV=1
88	false	A0AAD9NRZ0|A0AAD9NRZ0_RIDPI	NP493_453g01055	102.9174	18.85	9.16	0.00	18.85	6	2.17E3		4.19E3	1	7.0		17.0	Carbamidomethylation (DHKE, X@N-term); Oxidation (M)	42290.008	Tubulin beta chain OS=Ridgeia piscesae OX=27915 GN=NP493_453g01055 PE=3 SV=1
34	false	A0A8J1U051|A0A8J1U051_OWEFU	OFUS_LOCUS11922	31.487995	0.77	0.00	0.00	0.77	1			5.28E4	1			7.0		86935.21	alpha-1,2-Mannosidase OS=Owenia fusiformis OX=6347 GN=OFUS_LOCUS11922 PE=3 SV=1
300	true	A0AAD9PE02|A0AAD9PE02_RIDPI	NP493_21g10019	39.881115	3.40	0.00	0.00	3.40	1			1.71E3	1			4.0		38204.44	Protein farnesyltransferase/geranylgeranyltransferase type-1 subunit alpha OS=Ridgeia piscesae OX=27915 GN=NP493_21g10019 PE=3 SV=1
103	true	A0A8J1THE5|A0A8J1THE5_OWEFU	OFUS_LOCUS4560	137.40587	21.15	21.15	0.00	12.98	6	1.53E3		3.64E2	2	27.0		8.0	Deamidation (NQ); Formylation; Methylation(KR); Methylation(others); Oxidation (M)	44580.383	Phosphoglycerate kinase OS=Owenia fusiformis OX=6347 GN=OFUS_LOCUS4560 PE=3 SV=1
46	true	I0E0A8|I0E0A8_9ANNE		225.2662	19.95	19.95	0.00	14.02	10	3.11E3		1.98E3	1	120.0		56.0	Acetylation (N-term); Ala->Gln substitution; Carbamidomethylation; Carbamidomethylation (DHKE, X@N-term); Deamidation (NQ); more	41875.953	Lombricine kinase OS=Enchytraeus sp. CD-2012 OX=1174486 PE=2 SV=1
171	false	T1EMI8|T1EMI8_HELRO	20197788	53.238976	3.70	1.92	0.00	3.70	2			2.36E2	1	1.0		4.0	Oxidation (M)	83869.71	Histidine kinase/HSP90-like ATPase domain-containing protein OS=Helobdella robusta OX=6412 GN=20197788 PE=3 SV=1
288	true	R7TTG2|R7TTG2_CAPTE	CAPTEDRAFT_172464	39.11056	6.02	6.02	0.00	6.02	1	1.06E2		1.98E2	1	1.0		2.0		27079.852	Triosephosphate isomerase OS=Capitella teleta OX=283909 GN=CAPTEDRAFT_172464 PE=3 SV=1
34	false	A0AAD9L2Q3|A0AAD9L2Q3_RIDPI	NP493_376g04020	31.487995	0.94	0.00	0.00	0.94	1			5.28E4	1			7.0		72690.77	alpha-1,2-Mannosidase OS=Ridgeia piscesae OX=27915 GN=NP493_376g04020 PE=3 SV=1
201	true	A0AAD9JNA1|A0AAD9JNA1_RIDPI	NP493_2013g00009	56.100887	5.14	0.00	0.00	5.14	2			3.56E2	2			4.0		48008.95	AAA+ ATPase domain-containing protein OS=Ridgeia piscesae OX=27915 GN=NP493_2013g00009 PE=3 SV=1
302	true	T1EEE8|T1EEE8_HELRO	20194950	34.506645	6.60	0.00	6.60	0.00	1		2.5E2		1		1.0			22309.771	N-terminal methionine N(alpha)-acetyltransferase NatE OS=Helobdella robusta OX=6412 GN=20194950 PE=4 SV=1
157	true	A0A7I8W168|A0A7I8W168_9ANNE	DGYR_LOCUS9796	81.53888	16.13	0.00	0.00	16.13	4			7.93E2	2			8.0	Carbamidomethylation	39120.914	Serine/threonine-protein phosphatase OS=Dimorphilus gyrociliatus OX=2664684 GN=DGYR_LOCUS9796 PE=3 SV=1
173	false	R7VKI5|R7VKI5_CAPTE	CAPTEDRAFT_127356	60.00991	6.74	1.80	0.00	6.74	2			1.85E2	1	2.0		3.0	Carbamidomethylation	48366.08	Enolase OS=Capitella teleta OX=283909 GN=CAPTEDRAFT_127356 PE=3 SV=1
160	true	R7UR90|R7UR90_CAPTE	CAPTEDRAFT_227401	100.80478	24.68	0.00	24.68	0.00	3		3.71E3		3		19.0		Carbamidomethylation; Formylation; Oxidation (M)	17703.418	40S ribosomal protein S24 (Fragment) OS=Capitella teleta OX=283909 GN=CAPTEDRAFT_227401 PE=3 SV=1
9	true	A0A286Q4W8|A0A286Q4W8_9ANNE		353.60364	53.99	53.99	15.43	34.31	44	7.54E2			1	702.0	10.0	224.0	Acetylation (N-term); Acetylation (TSCYH); Ala->Gln substitution; Asn->Asp substitution; Asp->Asn substitution; more	41892.88	Actin OS=Enchytraeus albidus OX=6390 PE=2 SV=1
84	false	A0A8S4PP70|A0A8S4PP70_OWEFU	OFUS_LOCUS19906	36.0802	7.78	0.00	7.78	0.00	1		2.23E3		1		8.0		Carbamidomethylation	18132.443	Peptidyl-prolyl cis-trans isomerase OS=Owenia fusiformis OX=6347 GN=OFUS_LOCUS19906 PE=3 SV=1
59	false	A0A410RGS8|A0A410RGS8_9ANNE		39.990257	6.06	0.00	6.06	6.06	1		2.69E3	1.4E3	1		2.0	2.0		18834.453	Globin (Fragment) OS=Diplocardia sp. FB-2019 OX=2507439 PE=2 SV=1
303	true	T1EFW6|T1EFW6_HELRO	20195468	36.336758	11.67	0.00	11.67	0.00	1		1.17E3		1		5.0		Glu->Gln substitution	13937.645	Phosphatidylethanolamine-binding protein 1 OS=Helobdella robusta OX=6412 GN=20195468 PE=4 SV=1
244	true	A0A7I8VPE5|A0A7I8VPE5_9ANNE	DGYR_LOCUS6100	32.289387	1.16	0.00	0.00	1.16	1			1.19E3	1			1.0		79876.21	cGMP-dependent protein kinase OS=Dimorphilus gyrociliatus OX=2664684 GN=DGYR_LOCUS6100 PE=3 SV=1
172	false	B0B033|B0B033_SABAL	ub	40.203556	11.84	0.00	0.00	11.84	1			2.18E2	1			2.0		8412.595	Ubiquitin (Fragment) OS=Sabellaria alveolata OX=251482 GN=ub PE=4 SV=1
40	false	Q6QWN4|Q6QWN4_9ANNE	G3PDH	52.40942	7.43	2.36	0.00	7.43	2			4.12E3	1	1.0		6.0	Ala->Asp substitution; Thr->Glu substitution	31115.857	Glyceraldehyde-3-phosphate dehydrogenase (Fragment) OS=Nereis macrydi OX=262271 GN=G3PDH PE=2 SV=1
283	true	A0AAD9NC07|A0AAD9NC07_9ANNE	LSH36_94g02024	36.401096	1.60	1.60	0.00	1.60	1	3.64E3			1	3.0		1.0		55424.023	PPM-type phosphatase domain-containing protein OS=Paralvinella palmiformis OX=53620 GN=LSH36_94g02024 PE=3 SV=1
305	true	T1FN95|T1FN95_HELRO	20210293	40.019104	3.78	3.78	0.00	0.00	1	3.02E2			1	2.0				43629.78	S-adenosylmethionine synthase OS=Helobdella robusta OX=6412 GN=20210293 PE=3 SV=1
117	true	E9LR69|E9LR69_PECGU		100.003944	21.68	0.00	21.68	0.00	5		5.08E2		2		35.0		Carbamidomethylation (DHKE, X@N-term); Formylation	16093.822	Small ribosomal subunit protein uS12 OS=Pectinaria gouldii OX=260746 PE=2 SV=1
172	false	Q0ZDB4|Q0ZDB4_PECGU		40.203556	7.03	0.00	0.00	7.03	1			2.18E2	1			2.0		14716.343	Ubiquitin-ribosomal protein eL40 fusion protein OS=Pectinaria gouldii OX=260746 PE=2 SV=1
84	false	A0A8S4PPD0|A0A8S4PPD0_OWEFU	OFUS_LOCUS19906	36.0802	7.88	0.00	7.88	0.00	1		2.23E3		1		8.0		Carbamidomethylation	17590.781	Peptidyl-prolyl cis-trans isomerase OS=Owenia fusiformis OX=6347 GN=OFUS_LOCUS19906 PE=3 SV=1
210	false	A0A8J1YB98|A0A8J1YB98_OWEFU	OFUS_LOCUS13337	31.236416	2.08	2.08	0.00	2.08	1	1.58E3		1.47E3	1	3.0		1.0		44284.12	V-type proton ATPase subunit C OS=Owenia fusiformis OX=6347 GN=OFUS_LOCUS13337 PE=3 SV=1
64	true	A0A7I8VHR4|A0A7I8VHR4_9ANNE	DGYR_LOCUS4439	138.58026	18.21	13.13	2.39	18.21	6	2.98E2		6.99E3	1	14.0	3.0	82.0	Acetylation (N-term); Biotinylation; Carbamidomethylation; Carbamidomethylation (DHKE, X@N-term); Carboxylation (E); more	36347.78	Glyceraldehyde-3-phosphate dehydrogenase OS=Dimorphilus gyrociliatus OX=2664684 GN=DGYR_LOCUS4439 PE=3 SV=1
61	true	O18424|TXLR1_EISFE		138.89848	22.33	16.33	3.33	19.67	13	1.15E4	7.16E3	1.36E4	8	33.0	6.0	25.0	Acetaldehyde +26; Amidation; Carbamidomethylation; Carbamidomethylation (DHKE, X@N-term); Carboxylation (DKW); more	33913.3	Lysenin-related protein 1 OS=Eisenia fetida OX=6396 PE=1 SV=1
230	false	A0AAD9KMR8|A0AAD9KMR8_RIDPI	NP493_868g03000	32.757233	1.46	0.00	0.00	1.46	1			1.01E3	1			3.0		53729.348	Xaa-Pro dipeptidase OS=Ridgeia piscesae OX=27915 GN=NP493_868g03000 PE=3 SV=1
34	false	A0A410RFU3|A0A410RFU3_9ANNE		39.9545	2.87	2.87	2.87	2.87	1	2.35E3	3.45E2	3.14E4	1	1.0	1.0	7.0		28072.438	Hemoglobin linker chain (Fragment) OS=Haplotaxis sp. FB-2019 OX=2507444 PE=2 SV=1
148	false	R7THG3|R7THG3_CAPTE	CAPTEDRAFT_223757	36.08526	8.20	0.00	8.20	0.00	1		1.79E3		1		14.0			20865.049	Plectin/eS10 N-terminal domain-containing protein (Fragment) OS=Capitella teleta OX=283909 GN=CAPTEDRAFT_223757 PE=3 SV=1
73	false	A0A8J1XWD8|A0A8J1XWD8_OWEFU	OFUS_LOCUS12570	109.334564	25.17	0.00	25.17	0.00	7		1.43E4		7		36.0		Carbamidomethylation (DHKE, X@N-term); Formylation	17344.506	Small ribosomal subunit protein uS15 OS=Owenia fusiformis OX=6347 GN=OFUS_LOCUS12570 PE=3 SV=1
201	false	R7TV58|R7TV58_CAPTE	CAPTEDRAFT_177529	39.621235	1.28	0.00	0.00	1.28	1			2.99E2	1			1.0		86246.35	AAA+ ATPase domain-containing protein OS=Capitella teleta OX=283909 GN=CAPTEDRAFT_177529 PE=3 SV=1
172	false	B0B070|B0B070_9ANNE		40.203556	5.92	0.00	0.00	5.92	1			2.18E2	1			2.0		17009.496	Ubiquitin (Fragment) OS=Alvinella caudata OX=36105 PE=4 SV=1
72	true	A0A410RF39|A0A410RF39_9ANNE		168.89012	23.17	10.98	0.00	23.17	6	4.78E3		7.51E4	6	6.0		31.0	Carbamidomethylation; Carbamidomethylation (DHKE, X@N-term); Formylation; Methylation(KR)	27558.514	Hemoglobin linker chain (Fragment) OS=Bimastos eiseni OX=320977 PE=2 SV=1
306	true	A0AAD9KQX3|A0AAD9KQX3_RIDPI	NP493_710g01013	38.297924	10.66	0.00	10.66	0.00	1		3.54E3		1		10.0		Cys->Val substitution	13626.632	Ubiquitin-like domain-containing protein OS=Ridgeia piscesae OX=27915 GN=NP493_710g01013 PE=4 SV=1
23	true	A0AAD9NIX7|A0AAD9NIX7_RIDPI	NP493_1003g00001	345.42233	38.14	38.14	9.29	25.49	39	1.72E2			1	550.0	9.0	200.0	Acetylation (N-term); Acetylation (TSCYH); Biotinylation; Carbamidomethylation (DHKE, X@N-term); Carbamylation; more	56059.195	Actin OS=Ridgeia piscesae OX=27915 GN=NP493_1003g00001 PE=3 SV=1
69	false	A0A7I8VNF3|A0A7I8VNF3_9ANNE	DGYR_LOCUS6267	103.9385	34.62	0.00	34.62	0.00	5		6.12E2		1		39.0		Carbamidomethylation (DHKE, X@N-term); Carbamylation; Dethiomethyl; Oxidation (M)	20759.857	ADP-ribosylation factor OS=Dimorphilus gyrociliatus OX=2664684 GN=DGYR_LOCUS6267 PE=3 SV=1
202	true	C9E3A2|C9E3A2_9ANNE		52.688736	14.55	0.00	14.55	0.00	2		5.29E3		2		13.0			17815.57	Large ribosomal subunit protein uL11 OS=Phragmatopoma lapidosa OX=341668 PE=2 SV=1
118	false	A0AAD9JJL4|A0AAD9JJL4_9ANNE	LSH36_269g05028	35.287235	2.06	2.06	0.00	2.06	1			1.75E3	1	2.0		8.0		44444.402	Stress-activated protein kinase JNK OS=Paralvinella palmiformis OX=53620 GN=LSH36_269g05028 PE=3 SV=1
176	true	E9NPR7|E9NPR7_EISFE		58.340645	15.05	15.05	11.65	15.05	2	3.35E3	1.65E2	5.7E3	2	4.0	2.0	2.0	Formylation (Protein N-term)	23559.92	glutathione transferase OS=Eisenia fetida OX=6396 PE=2 SV=1
201	true	A0AAD9JKA7|A0AAD9JKA7_9ANNE	LSH36_279g03097	56.100887	5.15	0.00	0.00	5.15	2			3.56E2	2			4.0		47726.58	AAA+ ATPase domain-containing protein OS=Paralvinella palmiformis OX=53620 GN=LSH36_279g03097 PE=3 SV=1
283	true	R7VCM8|R7VCM8_CAPTE	CAPTEDRAFT_221097	36.401096	2.11	2.11	0.00	2.11	1	3.64E3			1	3.0		1.0		41734.41	PPM-type phosphatase domain-containing protein OS=Capitella teleta OX=283909 GN=CAPTEDRAFT_221097 PE=3 SV=1
88	true	A0AAD9N246|A0AAD9N246_9ANNE	LSH36_363g01028	119.28421	19.33	7.87	0.00	19.33	7	2.17E3		4.19E3	1	7.0		22.0	Carbamidomethylation (DHKE, X@N-term); Carbamylation; Oxidation (M)	49939.027	Tubulin beta chain OS=Paralvinella palmiformis OX=53620 GN=LSH36_363g01028 PE=3 SV=1
307	true	I3NNU8|I3NNU8_9ANNE		40.321224	5.38	0.00	0.00	5.38	1			2.29E2	1			5.0		34427.867	p43 OS=Eisenia andrei OX=168636 PE=2 SV=1
201	false	A0AAD9P6P6|A0AAD9P6P6_RIDPI	NP493_119g07067	39.621235	1.61	0.00	0.00	1.61	1			2.99E2	1			1.0		68215.664	AAA+ ATPase domain-containing protein OS=Ridgeia piscesae OX=27915 GN=NP493_119g07067 PE=3 SV=1
88	false	A0A7I8V5G4|A0A7I8V5G4_9ANNE	DGYR_LOCUS227	98.76619	11.01	7.87	0.00	11.01	4	2.17E3		4.19E3	1	7.0		13.0	Carbamidomethylation (DHKE, X@N-term); Carbamylation; Oxidation (M)	49883.03	Tubulin beta chain OS=Dimorphilus gyrociliatus OX=2664684 GN=DGYR_LOCUS227 PE=3 SV=1
140	true	T1FS57|T1FS57_HELRO	20211654	95.28473	16.14	16.14	0.00	8.07	4	1.32E3		1.21E3	3	7.0		3.0	Carbamidomethylation; Carboxylation (E); Formylation; Lys->Ser substitution	46831.484	COP9 signalosome complex subunit 4 OS=Helobdella robusta OX=6412 GN=20211654 PE=3 SV=1
156	false	A0A7I8VYG2|A0A7I8VYG2_9ANNE	DGYR_LOCUS9255	40.04088	3.48	3.48	0.00	0.00	1	1.61E3			1	11.0				45330.273	DgyrCDS9807 OS=Dimorphilus gyrociliatus OX=2664684 GN=DGYR_LOCUS9255 PE=3 SV=1
308	true	A0A8J1UR16|A0A8J1UR16_OWEFU	OFUS_LOCUS6910	35.019093	3.03	0.00	0.00	3.03	1			1.12E3	1			1.0		37488.965	Uncharacterized protein OS=Owenia fusiformis OX=6347 GN=OFUS_LOCUS6910 PE=3 SV=1
172	false	A8UFP2|A8UFP2_AREMA		40.203556	7.09	0.00	0.00	7.09	1			2.18E2	1			2.0		14568.135	Ubiquitin-ribosomal protein eL40 fusion protein (Fragment) OS=Arenicola marina OX=6344 PE=2 SV=1
305	true	C7SP27|C7SP27_9ANNE		40.019104	5.19	5.19	0.00	0.00	1	3.02E2			1	2.0				31385.078	S-adenosylmethionine synthase (Fragment) OS=Oligochaeta sp. MR-2009 OX=662525 PE=2 SV=1
172	false	F1DB71|F1DB71_GLYTI		40.382195	48.48	48.48	0.00	48.48	1	3.68E2		5.45E2	1	3.0		4.0		3719.3445	Ribosomal protein rps27 (Fragment) OS=Glycera tridactyla OX=104710 PE=2 SV=1
220	false	R7T577|R7T577_CAPTE	CAPTEDRAFT_183902	31.964624	1.76	1.76	0.00	0.00	1	2.77E2			1	1.0				57470.375	histidine--tRNA ligase OS=Capitella teleta OX=283909 GN=CAPTEDRAFT_183902 PE=3 SV=1
129	true	Q9GV76|Q9GV76_LUMTE		77.90164	14.58	2.92	0.00	14.58	4			4.61E4	3	1.0		11.0	Carbamidomethylation; Carbamidomethylation (DHKE, X@N-term); Deamidation (NQ)	27422.639	Hemoglobin linker chain L1 OS=Lumbricus terrestris OX=6398 PE=1 SV=1
172	false	R7U554|R7U554_CAPTE	CAPTEDRAFT_50757	40.382195	31.37	31.37	0.00	31.37	1	3.68E2		5.45E2	1	3.0		4.0		5740.648	Ubiquitin-like domain-containing protein (Fragment) OS=Capitella teleta OX=283909 GN=CAPTEDRAFT_50757 PE=4 SV=1
104	true	A0AAD9N7U2|A0AAD9N7U2_9ANNE	LSH36_174g03060	116.1986	7.07	0.00	0.00	7.07	4			3.27E3	1			23.0	Acetylation (N-term); Carbamidomethylation (DHKE, X@N-term); Carbamylation; Formylation	43203.008	DUF6815 domain-containing protein OS=Paralvinella palmiformis OX=53620 GN=LSH36_174g03060 PE=4 SV=1
296	true	Q2N1A9|Q2N1A9_PLADU		31.00933	4.79	0.00	4.79	0.00	1		1.73E2		1		2.0			20786.215	40S ribosomal protein S3 (Fragment) OS=Platynereis dumerilii OX=6359 PE=2 SV=1
309	true	A0AAD9NV47|A0AAD9NV47_RIDPI	NP493_307g02033	33.4621	4.92	0.00	4.92	0.00	1		1.56E2		1		1.0			29667.092	Acidic leucine-rich nuclear phosphoprotein 32 family member A OS=Ridgeia piscesae OX=27915 GN=NP493_307g02033 PE=3 SV=1
118	false	A0AAD9NHR0|A0AAD9NHR0_RIDPI	NP493_1206g00007	35.287235	0.40	0.40	0.00	0.40	1			1.65E3	1	2.0		7.0		222332.47	Myosin light chain kinase, smooth muscle OS=Ridgeia piscesae OX=27915 GN=NP493_1206g00007 PE=3 SV=1
203	true	A0AAD9KRK6|A0AAD9KRK6_RIDPI	NP493_726g01067	54.60997	9.12	9.12	0.00	0.00	2	6.37E2			1	4.0				37455.05	Uncharacterized protein OS=Ridgeia piscesae OX=27915 GN=NP493_726g01067 PE=3 SV=1
243	true	A0A8S4NIQ9|A0A8S4NIQ9_OWEFU	OFUS_LOCUS7833	34.66825	2.29	2.29	0.00	0.00	1	6.43E2			1	2.0				49763.848	RNA helicase OS=Owenia fusiformis OX=6347 GN=OFUS_LOCUS7833 PE=3 SV=1
198	false	A0AAD9L477|A0AAD9L477_RIDPI	NP493_346g01034	34.34561	0.55	0.00	0.00	0.55	1			1.17E2	1			2.0	Carbamidomethylation	185442.83	Transglutaminase-like domain-containing protein OS=Ridgeia piscesae OX=27915 GN=NP493_346g01034 PE=4 SV=1
118	false	A0AAD9JXH8|A0AAD9JXH8_9ANNE	LSH36_121g05051	35.287235	1.04	1.04	0.00	1.04	1			1.65E3	1	2.0		7.0		85315.375	Protein kinase domain-containing protein OS=Paralvinella palmiformis OX=53620 GN=LSH36_121g05051 PE=4 SV=1
201	true	A0A8J1U004|A0A8J1U004_OWEFU	OFUS_LOCUS21475	56.100887	5.14	0.00	0.00	5.14	2			3.56E2	2			4.0		47798.72	Uncharacterized protein OS=Owenia fusiformis OX=6347 GN=OFUS_LOCUS21475 PE=3 SV=1
270	true	A0A8J1TYV8|A0A8J1TYV8_OWEFU	OFUS_LOCUS13060	34.63975	7.47	0.00	7.47	0.00	1		2.5E2		1		1.0			19966.74	Uncharacterized protein (Fragment) OS=Owenia fusiformis OX=6347 GN=OFUS_LOCUS13060 PE=3 SV=1
310	true	A0A8J1T7P6|A0A8J1T7P6_OWEFU	OFUS_LOCUS10084	38.95921	3.06	3.06	0.00	0.00	1	8.22E2			1	2.0				40015.438	mannose-1-phosphate guanylyltransferase OS=Owenia fusiformis OX=6347 GN=OFUS_LOCUS10084 PE=3 SV=1
204	true	A0A8J1TQA0|A0A8J1TQA0_OWEFU	OFUS_LOCUS2496	42.643185	4.84	4.84	0.00	0.00	2	2.65E3			2	7.0				40362.266	cAMP-dependent protein kinase OS=Owenia fusiformis OX=6347 GN=OFUS_LOCUS2496 PE=3 SV=1
283	true	T1FNA8|T1FNA8_HELRO	20210305	36.401096	2.11	2.11	0.00	2.11	1	3.64E3			1	3.0		1.0		41298.664	PPM-type phosphatase domain-containing protein OS=Helobdella robusta OX=6412 GN=20210305 PE=3 SV=1
291	true	A0AAD9NBJ5|A0AAD9NBJ5_9ANNE	LSH36_67g01013	36.99327	3.25	0.00	0.00	3.25	1				1			1.0		34362.54	PCI domain-containing protein OS=Paralvinella palmiformis OX=53620 GN=LSH36_67g01013 PE=3 SV=1
270	true	R7U4Y7|R7U4Y7_CAPTE	CAPTEDRAFT_158372	34.63975	7.18	0.00	7.18	0.00	1		2.5E2		1		1.0			20257.955	Large ribosomal subunit protein uL23 N-terminal domain-containing protein OS=Capitella teleta OX=283909 GN=CAPTEDRAFT_158372 PE=3 SV=1
117	true	Q9GRJ3|RS23_LUMRU	RPS23	100.003944	21.68	0.00	21.68	0.00	5		5.08E2		2		35.0		Carbamidomethylation (DHKE, X@N-term); Formylation	16105.836	Small ribosomal subunit protein uS12 OS=Lumbricus rubellus OX=35632 GN=RPS23 PE=2 SV=1
165	false	T1FNN9|T1FNN9_HELRO	20210436	40.456512	4.78	0.00	0.00	4.78	1			1.05E3	1			6.0	Carbamidomethylation	36278.21	Malate dehydrogenase OS=Helobdella robusta OX=6412 GN=20210436 PE=3 SV=1
192	false	A0AAD9J1N5|A0AAD9J1N5_9ANNE	LSH36_762g00094	52.874268	24.78	0.00	24.78	0.00	2		1E3		2		4.0			12416.506	Large ribosomal subunit protein eL30 OS=Paralvinella palmiformis OX=53620 GN=LSH36_762g00094 PE=3 SV=1
314	true	A0AAD9N0Q3|A0AAD9N0Q3_9ANNE	LSH36_316g06042	35.453217	6.45	0.00	6.45	0.00	1		7.53E3		1		12.0			21209.57	Small ribosomal subunit protein uS10 OS=Paralvinella palmiformis OX=53620 GN=LSH36_316g06042 PE=3 SV=1
174	false	A8UA17|A8UA17_SIPNU		31.024515	13.56	0.00	13.56	0.00	1		2.14E3		1		1.0			6988.988	Small ribosomal subunit protein uS9 (Fragment) OS=Sipunculus nudus OX=6446 PE=2 SV=1
166	false	R7UMI2|R7UMI2_CAPTE	CAPTEDRAFT_222253	38.19134	2.20	2.20	0.00	2.20	1	2.23E3		3.22E3	1	2.0		3.0		41683.3	Calponin-homology (CH) domain-containing protein OS=Capitella teleta OX=283909 GN=CAPTEDRAFT_222253 PE=3 SV=1
88	false	R7TAR2|R7TAR2_CAPTE	CAPTEDRAFT_166334	106.627144	13.23	7.85	0.00	13.23	5	2.17E3		4.19E3	1	7.0		17.0	Carbamidomethylation (DHKE, X@N-term); Carbamylation; Oxidation (M)	50029.133	Tubulin beta chain OS=Capitella teleta OX=283909 GN=CAPTEDRAFT_166334 PE=3 SV=1
90	true	T1FMG4|T1FMG4_HELRO	20210013	104.24442	22.69	0.00	0.00	22.69	7			1.67E3	4			34.0	Amidation; Carbamidomethylation (DHKE, X@N-term); Dethiomethyl; Formylation; Methylation(others); more	37818.1	MPN domain-containing protein OS=Helobdella robusta OX=6412 GN=20210013 PE=3 SV=1
3	false	E9KJS6|E9KJS6_9ANNE		304.36237	55.05	55.05	17.17	48.99	30	2.09E4		2.1E3	2	392.0	7.0	145.0	Acetylation (TSCYH); Biotinylation; Carbamidomethylation; Carbamidomethylation (DHKE, X@N-term); Carboxymethyl (KW, X@N-term); more	22137.252	Beta-actin (Fragment) OS=Lumbricus friendi OX=947006 PE=2 SV=1
69	false	A0A8J1UFM3|A0A8J1UFM3_OWEFU	OFUS_LOCUS14265	109.73723	42.44	0.00	42.44	0.00	6		3.07E3		2		45.0		Carbamidomethylation (DHKE, X@N-term); Carbamylation; Dethiomethyl; Oxidation (M)	19611.365	ADP-ribosylation factor (Fragment) OS=Owenia fusiformis OX=6347 GN=OFUS_LOCUS14265 PE=3 SV=1
172	false	B0B067|B0B067_9ANNE		40.203556	2.96	0.00	0.00	2.96	1			2.18E2	1			2.0		34003.074	Polyubiquitin (Fragment) OS=Paralvinella grasslei OX=61270 PE=4 SV=1
244	true	A0AAD9JHT1|A0AAD9JHT1_9ANNE	LSH36_322g02013	32.289387	2.29	0.00	0.00	2.29	1			1.19E3	1			1.0		39922.95	non-specific serine/threonine protein kinase OS=Paralvinella palmiformis OX=53620 GN=LSH36_322g02013 PE=3 SV=1
316	true	P61626|LYSC_HUMAN	LYZ	36.05915	8.11	0.00	8.11	0.00	1		6.79E2		1		4.0			16537.014	Lysozyme C OS=Homo sapiens OX=9606 GN=LYZ PE=1 SV=1
244	true	A0A8J1Y905|A0A8J1Y905_OWEFU	OFUS_LOCUS8740	32.289387	2.09	0.00	0.00	2.09	1			1.19E3	1			1.0		43877.64	Uncharacterized protein OS=Owenia fusiformis OX=6347 GN=OFUS_LOCUS8740 PE=3 SV=1
131	false	A0AAD9IXA1|A0AAD9IXA1_RIDPI	NP493_5043g00000	30.47622	10.64	10.64	0.00	0.00	1	4.41E2			1	1.0			Carbamidomethylation	10419.82	Isopropylmalate dehydrogenase-like domain-containing protein OS=Ridgeia piscesae OX=27915 GN=NP493_5043g00000 PE=3 SV=1
111	true	Q9NG59|Q9NG59_9ANNE		135.34958	14.56	14.56	6.20	8.36	5				1	20.0	4.0	16.0	Acetylation (Protein N-term); Carbamidomethylation (DHKE, X@N-term); Formylation	40777.824	Elongation factor 1-alpha (Fragment) OS=Pulvinomyzostomum pulvinar OX=125279 PE=3 SV=1
141	true	A0A7I8VI77|A0A7I8VI77_9ANNE	DGYR_LOCUS4609	99.617935	8.58	6.32	2.03	8.58	3				1	5.0	1.0	11.0	Carbamidomethylation (DHKE, X@N-term); Carbamylation; Formylation	49996.336	Rab GDP dissociation inhibitor OS=Dimorphilus gyrociliatus OX=2664684 GN=DGYR_LOCUS4609 PE=3 SV=1
201	false	T1FZR0|T1FZR0_HELRO	20214308	39.621235	1.52	0.00	0.00	1.52	1			2.99E2	1			1.0		72873.625	AAA+ ATPase domain-containing protein OS=Helobdella robusta OX=6412 GN=20214308 PE=3 SV=1
80	true	A0AAD9JSR4|A0AAD9JSR4_9ANNE	LSH36_180g01050	101.86046	13.03	0.00	0.00	13.03	4			2.54E4	3			40.0	Carbamidomethylation (DHKE, X@N-term); Carbamylation; Carboxylation (DKW); Dethiomethyl; Oxidation (M); more	33747.78	fructose-bisphosphatase OS=Paralvinella palmiformis OX=53620 GN=LSH36_180g01050 PE=3 SV=1
148	false	A8UA06|A8UA06_SIPNU		36.08526	9.43	0.00	9.43	0.00	1		1.79E3		1		14.0			18174.82	Putative ribosomal protein S10 OS=Sipunculus nudus OX=6446 PE=2 SV=1
205	true	A0AAD9J5I2|A0AAD9J5I2_9ANNE	LSH36_583g01264	51.34599	1.83	1.83	0.00	0.83	2	6.34E1			1	3.0		1.0	Carbamidomethylation; Ile->Met substitution	133816.36	S-adenosylmethionine synthase OS=Paralvinella palmiformis OX=53620 GN=LSH36_583g01264 PE=3 SV=1
3	false	A0A2I7YV73|A0A2I7YV73_EISFE		369.86752	63.30	63.30	18.35	49.20	50	2.09E4		2.1E3	3	822.0	14.0	269.0	Acetylation (N-term); Acetylation (TSCYH); Ala->Gln substitution; Asp->Asn substitution; Biotinylation; more	41918.953	Actin OS=Eisenia fetida OX=6396 PE=2 SV=1
58	true	A8DX84|A8DX84_9ANNE	G3PDH	137.56638	15.62	5.62	0.00	15.62	9			9.11E3	2	15.0		66.0	Acetylation (N-term); Biotinylation; Carbamidomethylation; Carbamidomethylation (DHKE, X@N-term); Deamidation (NQ); more	34588.426	Glyceraldehyde-3-phosphate dehydrogenase (Fragment) OS=Echiurus echiurus OX=417073 GN=G3PDH PE=2 SV=1
314	true	A0A8J1Y1C0|A0A8J1Y1C0_OWEFU	OFUS_LOCUS1420	35.453217	10.08	0.00	10.08	0.00	1		7.53E3		1		12.0			13399.605	Small ribosomal subunit protein uS10 OS=Owenia fusiformis OX=6347 GN=OFUS_LOCUS1420 PE=3 SV=1
73	false	A0A0A0QXK5|A0A0A0QXK5_9ANNE		105.138336	20.53	0.00	20.53	0.00	6		1.24E4		6		31.0		Carbamidomethylation (DHKE, X@N-term); Formylation	17223.338	Small ribosomal subunit protein uS15 OS=Phragmatopoma lapidosa OX=341668 PE=2 SV=1
241	true	A0A8J1UWY6|A0A8J1UWY6_OWEFU	OFUS_LOCUS15500	34.993786	2.84	2.84	0.00	0.00	1	2.12E2			1	2.0				46963.234	Uncharacterized protein OS=Owenia fusiformis OX=6347 GN=OFUS_LOCUS15500 PE=3 SV=1
59	false	A0A410RH93|A0A410RH93_9ANNE		86.69867	6.92	0.00	6.92	6.92	2		8.44E3	6.57E3	2		12.0	4.0	Carbamidomethylation (DHKE, X@N-term); Formylation	18037.586	Erythrocruorin (Fragment) OS=Geogenia benhami OX=1963186 PE=2 SV=1
90	false	A0A8J1U9Q6|A0A8J1U9Q6_OWEFU	OFUS_LOCUS1014	86.32204	3.80	0.00	0.00	3.80	4			9.52E2	1			26.0	Carbamidomethylation (DHKE, X@N-term); Dethiomethyl; Formylation; Methylation(others); Oxidation (M)	118998.234	Dolichyl-diphosphooligosaccharide--protein glycosyltransferase subunit STT3A OS=Owenia fusiformis OX=6347 GN=OFUS_LOCUS1014 PE=3 SV=1
296	true	A0A0K1R085|A0A0K1R085_PECGU		31.00933	3.57	0.00	3.57	0.00	1		1.73E2		1		2.0			27485.18	40S ribosomal protein S3 OS=Pectinaria gouldii OX=260746 PE=2 SV=1
73	true	O77303|RS13_LUMRU	RPS13	122.395584	43.71	0.00	43.71	0.00	10		2.16E4		10		49.0		Carbamidomethylation (DHKE, X@N-term); Formylation	17115.28	Small ribosomal subunit protein uS15 OS=Lumbricus rubellus OX=35632 GN=RPS13 PE=2 SV=3
69	false	A0A288XNM3|A0A288XNM3_OWEFU	Arf4	103.95918	32.40	0.00	32.40	0.00	5		2.46E3		1		41.0		Carbamidomethylation (DHKE, X@N-term); Carbamylation; Dethiomethyl; Oxidation (M)	20056.22	ADP-ribosylation factor OS=Owenia fusiformis OX=6347 GN=Arf4 PE=2 SV=1
22	true	A0A223APW9|A0A223APW9_9ANNE		307.29	54.26	54.26	13.18	34.88	32	2.05E4		3.43E3	1	551.0	7.0	190.0	Acetylation (N-term); Acetylation (TSCYH); Ala->Gln substitution; Asn->Asp substitution; Biotinylation; more	28497.686	Actin (Fragment) OS=Placobdella parasitica OX=60933 PE=2 SV=1
142	true	A6XII5|A6XII5_EUNPE	EF-1	113.91547	11.08	8.18	3.17	11.08	4			6.95E2	1	7.0	1.0	13.0	Acetylation (N-term); Dimethylation(KR); Formylation	41670.875	Elongation factor 1-alpha (Fragment) OS=Eunice pennata OX=167814 GN=EF-1 alpha PE=2 SV=1
118	true	A0A0N9HH03|A0A0N9HH03_UREUN		91.666824	10.74	2.20	0.00	10.74	3			3.15E3	3	2.0		16.0	Carbamidomethylation; Deamidation (NQ); Methylation(KR); Methylation(others)	41741.926	mitogen-activated protein kinase OS=Urechis unicinctus OX=6432 PE=2 SV=1
264	true	X2APP6|X2APP6_CAPTE		40.457134	3.17	3.17	0.00	3.17	1	3.4E2		3.06E3	1	2.0		11.0		43424.062	26S proteasome non-ATPase regulatory subunit 13 OS=Capitella teleta OX=283909 PE=3 SV=1
257	true	A0AAD9P6S6|A0AAD9P6S6_RIDPI	NP493_113g03028	33.84263	7.48	0.00	7.48	0.00	1		9.08E2		1		3.0			16583.059	UBC core domain-containing protein OS=Ridgeia piscesae OX=27915 GN=NP493_113g03028 PE=3 SV=1
206	true	A0A088BZ25|A0A088BZ25_EISFE		42.0094	10.18	0.00	0.00	10.18	2			3.71E2	2			3.0		29891.822	26S proteasome non-ATPase regulatory subunit 4 (Fragment) OS=Eisenia fetida OX=6396 PE=2 SV=1
318	true	A0A7I8V9I0|A0A7I8V9I0_9ANNE	DGYR_LOCUS2041	36.824257	3.60	3.60	0.00	3.60	1	4.51E3		9.19E3	1	14.0		10.0		25306.412	Trafficking protein particle complex subunit OS=Dimorphilus gyrociliatus OX=2664684 GN=DGYR_LOCUS2041 PE=3 SV=1
204	true	T1EF50|T1EF50_HELRO	20195202	42.643185	4.86	4.86	0.00	0.00	2	2.65E3			2	7.0				40241.17	cAMP-dependent protein kinase OS=Helobdella robusta OX=6412 GN=20195202 PE=3 SV=1
118	false	A0A8S4P6N7|A0A8S4P6N7_OWEFU	OFUS_LOCUS14479	35.287235	0.49	0.49	0.00	0.49	1			1.65E3	1	2.0		7.0		183960.25	Uncharacterized protein OS=Owenia fusiformis OX=6347 GN=OFUS_LOCUS14479 PE=3 SV=1
275	true	A0AAD9JGT9|A0AAD9JGT9_9ANNE	LSH36_338g05011	37.01669	5.00	0.00	0.00	5.00	1			2.26E2	1			1.0		25570.332	Arp2/3 complex 34 kDa subunit OS=Paralvinella palmiformis OX=53620 GN=LSH36_338g05011 PE=3 SV=1
81	true	Q4AEC6|Q4AEC6_9ANNE		120.39296	7.67	7.67	0.00	7.67	2	1.76E4		5.22E3	1	89.0		32.0	Carbamidomethylation; Carbamidomethylation (DHKE, X@N-term); Deamidation (NQ); Dehydration; Formylation; more	41351.383	Taurocyamine kinase OS=Arenicola brasiliensis OX=289432 PE=2 SV=1
62	true	A0A8S4N9M6|A0A8S4N9M6_OWEFU	OFUS_LOCUS4852	167.85173	30.16	15.87	6.08	26.98	9	9E4			1	11.0	6.0	45.0	2-amino-3-oxo-butanoic_acid; Carbamidomethylation; Carbamidomethylation (DHKE, X@N-term); Formylation; Ser->Asp substitution; more	42326.84	Tubulin alpha chain (Fragment) OS=Owenia fusiformis OX=6347 GN=OFUS_LOCUS4852 PE=3 SV=1
297	true	A0A8J1T663|A0A8J1T663_OWEFU	OFUS_LOCUS10603	40.29346	0.49	0.49	0.00	0.49	1	6.36E2		5.15E2	1	3.0		6.0		240437.05	Uncharacterized protein OS=Owenia fusiformis OX=6347 GN=OFUS_LOCUS10603 PE=3 SV=1
180	false	A0A7I8VDD0|A0A7I8VDD0_9ANNE	DGYR_LOCUS2290	58.945778	5.13	5.13	0.00	0.00	2				1	3.0				51943.35	Citrate synthase OS=Dimorphilus gyrociliatus OX=2664684 GN=DGYR_LOCUS2290 PE=3 SV=1
171	false	A0A8U0ASE2|A0A8U0ASE2_SIPNU	hsp90	53.238976	3.82	1.98	0.00	3.82	2			2.36E2	1	1.0		4.0	Oxidation (M)	81185.81	Heat shock protein 90 (Fragment) OS=Sipunculus nudus OX=6446 GN=hsp90 PE=2 SV=1
207	true	A0AAD9PFT8|A0AAD9PFT8_RIDPI	NP493_5g05005	48.492496	12.80	0.00	0.00	12.80	2			2.95E2	2			4.0	Leu->Val substitution	23531.703	GDP-mannose 4,6-dehydratase OS=Ridgeia piscesae OX=27915 GN=NP493_5g05005 PE=3 SV=1
186	false	A0AAD9JWH7|A0AAD9JWH7_9ANNE	LSH36_142g05017	35.700367	8.72	0.00	8.72	0.00	1		3.01E3		1		3.0			15990.371	40S ribosomal protein S14 OS=Paralvinella palmiformis OX=53620 GN=LSH36_142g05017 PE=3 SV=1
118	false	T1G7A1|T1G7A1_HELRO	20216948	35.287235	1.81	1.81	0.00	1.81	1			1.75E3	1	2.0		8.0		50215.402	Stress-activated protein kinase JNK OS=Helobdella robusta OX=6412 GN=20216948 PE=3 SV=1
322	true	R7TGE7|R7TGE7_CAPTE	CAPTEDRAFT_167366	31.043285	4.38	0.00	0.00	4.38	1			3E2	1			1.0		35203.715	60S acidic ribosomal protein P0 (Fragment) OS=Capitella teleta OX=283909 GN=CAPTEDRAFT_167366 PE=3 SV=1
210	false	A0AAD9KHU6|A0AAD9KHU6_RIDPI	NP493_1137g00063	30.548012	4.17	0.00	0.00	4.17	1			6.31E1	1			1.0		44279.707	V-type proton ATPase subunit C OS=Ridgeia piscesae OX=27915 GN=NP493_1137g00063 PE=3 SV=1
34	true	A0A410RFC9|A0A410RFC9_9ANNE		225.8519	44.79	22.39	2.70	44.79	17	6.38E3	3.45E2	2.63E5	17	20.0	1.0	141.0	2-amino-3-oxo-butanoic_acid; Acetylation (N-term); Amidation; Carbamidomethylation; Carbamidomethylation (DHKE, X@N-term); more	29053.795	Hemoglobin linker chain (Fragment) OS=Bimastos eiseni OX=320977 PE=2 SV=1
288	true	A0AAD9J1U1|A0AAD9J1U1_9ANNE	LSH36_734g02086	39.11056	5.56	5.56	0.00	5.56	1	1.06E2		1.98E2	1	1.0		2.0		29624.285	Triosephosphate isomerase OS=Paralvinella palmiformis OX=53620 GN=LSH36_734g02086 PE=3 SV=1
323	true	T1FM28|T1FM28_HELRO	20209877	44.598362	9.49	0.00	9.49	0.00	1		1.5E3		1		3.0		Lys->Arg substitution	17859.812	UspA domain-containing protein OS=Helobdella robusta OX=6412 GN=20209877 PE=4 SV=1
143	true	D7GL47|D7GL47_9ANNE	hsp70	89.258545	9.26	7.25	0.00	6.48	5	2.79E2			1	8.0		10.0		71034.305	Heat shock protein-70kDa OS=Alvinella pompejana OX=6376 GN=hsp70 PE=3 SV=1
324	true	A8UFF6|A8UFF6_AREMA		33.056664	8.62	0.00	8.62	0.00	1		1.3E3		1		8.0		Carbamidomethylation	13177.369	Large ribosomal subunit protein uL15 (Fragment) OS=Arenicola marina OX=6344 PE=2 SV=1
63	false	B9TY04|B9TY04_LUMRU		112.15575	43.00	0.00	43.00	0.00	3		3.5E4		3		63.0		Carbamidomethylation (DHKE, X@N-term); Deamidation (NQ); Formylation	10600.608	Superoxide dismutase (Fragment) OS=Lumbricus rubellus OX=35632 PE=2 SV=1
208	true	A0A088BZ09|A0A088BZ09_EISFE		56.62201	30.38	0.00	0.00	30.38	2			1.16E3	2			2.0	Oxidation (M)	8160.473	Arginase (Fragment) OS=Eisenia fetida OX=6396 PE=2 SV=1
117	false	A8UEQ3|A8UEQ3_AREMA		47.989677	11.89	0.00	11.89	0.00	3		3.89E2		2		3.0			16147.833	Small ribosomal subunit protein uS12 OS=Arenicola marina OX=6344 PE=2 SV=1
173	false	R7VFP9|R7VFP9_CAPTE	CAPTEDRAFT_159854	60.00991	6.86	1.83	0.00	6.86	2			1.85E2	1	2.0		3.0	Carbamidomethylation	47354.19	Enolase OS=Capitella teleta OX=283909 GN=CAPTEDRAFT_159854 PE=3 SV=1
200	false	R7T9Z4|R7T9Z4_CAPTE	CAPTEDRAFT_152844	40.259304	3.81	0.00	0.00	3.81	1			1.93E2	1			2.0		40735.402	OBG-type G domain-containing protein OS=Capitella teleta OX=283909 GN=CAPTEDRAFT_152844 PE=4 SV=1
125	false	A6XII4|A6XII4_9ANNE	EF-1	118.74268	9.64	7.61	2.79	9.64	4			1.06E3	1	12.0	3.0	10.0	Acetylation (N-term); Carbamidomethylation (DHKE, X@N-term); Dimethylation(KR)	43435.867	Elongation factor 1-alpha (Fragment) OS=Eudistylia sp. THS-2006 OX=398474 GN=EF-1 alpha PE=2 SV=1
118	false	A0A7I8W6Z1|A0A7I8W6Z1_9ANNE	DGYR_LOCUS11868	35.287235	0.69	0.69	0.00	0.69	1			1.65E3	1	2.0		7.0		131456.44	non-specific serine/threonine protein kinase OS=Dimorphilus gyrociliatus OX=2664684 GN=DGYR_LOCUS11868 PE=4 SV=1
1	true	O18425|TXLR2_EISFE		414.99692	85.67	83.00	45.67	84.00	101	1.93E7	8.37E4	8.37E6	49	2158.0	167.0	1571.0	2-amino-3-oxo-butanoic_acid; Acetaldehyde +26; Acetylation (N-term); Acetylation (TSCYH); Ala->Asn substitution; more	34142.535	Lysenin-related protein 2 OS=Eisenia fetida OX=6396 PE=2 SV=1
32	true	A0AAD9KIX9|A0AAD9KIX9_RIDPI	NP493_1003g00053	239.08206	36.80	36.80	12.00	17.07	27	1.8E3			2	447.0	8.0	163.0	Acetylation (TSCYH); Ala->Asn substitution; Biotinylation; Carbamidomethylation; Carbamidomethylation (DHKE, X@N-term); more	41901.4	Actin OS=Ridgeia piscesae OX=27915 GN=NP493_1003g00053 PE=3 SV=1
35	false	O97435|O97435_LUMRU		40.451515	6.47	0.00	6.47	6.47	1		2.49E4	3.17E3	1		7.0	5.0		19119.102	Extracellular globin OS=Lumbricus rubellus OX=35632 PE=2 SV=1
177	true	A0AAD9K8H9|A0AAD9K8H9_9ANNE	LSH36_44g17021	67.84671	15.05	0.00	0.00	15.05	3			1.28E4	1			7.0	Carbamidomethylation (DHKE, X@N-term)	31524.46	protein-serine/threonine phosphatase OS=Paralvinella palmiformis OX=53620 GN=LSH36_44g17021 PE=4 SV=1
161	true	A0AAD9KZI8|A0AAD9KZI8_RIDPI	NP493_454g04018	89.288864	10.66	7.82	0.00	6.64	3	1.71E2		1.36E3	2	5.0		4.0	Asn->Ser substitution; Deamidation (NQ)	48176.26	COP9 signalosome complex subunit 4 OS=Ridgeia piscesae OX=27915 GN=NP493_454g04018 PE=3 SV=1
88	false	T1FP49|T1FP49_HELRO	20210596	106.95457	13.14	7.80	0.00	13.14	5	2.17E3		4.19E3	1	7.0		17.0	Carbamidomethylation (DHKE, X@N-term); Carbamylation; Oxidation (M)	50300.605	Tubulin beta chain OS=Helobdella robusta OX=6412 GN=20210596 PE=3 SV=1
305	true	E9KJP7|E9KJP7_9ANNE		40.019104	11.03	11.03	0.00	0.00	1	3.02E2			1	2.0				14980.96	methionine adenosyltransferase (Fragment) OS=Limnodrilus sp. THS-2011 OX=948931 PE=2 SV=1
192	false	T1FHU5|T1FHU5_HELRO	20208394	52.874268	24.35	0.00	24.35	0.00	2		1E3		2		4.0			12770.884	Large ribosomal subunit protein eL30 OS=Helobdella robusta OX=6412 GN=20208394 PE=3 SV=1
327	true	A0AAD9NJB2|A0AAD9NJB2_RIDPI	NP493_987g00021	35.784763	2.91	0.00	0.00	2.91	1			1.16E3	1			1.0		47765.285	Intraflagellar transport protein 57 homolog OS=Ridgeia piscesae OX=27915 GN=NP493_987g00021 PE=3 SV=1
148	false	A0AAD9JLV4|A0AAD9JLV4_9ANNE	LSH36_255g04104	36.08526	8.47	0.00	8.47	0.00	1		1.79E3		1		14.0			20326.518	Plectin/eS10 N-terminal domain-containing protein OS=Paralvinella palmiformis OX=53620 GN=LSH36_255g04104 PE=3 SV=1
204	true	A0AAD9JNP0|A0AAD9JNP0_9ANNE	LSH36_209g02094	42.643185	11.04	11.04	0.00	0.00	2	2.65E3			2	7.0				17922.957	Protein kinase domain-containing protein OS=Paralvinella palmiformis OX=53620 GN=LSH36_209g02094 PE=4 SV=1
55	false	A0A8J1UGL5|A0A8J1UGL5_OWEFU	OFUS_LOCUS8153	40.03455	3.54	3.54	3.54	0.00	1	9.4E3	2.67E2		1	9.0	1.0			41638.832	Uncharacterized protein OS=Owenia fusiformis OX=6347 GN=OFUS_LOCUS8153 PE=4 SV=1
178	true	A0A410RF46|A0A410RF46_9ANNE		71.34925	12.88	0.00	0.00	12.88	3			2.87E3	3			10.0		29581.615	Hemoglobin linker chain (Fragment) OS=Bimastos eiseni OX=320977 PE=2 SV=1
144	true	R7VGA0|R7VGA0_CAPTE	CAPTEDRAFT_148575	107.1435	9.75	6.35	2.04	9.75	3			4.93E1	1	5.0	1.0	11.0	Carbamidomethylation (DHKE, X@N-term); Formylation	49677.87	Rab GDP dissociation inhibitor OS=Capitella teleta OX=283909 GN=CAPTEDRAFT_148575 PE=3 SV=1
194	true	T1FMK3|T1FMK3_HELRO	20210052	51.909184	2.96	1.57	1.39	1.57	2	1.14E3	5.93E2	1.75E3	2	5.0	1.0	10.0		67865.055	FERM domain-containing protein OS=Helobdella robusta OX=6412 GN=20210052 PE=4 SV=1
277	true	A0A8J1Y468|A0A8J1Y468_OWEFU	OFUS_LOCUS14490	39.981953	2.66	2.66	0.00	2.66	1	7.95E2		6.73E2	1	10.0		1.0	Carbamidomethylation	42336.56	Uncharacterized protein OS=Owenia fusiformis OX=6347 GN=OFUS_LOCUS14490 PE=3 SV=1
105	true	A0AAD9UJU3|A0AAD9UJU3_RIDPI	AHCY	149.43974	14.61	14.61	0.00	14.61	6	5.47E3		3.52E2	2	17.0		15.0	Ala->Ser substitution; Carbamidomethylation; Carboxylation (E); Formylation; Oxidation (HW)	48986.664	Adenosylhomocysteinase OS=Ridgeia piscesae OX=27915 GN=AHCY PE=3 SV=1
154	false	R7UQB6|R7UQB6_CAPTE	CAPTEDRAFT_162811	32.2774	3.57	3.57	0.00	3.57	1	2.02E3		2.86E3	1	2.0		2.0		25247.51	ethanolamine-phosphate cytidylyltransferase OS=Capitella teleta OX=283909 GN=CAPTEDRAFT_162811 PE=3 SV=1
145	true	T1FU68|T1FU68_HELRO	20212364	96.76355	16.78	0.00	16.78	0.00	4		1.74E2		1		34.0		Carbamidomethylation (DHKE, X@N-term); Formylation	16041.746	Small ribosomal subunit protein uS12 OS=Helobdella robusta OX=6412 GN=20212364 PE=3 SV=1
328	true	A0A8S4Q1C0|A0A8S4Q1C0_OWEFU	OFUS_LOCUS23839	40.112587	0.57	0.00	0.00	0.57	1				1			1.0		231338.77	glutamate synthase (NADH) OS=Owenia fusiformis OX=6347 GN=OFUS_LOCUS23839 PE=3 SV=1
204	true	A0A1S6KJQ3|A0A1S6KJQ3_PERAI		42.643185	4.86	4.86	0.00	0.00	2	2.65E3			2	7.0				40284.19	cAMP-dependent protein kinase OS=Perinereis aibuhitensis OX=126650 PE=2 SV=1
179	true	A8UEM9|A8UEM9_AREMA		62.889988	8.63	0.00	8.63	0.00	2		3.41E3		2		15.0		Carbamidomethylation; Methylation(others)	16107.633	Small ribosomal subunit protein eS17 OS=Arenicola marina OX=6344 PE=2 SV=1
329	true	T1FNK4|T1FNK4_HELRO	20210401	40.067234	1.83	0.00	0.00	1.83	1				1			2.0		59550.4	T-complex protein 1 subunit theta OS=Helobdella robusta OX=6412 GN=20210401 PE=3 SV=1
186	false	R7UHL3|R7UHL3_CAPTE	CAPTEDRAFT_228439	35.700367	8.55	0.00	8.55	0.00	1		3.01E3		1		3.0			16293.73	40S ribosomal protein S14 OS=Capitella teleta OX=283909 GN=CAPTEDRAFT_228439 PE=3 SV=1
88	false	A0AAD9P3T2|A0AAD9P3T2_RIDPI	NP493_159g02000	88.64197	6.76	1.84	0.00	6.76	3	2.17E3		4.19E3	1	4.0		15.0	Carbamidomethylation (DHKE, X@N-term); Carbamylation; Oxidation (M)	54422.96	Tubulin beta chain OS=Ridgeia piscesae OX=27915 GN=NP493_159g02000 PE=3 SV=1
288	true	A0AAD9KV39|A0AAD9KV39_RIDPI	NP493_566g00022	39.11056	5.98	5.98	0.00	5.98	1	1.06E2		1.98E2	1	1.0		2.0		27447.635	Triosephosphate isomerase OS=Ridgeia piscesae OX=27915 GN=NP493_566g00022 PE=3 SV=1
18	true	A0A8J1XVJ4|A0A8J1XVJ4_OWEFU	OFUS_LOCUS12457	332.90073	61.17	61.17	15.43	46.01	43	8.89E3		2.67E3	1	650.0	10.0	223.0	Acetylation (N-term); Acetylation (TSCYH); Ala->Gln substitution; Biotinylation; Carbamidomethylation (DHKE, X@N-term); more	41784.7	Uncharacterized protein OS=Owenia fusiformis OX=6347 GN=OFUS_LOCUS12457 PE=3 SV=1
330	true	A0AAD9NM27|A0AAD9NM27_RIDPI	NP493_883g00000	30.74489	2.29	2.29	0.00	2.29	1	1.06E2		2.27E2	1	1.0		1.0	Oxidation (M)	42348.656	Malate dehydrogenase OS=Ridgeia piscesae OX=27915 GN=NP493_883g00000 PE=3 SV=1
118	true	A0AAD9KUG2|A0AAD9KUG2_RIDPI	NP493_588g01013	91.666824	15.79	3.24	0.00	15.79	3			3.15E3	3	2.0		16.0	Carbamidomethylation; Deamidation (NQ); Methylation(KR); Methylation(others)	28440.475	mitogen-activated protein kinase OS=Ridgeia piscesae OX=27915 GN=NP493_588g01013 PE=3 SV=1
184	false	A0A8S4Q3Y6|A0A8S4Q3Y6_OWEFU	OFUS_LOCUS24468	44.217052	5.56	0.00	3.22	2.34	2		8.91E1		1		1.0	1.0		39712.78	14-3-3 domain-containing protein OS=Owenia fusiformis OX=6347 GN=OFUS_LOCUS24468 PE=3 SV=1
82	true	O46159|O46159_LUMRU	arp	104.85715	39.29	0.00	39.29	0.00	6		2.75E4		6		49.0		Acetylation (Protein N-term); Carbamidomethylation; Carbamidomethylation (DHKE, X@N-term); Deamidation (NQ); Formylation; more	19779.225	Actin-related protein 2/3 complex subunit 4 OS=Lumbricus rubellus OX=35632 GN=arp PE=2 SV=1
332	true	A0A0A0QYD4|A0A0A0QYD4_9ANNE		35.983116	8.88	0.00	8.88	0.00	1		1.76E2		1		1.0			19037.041	Nucleoside diphosphate kinase OS=Phragmatopoma lapidosa OX=341668 PE=2 SV=1
277	true	R7TP47|R7TP47_CAPTE	CAPTEDRAFT_160830	39.981953	2.43	2.43	0.00	2.43	1	7.95E2		6.73E2	1	10.0		1.0	Carbamidomethylation	46323.0	Large ribosomal subunit protein uL4 C-terminal domain-containing protein OS=Capitella teleta OX=283909 GN=CAPTEDRAFT_160830 PE=3 SV=1
100	true	A0A7I8VRA9|A0A7I8VRA9_9ANNE	DGYR_LOCUS6349	117.06488	21.49	5.88	0.00	21.49	7			9.88E1	1	3.0		17.0	Carbamylation; Oxidation (M)	49647.848	Tubulin beta chain OS=Dimorphilus gyrociliatus OX=2664684 GN=DGYR_LOCUS6349 PE=3 SV=1
244	true	T1G3Y7|T1G3Y7_HELRO	20215785	32.289387	2.29	0.00	0.00	2.29	1			1.19E3	1			1.0		40297.344	non-specific serine/threonine protein kinase OS=Helobdella robusta OX=6412 GN=20215785 PE=3 SV=1
201	false	A0AAD9MQ07|A0AAD9MQ07_9ANNE	LSH36_1054g00036	32.959305	2.51	0.00	0.00	2.51	1			5.64E1	1			3.0		53436.43	AAA+ ATPase domain-containing protein OS=Paralvinella palmiformis OX=53620 GN=LSH36_1054g00036 PE=3 SV=1
59	false	A0A410RGK9|A0A410RGK9_9ANNE		39.990257	5.49	0.00	5.49	5.49	1		2.69E3	1.4E3	1		2.0	2.0		20683.941	Erythrocruorin (Fragment) OS=Amynthas sp. FB-2019 OX=2507431 PE=2 SV=1
157	true	A0A8J1U1H5|A0A8J1U1H5_OWEFU	OFUS_LOCUS16825	81.53888	17.03	0.00	0.00	17.03	4			7.93E2	2			8.0	Carbamidomethylation	36695.156	Serine/threonine-protein phosphatase OS=Owenia fusiformis OX=6347 GN=OFUS_LOCUS16825 PE=3 SV=1
51	true	A8STD2|A8STD2_RIFPA		148.57458	54.29	54.29	0.00	18.10	8	2.45E4		5.48E2	3	145.0		58.0	Carbamidomethylation (DHKE, X@N-term); Carbamylation; Dehydration; Dethiomethyl; Double Carbamidomethylation (DHKE, X@N-term); more	11538.067	Actin (Fragment) OS=Riftia pachyptila OX=6426 PE=2 SV=1
118	false	A0A0K2JPL9|A0A0K2JPL9_UREUN		35.287235	1.99	1.99	0.00	1.99	1			1.75E3	1	2.0		8.0		45868.465	Stress-activated protein kinase JNK OS=Urechis unicinctus OX=6432 PE=2 SV=1
59	true	A0A410RH35|A0A410RH35_9ANNE		153.21434	25.00	11.88	25.00	25.00	7	1E3	4.87E4	2.82E4	7	3.0	53.0	22.0	Carbamidomethylation (DHKE, X@N-term); Dihydroxy; Ethylation; Formylation; Oxidation (HW)	17986.365	Erythrocruorin (Fragment) OS=Bimastos eiseni OX=320977 PE=2 SV=1
89	false	T1F2W1|T1F2W1_HELRO	20203160	58.972515	8.78	0.00	0.00	8.78	2			2.89E2	1			10.0	Carbamidomethylation; Carbamidomethylation (DHKE, X@N-term)	39613.87	DUF6815 domain-containing protein OS=Helobdella robusta OX=6412 GN=20203160 PE=4 SV=1
201	false	A0AAD9MZI8|A0AAD9MZI8_9ANNE	LSH36_484g03056	32.959305	3.35	0.00	0.00	3.35	1			5.64E1	1			3.0		40399.504	AAA+ ATPase domain-containing protein OS=Paralvinella palmiformis OX=53620 GN=LSH36_484g03056 PE=3 SV=1
209	true	R7URD2|R7URD2_CAPTE	CAPTEDRAFT_183927	35.357708	4.11	4.11	0.00	0.00	2	2.6E2			1	5.0				46697.44	Isocitrate dehydrogenase [NADP] OS=Capitella teleta OX=283909 GN=CAPTEDRAFT_183927 PE=3 SV=1
91	true	P13579|GLB4_LUMTE		154.66522	30.46	21.19	21.19	30.46	4	2.99E3	1.27E5	4.71E4	4	10.0	45.0	21.0	Acetylation (TSCYH); Carbamidomethylation; Carbamidomethylation (DHKE, X@N-term); Double Carbamidomethylation (DHKE, X@N-term); Ethylation; more	17524.867	Extracellular globin-4 OS=Lumbricus terrestris OX=6398 PE=1 SV=1
15	true	A0A7I8W774|A0A7I8W774_9ANNE	DGYR_LOCUS11924	350.86453	54.52	51.86	15.43	34.31	44	6.88E1			2	659.0	9.0	212.0	Acetylation (N-term); Acetylation (TSCYH); Ala->Gln substitution; Asn->Asp substitution; Asp->Asn substitution; more	41946.99	Uncharacterized protein OS=Dimorphilus gyrociliatus OX=2664684 GN=DGYR_LOCUS11924 PE=3 SV=1
63	false	G3LY18|G3LY18_EISFE		124.81458	36.13	0.00	36.13	0.00	5		3.16E4		5		65.0		Carbamidomethylation; Carbamidomethylation (DHKE, X@N-term); Deamidation (NQ); Double Carbamidomethylation (DHKE, X@N-term)	15976.907	Superoxide dismutase [Cu-Zn] OS=Eisenia fetida OX=6396 PE=2 SV=1
63	false	F1AGC6|F1AGC6_TUBTU		121.17114	47.12	0.00	47.12	0.00	4		3.57E4		4		64.0		Carbamidomethylation (DHKE, X@N-term); Deamidation (NQ); Formylation	10858.805	Superoxide dismutase (Fragment) OS=Tubifex tubifex OX=6386 PE=2 SV=1
202	true	A8U9Q8|A8U9Q8_SIPNU		52.688736	26.97	0.00	26.97	0.00	2		5.29E3		2		13.0			9467.229	Putative ribosomal protein L12 (Fragment) OS=Sipunculus nudus OX=6446 PE=2 SV=1
210	true	A0A7I8VXN9|A0A7I8VXN9_9ANNE	DGYR_LOCUS9007	46.51042	6.09	2.03	0.00	6.09	2	1.58E3		1.53E3	2	3.0		2.0		45398.195	V-type proton ATPase subunit C OS=Dimorphilus gyrociliatus OX=2664684 GN=DGYR_LOCUS9007 PE=3 SV=1
172	false	E9KJS4|E9KJS4_TUBTU		40.203556	14.75	0.00	0.00	14.75	1			2.18E2	1			2.0		6908.033	Ubiquitin (Fragment) OS=Tubifex tubifex OX=6386 PE=2 SV=1
101	true	A0A410RHS2|A0A410RHS2_9ANNE		119.617096	13.37	6.40	13.37	6.98	3		2.24E2		1	6.0	72.0	13.0	Carbamidomethylation (DHKE, X@N-term); Deamidation (NQ); Double Carbamidomethylation (DHKE, X@N-term); Formylation	19081.08	Extracellular globin (Fragment) OS=Propappus volki OX=251477 PE=2 SV=1
211	true	E9KJM7|E9KJM7_9ANNE		51.951157	17.09	0.00	0.00	17.09	2			2.25E3	1			7.0	Met->Ala substitution	17572.1	fructose-bisphosphate aldolase (Fragment) OS=Sphaerodorum flavum OX=948935 PE=2 SV=1
162	true	A0AAD9P2X9|A0AAD9P2X9_RIDPI	NP493_173g01000	67.758606	20.51	0.00	20.51	0.00	4		8.1E2		1		10.0		Carbamidomethylation; Carbamidomethylation (DHKE, X@N-term); Oxidation (M)	17533.271	UBC core domain-containing protein OS=Ridgeia piscesae OX=27915 GN=NP493_173g01000 PE=3 SV=1
146	true	R7TR89|R7TR89_CAPTE	CAPTEDRAFT_156614	121.3034	14.21	8.12	0.00	14.21	4			3.04E2	1	5.0		14.0	Acetylation (N-term); Formylation; Oxidation (M)	44205.08	Uncharacterized protein OS=Capitella teleta OX=283909 GN=CAPTEDRAFT_156614 PE=3 SV=1
44	false	A0AAD9JAB9|A0AAD9JAB9_9ANNE	LSH36_482g02053	181.57059	30.16	9.09	9.09	30.16	10				1	3.0	10.0	42.0	2-amino-3-oxo-butanoic_acid; Acetylation (N-term); Carbamidomethylation; Carbamidomethylation (DHKE, X@N-term); Formylation	50153.66	Tubulin alpha chain OS=Paralvinella palmiformis OX=53620 GN=LSH36_482g02053 PE=3 SV=1
182	false	R7VHQ7|R7VHQ7_CAPTE	CAPTEDRAFT_155317	40.316986	4.04	4.04	0.00	4.04	1	1.95E3		3.74E3	1	3.0		3.0		34673.152	Small ribosomal subunit protein uS2 OS=Capitella teleta OX=283909 GN=CAPTEDRAFT_155317 PE=3 SV=1
250	true	R7TYA4|R7TYA4_CAPTE	CAPTEDRAFT_149599	33.598366	2.18	0.00	0.00	2.18	1			1.47E2	1			1.0		72148.73	phosphoenolpyruvate carboxykinase (GTP) OS=Capitella teleta OX=283909 GN=CAPTEDRAFT_149599 PE=3 SV=1
63	true	A0A0M5M0K4|A0A0M5M0K4_9ANNE	CuZnSOD	159.66295	63.23	0.00	63.23	0.00	10		5.85E4		10		98.0		Acetylation (Protein N-term); Carbamidomethylation; Carbamidomethylation (DHKE, X@N-term); Deamidation (NQ); Double Carbamidomethylation (DHKE, X@N-term); more	15952.842	Superoxide dismutase [Cu-Zn] OS=Eisenia andrei OX=168636 GN=CuZnSOD PE=2 SV=1
337	true	A0AAD9JXU1|A0AAD9JXU1_RIDPI	NP493_1631g00017	33.251957	2.26	2.26	0.00	0.00	1	2.42E2			1	1.0				49021.36	Serpin domain-containing protein OS=Ridgeia piscesae OX=27915 GN=NP493_1631g00017 PE=3 SV=1
88	false	A0AAD9JH20|A0AAD9JH20_9ANNE	LSH36_326g04108	98.85124	10.51	5.15	0.00	10.51	4	2.17E3		4.19E3	1	5.0		16.0	Carbamidomethylation (DHKE, X@N-term); Carbamylation; Oxidation (M)	50107.547	Tubulin beta chain OS=Paralvinella palmiformis OX=53620 GN=LSH36_326g04108 PE=3 SV=1
212	true	R7TJY7|R7TJY7_CAPTE	CAPTEDRAFT_153554	45.810417	18.18	0.00	18.18	0.00	2		5.56E3		2		4.0		Arg->Met substitution	17829.352	UBC core domain-containing protein OS=Capitella teleta OX=283909 GN=CAPTEDRAFT_153554 PE=3 SV=1
309	true	A0AAD9K5I9|A0AAD9K5I9_9ANNE	LSH36_62g02019	33.4621	4.66	0.00	4.66	0.00	1		1.56E2		1		1.0			31704.977	U2A'/phosphoprotein 32 family A C-terminal domain-containing protein OS=Paralvinella palmiformis OX=53620 GN=LSH36_62g02019 PE=3 SV=1
257	true	R7VAQ4|R7VAQ4_CAPTE	CAPTEDRAFT_148921	33.84263	7.38	0.00	7.38	0.00	1		9.08E2		1		3.0			16750.287	UBC core domain-containing protein OS=Capitella teleta OX=283909 GN=CAPTEDRAFT_148921 PE=3 SV=1
100	false	A4GVQ1|A4GVQ1_ENCBU		96.80806	15.30	3.69	0.00	15.30	4			9.88E1	1	1.0		9.0	Carbamylation; Oxidation (M)	42350.094	Tubulin beta chain (Fragment) OS=Enchytraeus buchholzi OX=34589 PE=2 SV=1
213	false	A0AAD9KCY5|A0AAD9KCY5_9ANNE	LSH36_17g11011	30.765234	1.46	1.46	0.00	0.00	1	5.81E2			1	1.0			Lys->Arg substitution	94582.95	Alpha-1,4 glucan phosphorylase OS=Paralvinella palmiformis OX=53620 GN=LSH36_17g11011 PE=3 SV=1
172	true	R7US71|R7US71_CAPTE	CAPTEDRAFT_186294	75.923004	10.82	10.82	0.00	10.82	2	5.54E2		7.64E2	2	4.0		6.0	Formylation	26076.875	Ubiquitin-like domain-containing protein OS=Capitella teleta OX=283909 GN=CAPTEDRAFT_186294 PE=4 SV=1
305	true	E9KJP9|E9KJP9_EURCO		40.019104	5.86	5.86	0.00	0.00	1	3.02E2			1	2.0				27678.227	S-adenosylmethionine synthase (Fragment) OS=Eurythoe complanata OX=167815 PE=2 SV=1
97	false	A0A2D1PJE4|A0A2D1PJE4_9ANNE		74.38579	32.35	32.35	0.00	27.94	3	5.34E3		5.03E3	3	5.0		5.0	Carbamidomethylation (DHKE, X@N-term); Dimethylation(KR); Formylation	7772.6807	Catalase (Fragment) OS=Eisenia andrei OX=168636 PE=2 SV=1
341	true	A0AAD9UJQ0|A0AAD9UJQ0_RIDPI	NP493_44g12012	35.842274	8.51	0.00	8.51	0.00	1		7.59E2		1		3.0		Carbamidomethylation	20111.371	Peroxiredoxin-5 OS=Ridgeia piscesae OX=27915 GN=NP493_44g12012 PE=3 SV=1
213	true	R7TUW0|R7TUW0_CAPTE	CAPTEDRAFT_163682	55.0796	2.69	2.69	0.00	0.00	2	8.69E2			2	3.0			Lys->Arg substitution	98642.914	Alpha-1,4 glucan phosphorylase OS=Capitella teleta OX=283909 GN=CAPTEDRAFT_163682 PE=3 SV=1
41	false	R7T8S2|R7T8S2_CAPTE	CAPTEDRAFT_162693	39.807873	0.34	0.34	0.00	0.34	1	1.56E4		1.22E5	1	13.0		23.0		232130.38	Neuroblastoma-amplified sequence N-terminal domain-containing protein OS=Capitella teleta OX=283909 GN=CAPTEDRAFT_162693 PE=4 SV=1
342	true	A0A7I8VAX1|A0A7I8VAX1_9ANNE	DGYR_LOCUS1914	36.763176	2.15	2.15	0.00	2.15	1	3.34E3		1.91E2	1	2.0		1.0		39904.02	S-(hydroxymethyl)glutathione dehydrogenase OS=Dimorphilus gyrociliatus OX=2664684 GN=DGYR_LOCUS1914 PE=3 SV=1
82	false	R7UGT8|R7UGT8_CAPTE	CAPTEDRAFT_151285	45.289917	11.31	0.00	11.31	0.00	2		1.02E4		2		10.0			19578.12	Actin-related protein 2/3 complex subunit 4 OS=Capitella teleta OX=283909 GN=CAPTEDRAFT_151285 PE=3 SV=1
275	true	R7V6X7|R7V6X7_CAPTE	CAPTEDRAFT_149774	37.01669	3.67	0.00	0.00	3.67	1			2.26E2	1			1.0		34808.734	Arp2/3 complex 34 kDa subunit OS=Capitella teleta OX=283909 GN=CAPTEDRAFT_149774 PE=3 SV=1
296	true	A0A8J1XM41|A0A8J1XM41_OWEFU	OFUS_LOCUS5008	31.00933	3.38	0.00	3.38	0.00	1		1.73E2		1		2.0			29885.777	40S ribosomal protein S3 (Fragment) OS=Owenia fusiformis OX=6347 GN=OFUS_LOCUS5008 PE=3 SV=1
343	true	Q8T378|Q8T378_LUMTE	scbp3	35.340652	5.65	0.00	5.65	0.00	1		1.76E3		1		2.0			19641.217	SCBP3 protein OS=Lumbricus terrestris OX=6398 GN=scbp3 PE=2 SV=1
59	false	P02218|GLB2_LUMTE		86.69867	7.59	0.00	7.59	7.59	2		8.44E3	6.57E3	2		12.0	4.0	Carbamidomethylation (DHKE, X@N-term); Formylation	16254.229	Extracellular globin-2 OS=Lumbricus terrestris OX=6398 PE=1 SV=2
166	false	A0A8J1XHP9|A0A8J1XHP9_OWEFU	OFUS_LOCUS23006	38.19134	2.20	2.20	0.00	2.20	1	2.23E3		3.22E3	1	2.0		3.0		41550.0	Uncharacterized protein (Fragment) OS=Owenia fusiformis OX=6347 GN=OFUS_LOCUS23006 PE=3 SV=1
12	true	O15991|KLOM_EISFE		375.24084	71.16	66.85	10.24	62.80	44	4.84E5	4.92E2	1.42E5	33	531.0	4.0	219.0	Acetylation (N-term); Acetylation (TSCYH); Ala->Gln substitution; Carbamidomethylation; Carbamidomethylation (DHKE, X@N-term); more	41780.785	Lombricine kinase OS=Eisenia fetida OX=6396 PE=1 SV=1
180	true	A0AAD9K2S0|A0AAD9K2S0_9ANNE	LSH36_82g00007	74.13066	6.77	6.77	0.00	0.00	3	1.8E3			2	5.0			Amidation	57531.098	Citrate synthase OS=Paralvinella palmiformis OX=53620 GN=LSH36_82g00007 PE=3 SV=1
98	true	R7U3Y2|R7U3Y2_CAPTE	CAPTEDRAFT_4023	103.563416	32.22	0.00	32.22	0.00	5		2.35E2		1		37.0		Carbamidomethylation (DHKE, X@N-term); Carbamylation; Dethiomethyl; Oxidation (M)	20392.47	ADP-ribosylation factor OS=Capitella teleta OX=283909 GN=CAPTEDRAFT_4023 PE=3 SV=1
179	true	A0A8J1XVE7|A0A8J1XVE7_OWEFU	OFUS_LOCUS21565	62.889988	9.09	0.00	9.09	0.00	2		3.41E3		2		15.0		Carbamidomethylation; Methylation(others)	15433.056	Small ribosomal subunit protein eS17 OS=Owenia fusiformis OX=6347 GN=OFUS_LOCUS21565 PE=3 SV=1
201	false	T1G2I5|T1G2I5_HELRO	20215283	32.959305	2.94	0.00	0.00	2.94	1			5.64E1	1			3.0		45826.434	AAA+ ATPase domain-containing protein OS=Helobdella robusta OX=6412 GN=20215283 PE=3 SV=1
257	true	T1FM60|T1FM60_HELRO	20209909	33.84263	7.48	0.00	7.48	0.00	1		9.08E2		1		3.0			16613.13	UBC core domain-containing protein OS=Helobdella robusta OX=6412 GN=20209909 PE=3 SV=1
306	true	R7UUF6|R7UUF6_CAPTE	CAPTEDRAFT_154388	38.297924	11.30	0.00	11.30	0.00	1		3.54E3		1		10.0		Cys->Val substitution	12737.349	Ubiquitin-like domain-containing protein OS=Capitella teleta OX=283909 GN=CAPTEDRAFT_154388 PE=4 SV=1
290	true	Q1AN23|Q1AN23_AREMA	Prdx5	35.80678	8.60	0.00	8.60	0.00	1		9.48E2		1		3.0		Carbamidomethylation	19619.807	Peroxiredoxin-5 OS=Arenicola marina OX=6344 GN=Prdx5 PE=1 SV=1
93	true	R7U3X6|R7U3X6_CAPTE	CAPTEDRAFT_204377	150.99474	14.32	14.32	0.00	2.65	8	2.52E4			3	27.0		7.0	Acetylation (N-term); Biotinylation; Carbamidomethylation (DHKE, X@N-term); Deamidation (NQ)	42428.3	Actin, cytoplasmic OS=Capitella teleta OX=283909 GN=CAPTEDRAFT_204377 PE=3 SV=1
88	true	A0AAD9N0E5|A0AAD9N0E5_9ANNE	LSH36_326g04061	119.28421	19.28	7.85	0.00	19.28	7	2.17E3		4.19E3	1	7.0		22.0	Carbamidomethylation (DHKE, X@N-term); Carbamylation; Oxidation (M)	49990.1	Tubulin beta chain OS=Paralvinella palmiformis OX=53620 GN=LSH36_326g04061 PE=3 SV=1
204	true	A0A8J1XN47|A0A8J1XN47_OWEFU	OFUS_LOCUS2496	42.643185	4.57	4.57	0.00	0.00	2	2.65E3			2	7.0				43031.48	cAMP-dependent protein kinase OS=Owenia fusiformis OX=6347 GN=OFUS_LOCUS2496 PE=3 SV=1
8	true	P92182|ACT1_LUMTE	ACT1	354.3305	60.11	60.11	15.43	34.31	44	1.45E3			1	706.0	9.0	224.0	Acetylation (N-term); Acetylation (TSCYH); Ala->Gln substitution; Asn->Asp substitution; Asp->Asn substitution; more	41845.848	Actin-1 OS=Lumbricus terrestris OX=6398 GN=ACT1 PE=2 SV=1
133	false	A0A8J1T9X0|A0A8J1T9X0_OWEFU	OFUS_LOCUS9374	103.801506	6.79	6.33	2.04	6.79	3			1.09E3	1	5.0	1.0	11.0	Carbamidomethylation (DHKE, X@N-term); Formylation	49941.867	Rab GDP dissociation inhibitor OS=Owenia fusiformis OX=6347 GN=OFUS_LOCUS9374 PE=3 SV=1
149	false	A0AAD9K292|A0AAD9K292_9ANNE	LSH36_77g04004	66.72239	18.52	0.00	18.52	0.00	4		2.25E3		1		9.0		Carbamidomethylation; Carbamidomethylation (DHKE, X@N-term); Oxidation (M)	24865.852	UBC core domain-containing protein OS=Paralvinella palmiformis OX=53620 GN=LSH36_77g04004 PE=3 SV=1
239	true	T1G3A5|T1G3A5_HELRO	20215553	39.6463	2.01	2.01	0.00	2.01	1	5.35E2		1.98E3	1	3.0		2.0		60023.094	Pyruvate kinase OS=Helobdella robusta OX=6412 GN=20215553 PE=3 SV=1
121	false	A0AAD9ULK9|A0AAD9ULK9_RIDPI	NP493_3g01064	31.80309	2.60	2.60	0.00	0.00	1	5.72E2			1	1.0				43591.688	Arginine kinase OS=Ridgeia piscesae OX=27915 GN=NP493_3g01064 PE=3 SV=1
181	true	A0A8J1TCQ1|A0A8J1TCQ1_OWEFU	OFUS_LOCUS23377	40.048412	4.79	4.79	0.00	4.79	1	2.34E3		3.17E4	1	2.0		10.0	Ala->Gln substitution; Glu->Asn substitution; Glu->Gln substitution; Leu->Val substitution	39464.086	Uncharacterized protein OS=Owenia fusiformis OX=6347 GN=OFUS_LOCUS23377 PE=4 SV=1
214	true	A0AAD9MRU1|A0AAD9MRU1_9ANNE	LSH36_1037g00031	50.85823	9.81	0.00	0.00	9.81	2			5.69E3	2			9.0	Lys->Glu substitution	35573.21	Transaldolase OS=Paralvinella palmiformis OX=53620 GN=LSH36_1037g00031 PE=3 SV=1
5	true	A0A1S6Q5P4|A0A1S6Q5P4_9ANNE		333.00443	65.07	65.07	15.47	39.20	43	7.9E3			1	708.0	10.0	214.0	Acetylation (N-term); Acetylation (Protein N-term); Acetylation (TSCYH); Ala->Gln substitution; Asn->Asp substitution; more	41656.61	Actin OS=Aeolosoma viride OX=394736 PE=2 SV=1
2	true	O18423|TXL_EISFE		381.85587	86.20	79.12	48.82	86.20	80	3.45E6	4.34E4	7.06E6	40	1035.0	114.0	1470.0	2-amino-3-oxo-butanoic_acid; Acetylation (N-term); Acetylation (TSCYH); Ala->Asn substitution; Ala->Gln substitution; more	33440.66	Lysenin OS=Eisenia fetida OX=6396 PE=1 SV=1
73	false	R7VFB9|R7VFB9_CAPTE	CAPTEDRAFT_149191	104.98035	20.53	0.00	20.53	0.00	6		1.35E4		6		33.0		Carbamidomethylation (DHKE, X@N-term); Formylation	17203.285	Small ribosomal subunit protein uS15 OS=Capitella teleta OX=283909 GN=CAPTEDRAFT_149191 PE=3 SV=1
215	true	A0A2I7YV11|A0A2I7YV11_EISFE		48.24516	9.52	0.00	9.52	0.00	2		2.05E2		2		2.0			24069.06	60S ribosomal protein L13 OS=Eisenia fetida OX=6396 PE=2 SV=1
163	true	T1FN32|T1FN32_HELRO	20210231	75.47046	11.07	0.00	0.00	11.07	3			4.45E3	3			6.0	Carbamylation; Formylation	29436.197	Large ribosomal subunit protein uL10 OS=Helobdella robusta OX=6412 GN=20210231 PE=3 SV=1
184	false	A0A7I8VZ66|A0A7I8VZ66_9ANNE	DGYR_LOCUS8907	44.217052	8.02	0.00	4.64	3.38	2		8.91E1		1		1.0	1.0		26696.068	DgyrCDS9437 OS=Dimorphilus gyrociliatus OX=2664684 GN=DGYR_LOCUS8907 PE=3 SV=1
172	false	B0B030|B0B030_HEDDI	ub	40.382195	21.05	21.05	0.00	21.05	1	3.68E2		5.45E2	1	3.0		4.0		8470.675	Ubiquitin (Fragment) OS=Hediste diversicolor OX=126592 GN=ub PE=4 SV=1
172	false	A8UES9|A8UES9_AREMA		40.203556	5.73	0.00	0.00	5.73	1			2.18E2	1			2.0		18064.027	Ribosomal protein rps27a OS=Arenicola marina OX=6344 PE=2 SV=1
160	false	A0A0A0QYE3|A0A0A0QYE3_9ANNE		36.080547	11.45	0.00	11.45	0.00	1		2.17E3		1		10.0			15253.975	40S ribosomal protein S24 OS=Phragmatopoma lapidosa OX=341668 PE=2 SV=1
194	false	A0A7I8VW23|A0A7I8VW23_9ANNE	DGYR_LOCUS7874	39.794445	1.59	1.59	0.00	1.59	1	1.14E3		1.75E3	1	5.0		10.0		66865.57	DgyrCDS8274 OS=Dimorphilus gyrociliatus OX=2664684 GN=DGYR_LOCUS7874 PE=4 SV=1
164	true	R7TRE2|R7TRE2_CAPTE	CAPTEDRAFT_21625	71.025795	22.22	0.00	22.22	0.00	4		4.95E3		2		12.0		Carbamidomethylation; Carbamidomethylation (DHKE, X@N-term)	17365.105	UBC core domain-containing protein OS=Capitella teleta OX=283909 GN=CAPTEDRAFT_21625 PE=3 SV=1
88	true	T1FNQ3|T1FNQ3_HELRO	20210450	119.28421	19.15	7.80	0.00	19.15	7	2.17E3		4.19E3	1	7.0		22.0	Carbamidomethylation (DHKE, X@N-term); Carbamylation; Oxidation (M)	50325.562	Tubulin beta chain OS=Helobdella robusta OX=6412 GN=20210450 PE=3 SV=1
278	true	R7TDJ1|R7TDJ1_CAPTE	CAPTEDRAFT_178170	35.76536	11.38	0.00	11.38	0.00	1		3.56E2		1		3.0			14267.466	60S ribosomal protein L31 OS=Capitella teleta OX=283909 GN=CAPTEDRAFT_178170 PE=3 SV=1
220	false	A0A7I8VIM5|A0A7I8VIM5_9ANNE	DGYR_LOCUS4782	31.964624	1.75	1.75	0.00	0.00	1	2.77E2			1	1.0				58260.195	histidine--tRNA ligase OS=Dimorphilus gyrociliatus OX=2664684 GN=DGYR_LOCUS4782 PE=3 SV=1
318	true	A0A0K1R043|A0A0K1R043_PECGU		36.824257	2.56	2.56	0.00	2.56	1	4.51E3		9.19E3	1	14.0		10.0		34516.555	Small ribosomal subunit protein uS2 OS=Pectinaria gouldii OX=260746 PE=2 SV=1
42	true	T1FMP1|T1FMP1_HELRO	20210090	160.11906	25.34	14.88	6.06	23.14	10	5.23E4	8.79E2	3.2E5	8	50.0	9.0	143.0	Acetylation (TSCYH); Carbamidomethylation (DHKE, X@N-term); Carbamylation; Carboxylation (DKW); Deamidation (NQ); more	39465.023	Fructose-bisphosphate aldolase OS=Helobdella robusta OX=6412 GN=20210090 PE=3 SV=1
180	false	R7VHK1|R7VHK1_CAPTE	CAPTEDRAFT_148793	58.945778	5.14	5.14	0.00	0.00	2				1	3.0				51633.88	Citrate synthase OS=Capitella teleta OX=283909 GN=CAPTEDRAFT_148793 PE=3 SV=1
117	false	R7UIQ3|R7UIQ3_CAPTE	CAPTEDRAFT_155210	47.989677	11.89	0.00	11.89	0.00	3		3.89E2		2		3.0			16148.817	Small ribosomal subunit protein uS12 OS=Capitella teleta OX=283909 GN=CAPTEDRAFT_155210 PE=3 SV=1
3	true	P92176|ACT2_LUMTE	ACT2	373.6139	67.82	67.82	18.35	49.20	51	2.16E4		2.1E3	4	872.0	14.0	269.0	Acetylation (N-term); Acetylation (Protein N-term); Acetylation (TSCYH); Ala->Gln substitution; Asn->Asp substitution; more	41839.84	Actin-2 OS=Lumbricus terrestris OX=6398 GN=ACT2 PE=2 SV=1
165	true	A0A7I8W2G0|A0A7I8W2G0_9ANNE	DGYR_LOCUS9760	83.83574	12.42	0.00	0.00	12.42	3			1.95E3	2			14.0	Carbamidomethylation; Ile->Val substitution; Methylation(KR); Oxidation (M)	36220.75	Malate dehydrogenase OS=Dimorphilus gyrociliatus OX=2664684 GN=DGYR_LOCUS9760 PE=3 SV=1
157	true	A0A8S4Q758|A0A8S4Q758_OWEFU	OFUS_LOCUS25755	81.53888	16.82	0.00	0.00	16.82	4			7.93E2	2			8.0	Carbamidomethylation	37111.832	Serine/threonine-protein phosphatase OS=Owenia fusiformis OX=6347 GN=OFUS_LOCUS25755 PE=3 SV=1
296	true	A0A7I8VEE7|A0A7I8VEE7_9ANNE	DGYR_LOCUS3184	31.00933	3.67	0.00	3.67	0.00	1		1.73E2		1		2.0			26970.52	40S ribosomal protein S3 OS=Dimorphilus gyrociliatus OX=2664684 GN=DGYR_LOCUS3184 PE=3 SV=1
346	true	A0A8J1T735|A0A8J1T735_OWEFU	OFUS_LOCUS10305	34.978794	2.08	2.08	0.00	0.00	1	2.66E2			1	4.0				54364.605	Uncharacterized protein OS=Owenia fusiformis OX=6347 GN=OFUS_LOCUS10305 PE=3 SV=1
347	true	A0AAD9UFD0|A0AAD9UFD0_RIDPI	NP493_165g00003	37.175434	3.18	0.00	0.00	3.18	1			1.45E4	1			3.0		44336.695	Fructose-bisphosphate aldolase OS=Ridgeia piscesae OX=27915 GN=NP493_165g00003 PE=3 SV=1
172	false	T1FVF6|T1FVF6_HELRO	20212802	40.203556	1.07	0.00	0.00	1.07	1			2.18E2	1			2.0		94469.445	Ubiquitin-like domain-containing protein OS=Helobdella robusta OX=6412 GN=20212802 PE=4 SV=1
314	true	A4VB16|A4VB16_PLADU		35.453217	10.08	0.00	10.08	0.00	1		7.53E3		1		12.0			13338.651	Small ribosomal subunit protein uS10 OS=Platynereis dumerilii OX=6359 PE=2 SV=1
296	true	R7VKP0|R7VKP0_CAPTE	CAPTEDRAFT_171942	31.00933	3.72	0.00	3.72	0.00	1		1.73E2		1		2.0			26855.23	40S ribosomal protein S3 OS=Capitella teleta OX=283909 GN=CAPTEDRAFT_171942 PE=3 SV=1
88	false	A4GVP8|A4GVP8_MESSO		98.85124	10.59	5.18	0.00	10.59	4	2.17E3		4.19E3	1	5.0		16.0	Carbamidomethylation (DHKE, X@N-term); Carbamylation; Oxidation (M)	49913.254	Tubulin beta chain OS=Mesenchytraeus solifugus OX=223748 PE=2 SV=1
172	false	Q0ZD85|Q0ZD85_PECGU		40.203556	5.73	0.00	0.00	5.73	1			2.18E2	1			2.0		17847.863	Ubiquitin/ribosomal protein S27 fusion protein OS=Pectinaria gouldii OX=260746 PE=2 SV=1
202	false	A8UG21|A8UG21_EURCO		33.259167	6.00	0.00	6.00	0.00	1		3.64E3		1		6.0			16121.788	Large ribosomal subunit protein uL11 OS=Eurythoe complanata OX=167815 PE=2 SV=1
348	true	A0AAD9JW06|A0AAD9JW06_9ANNE	LSH36_141g02022	40.35282	2.86	0.00	0.00	2.86	1			3.29E2	1			1.0		54449.348	Glycerol-3-phosphate dehydrogenase [NAD(+)] OS=Paralvinella palmiformis OX=53620 GN=LSH36_141g02022 PE=3 SV=1
291	true	A0AAD9L3G0|A0AAD9L3G0_RIDPI	NP493_342g02030	36.99327	2.14	0.00	0.00	2.14	1				1			1.0		52604.164	PCI domain-containing protein OS=Ridgeia piscesae OX=27915 GN=NP493_342g02030 PE=3 SV=1
37	true	T1FP48|T1FP48_HELRO	20210595	192.95663	20.39	10.19	3.03	20.39	10	3.28E4		2.82E5	5	42.0	1.0	127.0	Acetylation (N-term); Asn->His substitution; Carbamidomethylation (DHKE, X@N-term); Deamidation (NQ); Dihydroxy; more	39815.215	Fructose-bisphosphate aldolase OS=Helobdella robusta OX=6412 GN=20210595 PE=3 SV=1
275	true	A0AAD9P4M9|A0AAD9P4M9_RIDPI	NP493_151g01031	37.01669	3.67	0.00	0.00	3.67	1			2.26E2	1			1.0		34820.81	Arp2/3 complex 34 kDa subunit OS=Ridgeia piscesae OX=27915 GN=NP493_151g01031 PE=3 SV=1
162	true	A0A7I8WA04|A0A7I8WA04_9ANNE	DGYR_LOCUS12431	67.758606	21.05	0.00	21.05	0.00	4		8.1E2		1		10.0		Carbamidomethylation; Carbamidomethylation (DHKE, X@N-term); Oxidation (M)	17056.8	DgyrCDS13208 OS=Dimorphilus gyrociliatus OX=2664684 GN=DGYR_LOCUS12431 PE=3 SV=1
97	false	D1MJA5|D1MJA5_EISFE		101.34479	46.30	46.30	0.00	40.74	3	5.25E3		6.86E3	3	4.0		12.0	Carbamidomethylation (DHKE, X@N-term); Dimethylation(KR); Formylation	6380.242	Catalase (Fragment) OS=Eisenia fetida OX=6396 PE=2 SV=1
130	true	T1FNA3|T1FNA3_HELRO	20210300	82.86569	18.09	6.83	0.00	11.26	4	4.77E2		1.97E3	4	1.0		15.0	Carbamidomethylation; Cys->Ser substitution; Deamidation (NQ); Ile->Val substitution; Methylation(KR)	32276.33	Small ribosomal subunit protein uS2 OS=Helobdella robusta OX=6412 GN=20210300 PE=3 SV=1
83	true	A0A7I8VNE3|A0A7I8VNE3_9ANNE	DGYR_LOCUS4759	145.621	20.54	20.54	0.00	0.00	7	2.94E2			1	44.0			Ala->Asn substitution; Carbamidomethylation (DHKE, X@N-term); Carbamylation; Formylation; Oxidation (M)	46191.777	Isocitrate dehydrogenase [NADP] OS=Dimorphilus gyrociliatus OX=2664684 GN=DGYR_LOCUS4759 PE=3 SV=1
88	false	A0AAD9N2D6|A0AAD9N2D6_9ANNE	LSH36_326g04066	96.33905	12.78	7.85	0.00	12.78	5	2.17E3		4.19E3	1	7.0		14.0	Carbamidomethylation (DHKE, X@N-term); Oxidation (M)	49884.004	Tubulin beta chain OS=Paralvinella palmiformis OX=53620 GN=LSH36_326g04066 PE=3 SV=1
157	true	T1FP14|T1FP14_HELRO	20210561	81.53888	16.72	0.00	0.00	16.72	4			7.93E2	2			8.0	Carbamidomethylation	37356.117	Serine/threonine-protein phosphatase OS=Helobdella robusta OX=6412 GN=20210561 PE=3 SV=1
112	true	A6XIJ7|A6XIJ7_MARSA	EF-1	128.16832	12.92	10.85	5.94	12.92	5			1.22E3	1	17.0	4.0	19.0	Acetylation (N-term); Carbamidomethylation (DHKE, X@N-term); Dimethylation(KR); Formylation	42862.285	Elongation factor 1-alpha (Fragment) OS=Marphysa sanguinea OX=167828 GN=EF-1 alpha PE=2 SV=1
174	true	R7T4H0|R7T4H0_CAPTE	CAPTEDRAFT_220902	61.66963	13.48	0.00	13.48	0.00	3		4.83E3		3		10.0		Propionamide (K, X@N-term)	15968.71	Small ribosomal subunit protein uS9 OS=Capitella teleta OX=283909 GN=CAPTEDRAFT_220902 PE=3 SV=1
74	true	A0A8J1Y9K4|A0A8J1Y9K4_OWEFU	OFUS_LOCUS510	110.565735	10.88	4.53	2.42	10.88	6			7.4E2	1	6.0	4.0	60.0	Acetylation (N-term); Acetylation (Protein N-term); Carbamidomethylation; Carbamidomethylation (DHKE, X@N-term); Deamidation (NQ); more	35717.035	Glyceraldehyde-3-phosphate dehydrogenase OS=Owenia fusiformis OX=6347 GN=OFUS_LOCUS510 PE=3 SV=1
182	true	P38981|RSSA_URECA		73.80766	9.78	8.83	0.00	9.78	3	3.09E3		8.55E3	3	9.0		11.0		34246.5	Small ribosomal subunit protein uS2 OS=Urechis caupo OX=6431 PE=2 SV=1
30	true	Q3LX99|TXLR3_EISFE		276.24646	25.00	25.00	12.33	25.00	24	2.59E4		3.84E4	4	266.0	17.0	342.0	2-amino-3-oxo-butanoic_acid; Acetylation (N-term); Acetylation (TSCYH); Amidation; Asn->Asp substitution; more	33841.24	Lysenin-related protein 3 OS=Eisenia fetida OX=6396 PE=2 SV=1
352	true	E9LR64|E9LR64_9ANNE		32.96849	6.62	0.00	6.62	0.00	1				1		1.0			16114.598	40s ribosomal S14-like protein OS=Phragmatopoma lapidosa OX=341668 PE=2 SV=1
118	false	A0A7I8W200|A0A7I8W200_9ANNE	DGYR_LOCUS10054	35.287235	2.13	2.13	0.00	2.13	1			1.75E3	1	2.0		8.0		42872.23	Stress-activated protein kinase JNK OS=Dimorphilus gyrociliatus OX=2664684 GN=DGYR_LOCUS10054 PE=3 SV=1
200	false	A0A7I8VS62|A0A7I8VS62_9ANNE	DGYR_LOCUS7414	39.668125	2.03	0.00	0.00	2.03	1			4.23E2	1			2.0		61631.918	DgyrCDS7770 OS=Dimorphilus gyrociliatus OX=2664684 GN=DGYR_LOCUS7414 PE=4 SV=1
243	true	A0A8J1UAU1|A0A8J1UAU1_OWEFU	OFUS_LOCUS7833	34.66825	2.39	2.39	0.00	0.00	1	6.43E2			1	2.0				47614.35	RNA helicase OS=Owenia fusiformis OX=6347 GN=OFUS_LOCUS7833 PE=3 SV=1
169	true	R7TE83|R7TE83_CAPTE	CAPTEDRAFT_21487	62.42802	5.35	5.35	0.00	5.35	2	3.49E3		6.07E3	1	10.0		7.0	Gly->Ser substitution; Thr->Glu substitution	46197.566	Aspartate aminotransferase OS=Capitella teleta OX=283909 GN=CAPTEDRAFT_21487 PE=3 SV=1
131	false	A0A7T7JPI7|A0A7T7JPI7_UREUN		55.180134	9.01	9.01	0.00	0.00	2	4.41E2			1	18.0			Ala->Asn substitution; Carbamidomethylation; Oxidation (M)	26421.648	isocitrate dehydrogenase (NADP(+)) (Fragment) OS=Urechis unicinctus OX=6432 PE=2 SV=1
216	true	A0AAD9P0N9|A0AAD9P0N9_RIDPI	NP493_216g01025	51.354927	5.71	0.00	0.00	5.71	2			4.91E3	2			4.0	Arg->Lys substitution	36723.21	L-lactate dehydrogenase OS=Ridgeia piscesae OX=27915 GN=NP493_216g01025 PE=3 SV=1
168	false	A0A7I8W9Y7|A0A7I8W9Y7_9ANNE	DGYR_LOCUS12418	62.556976	6.13	0.00	0.00	6.13	2			1.91E3	2			4.0	Oxidation or Hydroxylation	35588.184	Serine/threonine-protein phosphatase OS=Dimorphilus gyrociliatus OX=2664684 GN=DGYR_LOCUS12418 PE=3 SV=1
118	false	R7VK99|R7VK99_CAPTE	CAPTEDRAFT_101171	35.287235	2.02	2.02	0.00	2.02	1			1.75E3	1	2.0		8.0		45287.99	Stress-activated protein kinase JNK OS=Capitella teleta OX=283909 GN=CAPTEDRAFT_101171 PE=3 SV=1
59	false	A0A0M3KKX6|A0A0M3KKX6_9ANNE		39.990257	7.04	0.00	7.04	7.04	1		2.69E3	1.4E3	1		2.0	2.0		16219.28	Extracellular globin OS=Glossoscolex paulistus OX=1046353 PE=1 SV=1
106	true	O61252|O61252_PROBS		148.4662	16.93	16.93	6.08	11.11	6				1	21.0	4.0	18.0	Carbamidomethylation (DHKE, X@N-term); Dimethylation(KR); Formylation; Sodium adduct	41594.926	Elongation factor 1-alpha (Fragment) OS=Protula bispiralis OX=1197966 PE=2 SV=1
217	true	T1FP03|T1FP03_HELRO	20210550	47.108658	14.29	0.00	14.29	0.00	2		3.2E3		2		7.0			16704.467	Large ribosomal subunit protein uL15 OS=Helobdella robusta OX=6412 GN=20210550 PE=3 SV=1
119	true	A0A7I8V8K8|A0A7I8V8K8_9ANNE	DGYR_LOCUS301	64.49548	8.88	0.00	0.00	8.88	3			1.1E4	1			8.0	Carbamylation; Carboxylation (DKW); Cys->Ala substitution; Formylation; Ser->Pro substitution; more	36719.266	fructose-bisphosphatase OS=Dimorphilus gyrociliatus OX=2664684 GN=DGYR_LOCUS301 PE=3 SV=1
16	true	A0AAD9JHP9|A0AAD9JHP9_9ANNE	LSH36_299g00000	358.82962	57.18	57.18	15.43	43.09	46	3.69E4		5.02E3	1	678.0	10.0	233.0	Acetylation (N-term); Acetylation (TSCYH); Biotinylation; Carbamidomethylation (DHKE, X@N-term); Carbamylation; more	41761.8	Actin OS=Paralvinella palmiformis OX=53620 GN=LSH36_299g00000 PE=3 SV=1
243	true	A0AAD9NLY5|A0AAD9NLY5_RIDPI	NP493_893g01081	34.66825	2.25	2.25	0.00	0.00	1	6.43E2			1	2.0				50850.758	RNA helicase OS=Ridgeia piscesae OX=27915 GN=NP493_893g01081 PE=3 SV=1
271	true	R7TGL1|R7TGL1_CAPTE	CAPTEDRAFT_183334	30.764826	9.42	0.00	9.42	0.00	1		2.03E2		1		1.0			15036.328	40S ribosomal protein S12 OS=Capitella teleta OX=283909 GN=CAPTEDRAFT_183334 PE=3 SV=1
201	true	A0A7I8W1R6|A0A7I8W1R6_9ANNE	DGYR_LOCUS9531	56.100887	5.15	0.00	0.00	5.15	2			3.56E2	2			4.0		47862.805	DgyrCDS10097 OS=Dimorphilus gyrociliatus OX=2664684 GN=DGYR_LOCUS9531 PE=3 SV=1
198	false	T1EDM2|T1EDM2_HELRO	20194674	34.34561	0.71	0.00	0.00	0.71	1			1.17E2	1			2.0	Carbamidomethylation	143587.31	Transglutaminase-like domain-containing protein OS=Helobdella robusta OX=6412 GN=20194674 PE=4 SV=1
201	false	A0AAD9UFV1|A0AAD9UFV1_RIDPI	NP493_156g06009	32.959305	2.77	0.00	0.00	2.77	1			5.64E1	1			3.0		48594.855	26S proteasome regulatory subunit 7 OS=Ridgeia piscesae OX=27915 GN=NP493_156g06009 PE=3 SV=1
82	false	A0A8S4NNF3|A0A8S4NNF3_OWEFU	OFUS_LOCUS9509	45.856785	10.05	0.00	10.05	0.00	2		1.01E4		2		10.0			21951.791	Actin-related protein 2/3 complex subunit 4 (Fragment) OS=Owenia fusiformis OX=6347 GN=OFUS_LOCUS9509 PE=3 SV=1
243	true	R7UQ86|R7UQ86_CAPTE	CAPTEDRAFT_157543	34.66825	2.71	2.71	0.00	0.00	1	6.43E2			1	2.0				42048.53	RNA helicase OS=Capitella teleta OX=283909 GN=CAPTEDRAFT_157543 PE=3 SV=1
244	true	A0A8J1YA72|A0A8J1YA72_OWEFU	OFUS_LOCUS8740	32.289387	2.29	0.00	0.00	2.29	1			1.19E3	1			1.0		40129.484	Uncharacterized protein OS=Owenia fusiformis OX=6347 GN=OFUS_LOCUS8740 PE=3 SV=1
356	true	A0A678REI8|A0A678REI8_LUMTE		32.58755	3.55	3.55	0.00	3.55	1	1.19E2			1	1.0		1.0		40786.98	Actin-modulating protein EWAM-P3 OS=Lumbricus terrestris OX=6398 PE=2 SV=1
31	true	A0A7I8W203|A0A7I8W203_9ANNE	DGYR_LOCUS10347	254.0742	27.39	27.39	9.04	15.43	23	2.71E4			3	421.0	6.0	140.0	Acetylation (N-term); Acetylation (TSCYH); Ala->Gln substitution; Asn->Asp substitution; Biotinylation; more	41970.895	DgyrCDS10961 OS=Dimorphilus gyrociliatus OX=2664684 GN=DGYR_LOCUS10347 PE=3 SV=1
192	false	A0A8J1XQE7|A0A8J1XQE7_OWEFU	OFUS_LOCUS2016	52.874268	24.14	0.00	24.14	0.00	2		1E3		2		4.0			12642.695	Large ribosomal subunit protein eL30 OS=Owenia fusiformis OX=6347 GN=OFUS_LOCUS2016 PE=3 SV=1
179	false	A0A7I8VIK1|A0A7I8VIK1_9ANNE	DGYR_LOCUS4001	35.88099	8.03	0.00	8.03	0.00	1		9.11E2		1		8.0		Carbamidomethylation	15937.533	Small ribosomal subunit protein eS17 OS=Dimorphilus gyrociliatus OX=2664684 GN=DGYR_LOCUS4001 PE=3 SV=1
241	true	E1CB70|E1CB70_9ANNE	Psmd	34.993786	2.81	2.81	0.00	0.00	1	2.12E2			1	2.0				47608.83	26S proteasome non-ATPase regulatory subunit OS=Enchytraeus japonensis OX=228735 GN=Psmd PE=2 SV=1
131	false	A0AAD9PF35|A0AAD9PF35_RIDPI	NP493_9g04028	41.918686	4.25	4.25	0.00	0.00	2	4.41E2			1	2.0			Carbamidomethylation	50240.395	Isocitrate dehydrogenase [NADP] OS=Ridgeia piscesae OX=27915 GN=NP493_9g04028 PE=3 SV=1
168	false	A0AAD9KD04|A0AAD9KD04_9ANNE	LSH36_10g13042	62.556976	6.15	0.00	0.00	6.15	2			1.91E3	2			4.0	Oxidation or Hydroxylation	35556.156	Serine/threonine-protein phosphatase OS=Paralvinella palmiformis OX=53620 GN=LSH36_10g13042 PE=3 SV=1
44	true	A0AAD9J0K6|A0AAD9J0K6_9ANNE	LSH36_753g01003	193.07622	38.14	12.42	9.09	38.14	13				1	7.0	10.0	77.0	2-amino-3-oxo-butanoic_acid; Acetylation (N-term); Carbamidomethylation; Carbamidomethylation (DHKE, X@N-term); Formylation; more	50125.605	Tubulin alpha chain OS=Paralvinella palmiformis OX=53620 GN=LSH36_753g01003 PE=3 SV=1
244	true	T1G9P4|T1G9P4_HELRO	20217790	32.289387	2.40	0.00	0.00	2.40	1			1.19E3	1			1.0		38211.617	cAMP-dependent protein kinase OS=Helobdella robusta OX=6412 GN=20217790 PE=3 SV=1
88	false	R7T5U3|R7T5U3_CAPTE	CAPTEDRAFT_147894	113.31886	15.81	7.80	0.00	15.81	6	2.17E3		4.19E3	1	7.0		19.0	Carbamidomethylation (DHKE, X@N-term); Carbamylation; Oxidation (M)	50560.617	Tubulin beta chain OS=Capitella teleta OX=283909 GN=CAPTEDRAFT_147894 PE=3 SV=1
288	true	F8LSQ7|F8LSQ7_9ANNE	tpi1	39.11056	7.32	7.32	0.00	7.32	1	1.06E2		1.98E2	1	1.0		2.0		22300.094	Triosephosphate isomerase (Fragment) OS=Phascolosoma granulatum OX=41797 GN=tpi1 PE=2 SV=1
357	true	T1EED7|T1EED7_HELRO	20194939	33.468887	2.28	2.28	0.00	0.00	1	2.53E3			1	4.0				38789.324	PPM-type phosphatase domain-containing protein OS=Helobdella robusta OX=6412 GN=20194939 PE=3 SV=1
186	false	T1EF74|T1EF74_HELRO	20195226	35.700367	8.67	0.00	8.67	0.00	1		3.01E3		1		3.0			16091.561	40S ribosomal protein S14 OS=Helobdella robusta OX=6412 GN=20195226 PE=3 SV=1
201	true	R7U7M1|R7U7M1_CAPTE	CAPTEDRAFT_225374	56.100887	8.30	0.00	0.00	8.30	2			3.56E2	2			4.0		29443.81	AAA+ ATPase domain-containing protein OS=Capitella teleta OX=283909 GN=CAPTEDRAFT_225374 PE=3 SV=1
107	true	T1G902|T1G902_HELRO	20217549	114.16127	10.36	10.36	0.00	5.06	4	1.35E4		2.76E2	2	33.0		7.0	Asp->Glu substitution; Carbamidomethylation (DHKE, X@N-term); Methylation(KR); Methylation(others); Sodium adduct	44346.44	Phosphoglycerate kinase OS=Helobdella robusta OX=6412 GN=20217549 PE=3 SV=1
274	true	T1FZA2|T1FZA2_HELRO	20214150	36.02915	3.46	0.00	0.00	3.46	1			2.6E2	1			4.0		30403.928	Septin-type G domain-containing protein OS=Helobdella robusta OX=6412 GN=20214150 PE=4 SV=1
244	true	T1G5D0|T1G5D0_HELRO	20216277	32.289387	3.32	0.00	0.00	3.32	1			1.19E3	1			1.0		28357.463	Protein kinase domain-containing protein OS=Helobdella robusta OX=6412 GN=20216277 PE=4 SV=1
117	true	A0A0A0R3C6|A0A0A0R3C6_9ANNE		100.003944	21.68	0.00	21.68	0.00	5		5.08E2		2		35.0		Carbamidomethylation (DHKE, X@N-term); Formylation	16093.822	Small ribosomal subunit protein uS12 OS=Phragmatopoma lapidosa OX=341668 PE=2 SV=1
198	true	R7UUN1|R7UUN1_CAPTE	CAPTEDRAFT_164235	48.057625	1.19	0.00	0.00	1.19	2			1.99E3	2			7.0	Carbamidomethylation	142811.97	Transglutaminase-like domain-containing protein OS=Capitella teleta OX=283909 GN=CAPTEDRAFT_164235 PE=4 SV=1
182	false	A0A8J1Y7R3|A0A8J1Y7R3_OWEFU	OFUS_LOCUS18601	40.316986	4.11	4.11	0.00	4.11	1	1.95E3		3.74E3	1	3.0		3.0		34406.805	Small ribosomal subunit protein uS2 OS=Owenia fusiformis OX=6347 GN=OFUS_LOCUS18601 PE=3 SV=1
40	false	C7SP40|C7SP40_9ANNE		52.40942	11.22	3.57	0.00	11.22	2			4.12E3	1	1.0		6.0	Ala->Asp substitution; Thr->Glu substitution	20365.445	Glyceraldehyde 3-phosphate dehydrogenase (Fragment) OS=Polychaeta sp. MR-2009 OX=662534 PE=2 SV=1
120	true	R7TKL7|R7TKL7_CAPTE	CAPTEDRAFT_149896	98.83036	6.03	6.03	0.00	3.77	3	4.27E4		2.81E4	2	32.0		9.0	Asn->Asp substitution; Asn->Ser substitution; Deamidation (NQ); Oxidation (M); Ser->Asp substitution	44733.28	Phosphagen kinase C-terminal domain-containing protein OS=Capitella teleta OX=283909 GN=CAPTEDRAFT_149896 PE=3 SV=1
160	false	T1EHD0|T1EHD0_HELRO	20195980	35.652584	8.40	0.00	8.40	0.00	1		1.17E3		1		5.0		Oxidation (M)	14838.384	Small ribosomal subunit protein eS24 OS=Helobdella robusta OX=6412 GN=20195980 PE=3 SV=1
55	false	A0A678SD82|A0A678SD82_LUMTE		40.03455	3.54	3.54	3.54	0.00	1	9.4E3	2.67E2		1	9.0	1.0			41152.066	Actin-modulating protein EWAM-P4 OS=Lumbricus terrestris OX=6398 PE=2 SV=1
147	true	A0AAD9JX20|A0AAD9JX20_9ANNE	LSH36_137g06065	110.47435	10.91	3.55	0.00	10.91	3			9.56E2	1	4.0		12.0	Carbamidomethylation (DHKE, X@N-term); Formylation; Methylation(KR); Oxidation (M)	44546.67	Actin-related protein 2 OS=Paralvinella palmiformis OX=53620 GN=LSH36_137g06065 PE=3 SV=1
250	true	T1G6X6|T1G6X6_HELRO	20216823	33.598366	2.17	0.00	0.00	2.17	1			1.47E2	1			1.0		72470.17	phosphoenolpyruvate carboxykinase (GTP) OS=Helobdella robusta OX=6412 GN=20216823 PE=3 SV=1
219	true	T1G9B0|T1G9B0_HELRO	20217657	60.00732	4.64	4.64	0.00	0.00	2	2.1E2			1	3.0			Carbamidomethylation	52677.73	Citrate synthase OS=Helobdella robusta OX=6412 GN=20217657 PE=3 SV=1
194	true	T1EMA7|T1EMA7_HELRO	20197707	51.909184	2.97	1.57	1.40	1.57	2	1.14E3	5.93E2	1.75E3	2	5.0	1.0	10.0		67469.7	FERM domain-containing protein OS=Helobdella robusta OX=6412 GN=20197707 PE=4 SV=1
309	true	R7UII7|R7UII7_CAPTE	CAPTEDRAFT_171884	33.4621	4.71	0.00	4.71	0.00	1		1.56E2		1		1.0			31408.727	U2A'/phosphoprotein 32 family A C-terminal domain-containing protein OS=Capitella teleta OX=283909 GN=CAPTEDRAFT_171884 PE=3 SV=1
202	false	A0A8J1UE18|A0A8J1UE18_OWEFU	OFUS_LOCUS11647	33.259167	5.45	0.00	5.45	0.00	1		3.64E3		1		6.0			17746.572	Large ribosomal subunit protein uL11 OS=Owenia fusiformis OX=6347 GN=OFUS_LOCUS11647 PE=3 SV=1
148	true	O77302|RS10_LUMRU	RPS10	68.321335	27.56	0.00	27.56	0.00	4		4.01E3		4		20.0		Arg->Lys substitution; Carbamidomethylation; Oxidation (M)	18054.584	Small ribosomal subunit protein eS10 OS=Lumbricus rubellus OX=35632 GN=RPS10 PE=2 SV=1
260	true	A0AAD9UH16|A0AAD9UH16_RIDPI	NP493_115g07034	40.43968	2.12	2.12	0.00	2.12	1	2.83E2		2.72E3	1	2.0		16.0		58890.766	Sulfatase N-terminal domain-containing protein OS=Ridgeia piscesae OX=27915 GN=NP493_115g07034 PE=3 SV=1
117	false	A0AAD9KTL7|A0AAD9KTL7_RIDPI	NP493_619g05029	47.989677	12.98	0.00	12.98	0.00	3		3.89E2		2		3.0			14783.216	Small ribosomal subunit protein uS12 OS=Ridgeia piscesae OX=27915 GN=NP493_619g05029 PE=3 SV=1
84	true	T1EED4|T1EED4_HELRO	20194936	119.35447	12.46	0.00	12.46	0.00	4		1.59E4		2		46.0		Carbamidomethylation; Carbamidomethylation (DHKE, X@N-term); Carboxymethyl (KW, X@N-term); Deamidation (NQ); Formylation; more	35772.914	Peptidyl-prolyl cis-trans isomerase E OS=Helobdella robusta OX=6412 GN=20194936 PE=3 SV=1
305	true	E9KJQ2|E9KJQ2_9ANNE		40.019104	5.75	5.75	0.00	0.00	1	3.02E2			1	2.0				28586.275	S-adenosylmethionine synthase (Fragment) OS=Spiochaetopterus sp. THS-2011 OX=948933 PE=2 SV=1
257	true	A0A8J1Y654|A0A8J1Y654_OWEFU	OFUS_LOCUS18881	33.84263	7.48	0.00	7.48	0.00	1		9.08E2		1		3.0			16473.926	UBC core domain-containing protein OS=Owenia fusiformis OX=6347 GN=OFUS_LOCUS18881 PE=3 SV=1
361	true	X1ZCN5|X1ZCN5_CAPTE		41.197998	4.02	0.00	0.00	4.02	1			7.14E2	1			1.0	Gln->Leu substitution	55777.953	Cytosol aminopeptidase domain-containing protein OS=Capitella teleta OX=283909 PE=3 SV=1
314	true	R7UB53|R7UB53_CAPTE	CAPTEDRAFT_228757	35.453217	9.60	0.00	9.60	0.00	1		7.53E3		1		12.0			13947.261	Small ribosomal subunit protein uS10 OS=Capitella teleta OX=283909 GN=CAPTEDRAFT_228757 PE=3 SV=1
194	true	A0A8J1TEA2|A0A8J1TEA2_OWEFU	OFUS_LOCUS22754	51.909184	2.89	1.53	1.36	1.53	2	1.14E3	5.93E2	1.75E3	2	5.0	1.0	10.0		69262.62	FERM domain-containing protein OS=Owenia fusiformis OX=6347 GN=OFUS_LOCUS22754 PE=4 SV=1
157	false	T1EF23|T1EF23_HELRO	20195175	70.46464	11.80	0.00	0.00	11.80	3			7.93E2	2			5.0	Carbamidomethylation	36822.35	Serine/threonine-protein phosphatase OS=Helobdella robusta OX=6412 GN=20195175 PE=3 SV=1
363	true	A0AAD9JCA7|A0AAD9JCA7_9ANNE	LSH36_401g00069	37.925987	2.60	0.00	0.00	2.60	1			1.42E2	1			1.0		43432.387	Dyp-type peroxidase C-terminal domain-containing protein OS=Paralvinella palmiformis OX=53620 GN=LSH36_401g00069 PE=4 SV=1
78	true	A0A8D6MQ80|A0A8D6MQ80_9ANNE	OK	135.73653	10.99	10.99	0.00	8.58	5	1.01E5		2.94E4	2	60.0		20.0	Carbamidomethylation (DHKE, X@N-term); Carbamylation; Deamidation (NQ); Dehydration; Formylation; more	41722.742	Opheline kinase OS=Thoracophelia sp. 1 KU-2021 OX=2866647 GN=OK PE=2 SV=1
33	true	A0A2D1PJH7|A0A2D1PJH7_9ANNE		238.51772	80.77	74.62	20.00	80.77	27	1.25E5	4.97E3	8.37E5	3	161.0	47.0	123.0	4-Oxononenal (ONE); Acetylation (N-term); Ala->Gln substitution; Ala->Glu substitution; Biotinylation; more	14460.2705	Lysenin-like protein (Fragment) OS=Eisenia andrei OX=168636 PE=2 SV=1
183	true	A0AAD9P8A2|A0AAD9P8A2_RIDPI	NP493_89g03031	104.01792	12.87	2.57	0.00	12.87	3			1.09E2	1	1.0		9.0	Methylation(others)	30948.898	mitogen-activated protein kinase kinase OS=Ridgeia piscesae OX=27915 GN=NP493_89g03031 PE=3 SV=1
149	true	T1FML1|T1FML1_HELRO	20210060	75.824036	32.89	0.00	32.89	0.00	5		2.78E3		2		11.0		Carbamidomethylation; Carbamidomethylation (DHKE, X@N-term); Oxidation (M)	17278.992	UBC core domain-containing protein OS=Helobdella robusta OX=6412 GN=20210060 PE=3 SV=1
244	true	A0A7I8V4Q6|A0A7I8V4Q6_9ANNE	DGYR_LOCUS21	32.289387	2.14	0.00	0.00	2.14	1			1.19E3	1			1.0		43562.984	cAMP-dependent protein kinase OS=Dimorphilus gyrociliatus OX=2664684 GN=DGYR_LOCUS21 PE=3 SV=1
220	true	T1ELZ2|T1ELZ2_HELRO	20197592	43.365005	3.51	3.51	0.00	0.00	2	4.95E2			2	2.0				57747.766	histidine--tRNA ligase OS=Helobdella robusta OX=6412 GN=20197592 PE=3 SV=1
366	true	A0AAD9JGA3|A0AAD9JGA3_9ANNE	LSH36_356g00062	30.475828	4.35	0.00	0.00	4.35	1			8.59E3	1			1.0		18483.62	EF-hand domain-containing protein OS=Paralvinella palmiformis OX=53620 GN=LSH36_356g00062 PE=4 SV=1
118	false	T1G494|T1G494_HELRO	20215892	35.287235	1.66	1.66	0.00	1.66	1			1.65E3	1	2.0		7.0		55434.645	mitogen-activated protein kinase kinase kinase OS=Helobdella robusta OX=6412 GN=20215892 PE=3 SV=1
367	true	T1FP39|T1FP39_HELRO	20210586	34.968838	1.30	0.00	0.00	1.30	1			2.5E2	1			2.0	Carbamidomethylation; Oxidation (M)	61933.066	protein kinase C OS=Helobdella robusta OX=6412 GN=20210586 PE=3 SV=1
88	false	R7TSX9|R7TSX9_CAPTE	CAPTEDRAFT_182350	88.30195	12.00	9.33	0.00	12.00	4	2.17E3		4.19E3	1	7.0		12.0	Carbamidomethylation (DHKE, X@N-term); Oxidation (M)	42015.21	Tubulin beta chain OS=Capitella teleta OX=283909 GN=CAPTEDRAFT_182350 PE=3 SV=1
368	true	R7TR49|R7TR49_CAPTE	CAPTEDRAFT_147471	37.315125	3.18	3.18	0.00	0.00	1	7.1E2			1	3.0				37394.57	Uncharacterized protein OS=Capitella teleta OX=283909 GN=CAPTEDRAFT_147471 PE=4 SV=1
200	false	A0A8J1TJT1|A0A8J1TJT1_OWEFU	OFUS_LOCUS25375	39.668125	3.01	0.00	0.00	3.01	1			4.23E2	1			2.0		40753.375	Uncharacterized protein OS=Owenia fusiformis OX=6347 GN=OFUS_LOCUS25375 PE=4 SV=1
250	true	R7VBC0|R7VBC0_CAPTE	CAPTEDRAFT_151312	33.598366	2.14	0.00	0.00	2.14	1			1.47E2	1			1.0		73488.42	phosphoenolpyruvate carboxykinase (GTP) OS=Capitella teleta OX=283909 GN=CAPTEDRAFT_151312 PE=3 SV=1
201	false	A0AAD9MQL0|A0AAD9MQL0_RIDPI	NP493_4932g00009	39.621235	7.14	0.00	0.00	7.14	1			2.99E2	1			1.0		15606.186	ATPase AAA-type core domain-containing protein OS=Ridgeia piscesae OX=27915 GN=NP493_4932g00009 PE=3 SV=1
73	false	T1FX82|T1FX82_HELRO	20213430	71.34709	17.88	0.00	17.88	0.00	4		8.35E3		4		30.0		Carbamidomethylation (DHKE, X@N-term); Formylation	17149.24	Small ribosomal subunit protein uS15 OS=Helobdella robusta OX=6412 GN=20213430 PE=3 SV=1
55	false	A0A8J1T6H0|A0A8J1T6H0_OWEFU	OFUS_LOCUS10496	89.348434	4.30	4.30	0.00	4.30	2	4.35E4		1.3E4	2	30.0		14.0	Formylation; Methylation(KR); Val->Leu substitution	42635.63	Uncharacterized protein OS=Owenia fusiformis OX=6347 GN=OFUS_LOCUS10496 PE=4 SV=1
369	true	T1G880|T1G880_HELRO	20217277	32.53265	5.23	0.00	0.00	5.23	1			1.93E3	1			2.0		40352.582	fructose-bisphosphate aldolase OS=Helobdella robusta OX=6412 GN=20217277 PE=3 SV=1
79	true	Q0Q596|Q0Q596_EISFE		135.36772	75.64	0.00	75.64	0.00	7		9.66E4		5		37.0		Carbamidomethylation; Carbamidomethylation (DHKE, X@N-term); Deamidation (NQ); Formylation; Methylation(others); more	8302.329	Peptidyl-prolyl cis-trans isomerase (Fragment) OS=Eisenia fetida OX=6396 PE=2 SV=1
221	true	A8DX87|A8DX87_9ANNE	G3PDH	52.40942	6.81	2.17	0.00	6.81	2			4.12E3	1	1.0		6.0	Ala->Asp substitution; Ala->Glu substitution	34388.312	Glyceraldehyde-3-phosphate dehydrogenase (Fragment) OS=Phascolion strombus OX=74861 GN=G3PDH PE=2 SV=1
244	true	R7TTW1|R7TTW1_CAPTE	CAPTEDRAFT_177861	32.289387	2.51	0.00	0.00	2.51	1			1.19E3	1			1.0		37570.668	Protein kinase domain-containing protein OS=Capitella teleta OX=283909 GN=CAPTEDRAFT_177861 PE=4 SV=1
222	true	Q27640|ALDH_ENCBU	ALDH	52.965145	7.85	0.00	0.00	7.85	2			3.23E3	2			2.0	Carbamidomethylation	54158.902	Aldehyde dehydrogenase OS=Enchytraeus buchholzi OX=34589 GN=ALDH PE=2 SV=1
251	true	T1FN47|T1FN47_HELRO	20210245	34.504963	2.43	0.00	0.00	2.43	1			1.34E2	1			1.0		42289.58	Septin OS=Helobdella robusta OX=6412 GN=20210245 PE=3 SV=1
243	true	A0AAD9J4H6|A0AAD9J4H6_9ANNE	LSH36_621g01012	34.66825	2.26	2.26	0.00	0.00	1	6.43E2			1	2.0				51027.836	RNA helicase OS=Paralvinella palmiformis OX=53620 GN=LSH36_621g01012 PE=3 SV=1
47	true	A0A286Q4Z1|A0A286Q4Z1_9ANNE		185.11087	25.60	19.05	2.38	21.43	13	2.64E2			1	19.0	3.0	96.0	Acetylation (N-term); Acetylation (Protein N-term); Asn->Arg substitution; Biotinylation; Carbamidomethylation; more	36595.812	Glyceraldehyde-3-phosphate dehydrogenase OS=Mesenchytraeus cf. gelidus SL-2017 OX=2052679 PE=2 SV=1
223	true	A0A4D6WHM2|A0A4D6WHM2_EISFE		57.16771	20.00	11.03	0.00	8.97	2	8.39E1		1.27E2	2	1.0		1.0	Carbamidomethylation	16225.412	Lumbrikinase (Fragment) OS=Eisenia fetida OX=6396 PE=2 SV=1
310	true	T1EE59|T1EE59_HELRO	20194861	38.95921	3.06	3.06	0.00	0.00	1	8.22E2			1	2.0				40000.508	mannose-1-phosphate guanylyltransferase OS=Helobdella robusta OX=6412 GN=20194861 PE=3 SV=1
186	false	A0A8J1U5R6|A0A8J1U5R6_OWEFU	OFUS_LOCUS20080	35.700367	8.67	0.00	8.67	0.00	1		3.01E3		1		3.0			16007.399	Uncharacterized protein OS=Owenia fusiformis OX=6347 GN=OFUS_LOCUS20080 PE=3 SV=1
275	true	T1FP32|T1FP32_HELRO	20210579	37.01669	3.58	0.00	0.00	3.58	1			2.26E2	1			1.0		35609.95	Arp2/3 complex 34 kDa subunit OS=Helobdella robusta OX=6412 GN=20210579 PE=3 SV=1
59	false	A0A410RH97|A0A410RH97_9ANNE		39.990257	5.21	0.00	5.21	5.21	1		2.69E3	1.4E3	1		2.0	2.0		21625.768	Erythrocruorin (Fragment) OS=Parachilota sp. FB-2019 OX=2507458 PE=2 SV=1
372	true	T1FFX1|T1FFX1_HELRO	20207720	35.564667	11.61	0.00	11.61	0.00	1		4.1E2		1		3.0		Carbamidomethylation	17876.062	Small ribosomal subunit protein uS17 OS=Helobdella robusta OX=6412 GN=20207720 PE=3 SV=1
200	false	A0AAD9KUB9|A0AAD9KUB9_RIDPI	NP493_577g01037	39.668125	3.53	0.00	0.00	3.53	1			4.23E2	1			2.0		34631.34	OBG-type G domain-containing protein OS=Ridgeia piscesae OX=27915 GN=NP493_577g01037 PE=4 SV=1
296	true	A0AAD9KF84|A0AAD9KF84_9ANNE	LSH36_2g14117	31.00933	3.57	0.00	3.57	0.00	1		1.73E2		1		2.0			27567.938	40S ribosomal protein S3 OS=Paralvinella palmiformis OX=53620 GN=LSH36_2g14117 PE=3 SV=1
184	true	T1ELD1|T1ELD1_HELRO	20197381	51.05243	14.01	0.00	4.28	9.73	3		8.91E1	3.32E2	2		1.0	2.0	Ala->Val substitution	29135.498	14-3-3 domain-containing protein OS=Helobdella robusta OX=6412 GN=20197381 PE=3 SV=1
94	true	A0AAD9IVN6|A0AAD9IVN6_9ANNE	LSH36_1205g00101	117.471436	9.11	2.28	0.00	9.11	5			1.35E4	1	2.0		23.0	Carbamidomethylation (DHKE, X@N-term); Carbamylation; Formylation; Oxidation or Hydroxylation	49826.527	DUF6815 domain-containing protein OS=Paralvinella palmiformis OX=53620 GN=LSH36_1205g00101 PE=4 SV=1
274	true	R7TH48|R7TH48_CAPTE	CAPTEDRAFT_173215	36.02915	2.36	0.00	0.00	2.36	1			2.6E2	1			4.0		44381.633	Septin OS=Capitella teleta OX=283909 GN=CAPTEDRAFT_173215 PE=3 SV=1
374	true	B7SHS5|B7SHS5_EISFE		36.084213	10.49	0.00	10.49	0.00	1		6.52E2		1		3.0			15870.749	Coactosin-like protein OS=Eisenia fetida OX=6396 PE=2 SV=1
118	false	A0AAD9JRP2|A0AAD9JRP2_9ANNE	LSH36_202g12004	35.287235	0.57	0.57	0.00	0.57	1			1.65E3	1	2.0		7.0		153950.02	[Myosin light-chain] kinase OS=Paralvinella palmiformis OX=53620 GN=LSH36_202g12004 PE=3 SV=1
124	false	A0A8J1UK91|A0A8J1UK91_OWEFU	OFUS_LOCUS18600	56.567352	5.26	0.00	0.00	5.26	2			3.99E3	1			7.0		38871.68	mitogen-activated protein kinase kinase OS=Owenia fusiformis OX=6347 GN=OFUS_LOCUS18600 PE=3 SV=1
19	true	Q2LDZ8|Q2LDZ8_HIRME	Act1	359.24304	58.93	58.93	15.47	40.27	46	6.58E2			1	669.0	10.0	229.0	Acetylation (N-term); Acetylation (Protein N-term); Acetylation (TSCYH); Biotinylation; Carbamidomethylation; more	41688.67	Cytoplasmic actin OS=Hirudo medicinalis OX=6421 GN=Act1 PE=3 SV=1
109	false	R7UXF4|R7UXF4_CAPTE	CAPTEDRAFT_163387	70.04617	14.55	0.00	0.00	14.55	3			1.96E3	1			10.0	Dethiomethyl; Oxidation (M)	30578.656	MPN domain-containing protein OS=Capitella teleta OX=283909 GN=CAPTEDRAFT_163387 PE=3 SV=1
60	true	A0A286Q500|A0A286Q500_9ANNE		168.05032	25.60	14.88	2.38	25.60	11	4.23E2		1.53E4	1	4.0	3.0	59.0	Acetylation (N-term); Acetylation (Protein N-term); Biotinylation; Carbamidomethylation; Carbamidomethylation (DHKE, X@N-term); more	36478.69	Glyceraldehyde-3-phosphate dehydrogenase OS=Mesenchytraeus hydrius OX=1797137 PE=2 SV=1
69	false	A0AAD9KYX0|A0AAD9KYX0_RIDPI	NP493_489g03110	103.95918	32.40	0.00	32.40	0.00	5		2.46E3		1		41.0		Carbamidomethylation (DHKE, X@N-term); Carbamylation; Dethiomethyl; Oxidation (M)	20372.402	ADP-ribosylation factor OS=Ridgeia piscesae OX=27915 GN=NP493_489g03110 PE=3 SV=1
156	true	T1ELJ7|T1ELJ7_HELRO	20197447	107.40001	6.48	6.48	0.00	0.00	2	3.71E3			2	27.0			Formylation	45493.656	AAA+ ATPase domain-containing protein OS=Helobdella robusta OX=6412 GN=20197447 PE=3 SV=1
85	true	T1EG43|T1EG43_HELRO	20195545	93.532295	17.16	6.21	0.00	17.16	5	7.88E2		1.77E4	3	1.0		28.0	Asn->Thr substitution; Carbamidomethylation (DHKE, X@N-term); Carbamylation; Carboxylation (DKW); Formylation; more	37053.656	fructose-bisphosphatase OS=Helobdella robusta OX=6412 GN=20195545 PE=3 SV=1
3	false	E2EZT6|E2EZT6_9ANNE		293.27856	60.11	59.04	8.51	53.72	25	2.09E4		2.1E3	2	370.0	3.0	136.0	Acetylation (TSCYH); Biotinylation; Carbamidomethylation; Carbamidomethylation (DHKE, X@N-term); Carbamylation; more	21044.941	Actin 2 (Fragment) OS=Allolobophora chlorotica OX=302034 PE=2 SV=1
94	false	A0AAD9IUP8|A0AAD9IUP8_9ANNE	LSH36_1205g00102	72.70541	8.12	0.00	0.00	8.12	3			1.35E4	1			15.0	Carbamidomethylation (DHKE, X@N-term); Carbamylation; Formylation; Oxidation or Hydroxylation	39978.367	DUF6815 domain-containing protein OS=Paralvinella palmiformis OX=53620 GN=LSH36_1205g00102 PE=4 SV=1
239	true	T1EFL7|T1EFL7_HELRO	20195369	39.6463	1.90	1.90	0.00	1.90	1	5.35E2		1.98E3	1	3.0		2.0		63232.6	Pyruvate kinase OS=Helobdella robusta OX=6412 GN=20195369 PE=3 SV=1
41	false	A0A8S4MX33|A0A8S4MX33_OWEFU	OFUS_LOCUS999	39.807873	0.06	0.06	0.00	0.06	1	1.56E4		1.22E5	1	13.0		23.0		1273558.8	Delta-like protein OS=Owenia fusiformis OX=6347 GN=OFUS_LOCUS999 PE=4 SV=1
194	true	R7UYN1|R7UYN1_CAPTE	CAPTEDRAFT_171233	51.909184	3.66	1.94	1.72	1.94	2	1.14E3	5.93E2	1.75E3	2	5.0	1.0	10.0		54995.64	FERM domain-containing protein (Fragment) OS=Capitella teleta OX=283909 GN=CAPTEDRAFT_171233 PE=4 SV=1
204	true	Q4AC21|Q4AC21_HYDEL	HePKAc	42.643185	4.83	4.83	0.00	0.00	2	2.65E3			2	7.0				40672.727	cAMP-dependent protein kinase OS=Hydroides elegans OX=216498 GN=HePKAc PE=2 SV=1
314	true	A8UFX7|A8UFX7_EURCO		35.453217	10.08	0.00	10.08	0.00	1		7.53E3		1		12.0			13426.761	Small ribosomal subunit protein uS10 OS=Eurythoe complanata OX=167815 PE=2 SV=1
156	false	A0AAD9KZV0|A0AAD9KZV0_RIDPI	NP493_470g00005	40.04088	3.55	3.55	0.00	0.00	1	1.61E3			1	11.0				44546.49	AAA+ ATPase domain-containing protein OS=Ridgeia piscesae OX=27915 GN=NP493_470g00005 PE=3 SV=1
171	false	A0A8A2HCV5|A0A8A2HCV5_WHIPI		53.238976	3.74	1.94	0.00	3.74	2			2.36E2	1	1.0		4.0	Oxidation (M)	82892.91	HSP83 OS=Whitmania pigra OX=486152 PE=2 SV=1
244	true	A0A8J1T517|A0A8J1T517_OWEFU	OFUS_LOCUS10851	32.289387	2.22	0.00	0.00	2.22	1			1.19E3	1			1.0		40804.844	non-specific serine/threonine protein kinase OS=Owenia fusiformis OX=6347 GN=OFUS_LOCUS10851 PE=3 SV=1
21	false	O76950|O76950_HELTR		351.74213	52.14	52.14	15.51	32.89	42				1	624.0	10.0	218.0	Acetylation (N-term); Acetylation (TSCYH); Biotinylation; Carbamidomethylation (DHKE, X@N-term); Carbamylation; more	41444.36	Actin (Fragment) OS=Helobdella triserialis OX=6413 PE=2 SV=1
166	true	T1FP47|T1FP47_HELRO	20210594	84.75468	14.57	2.24	0.00	14.57	4	2.23E3		3.88E3	3	2.0		7.0	Carboxylation (DKW)	40825.062	Calponin-homology (CH) domain-containing protein OS=Helobdella robusta OX=6412 GN=20210594 PE=3 SV=1
296	true	T1F8Q6|T1F8Q6_HELRO	20205205	31.00933	3.72	0.00	3.72	0.00	1		1.73E2		1		2.0			26987.383	40S ribosomal protein S3 OS=Helobdella robusta OX=6412 GN=20205205 PE=3 SV=1
63	false	B9TY06|B9TY06_LUMTE		111.46769	40.57	0.00	40.57	0.00	3		3.41E4		3		54.0		Carbamidomethylation (DHKE, X@N-term); Deamidation (NQ); Formylation	11156.246	Superoxide dismutase (Fragment) OS=Lumbricus terrestris OX=6398 PE=2 SV=1
150	true	Q8T6T7|Q8T6T7_URECA		95.3404	6.83	6.83	3.28	6.83	3	1.04E5	1.56E2	2.9E4	2	47.0	1.0	13.0	Lys->Asp substitution; Lys->Ser substitution; Ser->Asp substitution	40940.516	Lombricine kinase OS=Urechis caupo OX=6431 PE=1 SV=1
250	true	A0A8J1UAS9|A0A8J1UAS9_OWEFU	OFUS_LOCUS7410	33.598366	2.13	0.00	0.00	2.13	1			1.47E2	1			1.0		74486.766	phosphoenolpyruvate carboxykinase (GTP) OS=Owenia fusiformis OX=6347 GN=OFUS_LOCUS7410 PE=3 SV=1
243	true	R7UU25|R7UU25_CAPTE	CAPTEDRAFT_170898	34.66825	2.57	2.57	0.00	0.00	1	6.43E2			1	2.0				44377.934	RNA helicase OS=Capitella teleta OX=283909 GN=CAPTEDRAFT_170898 PE=3 SV=1
172	false	A8UGG7|A8UGG7_EURCO		40.203556	7.03	0.00	0.00	7.03	1			2.18E2	1			2.0		14725.365	Ubiquitin-ribosomal protein eL40 fusion protein OS=Eurythoe complanata OX=167815 PE=2 SV=1
185	true	E9KJL7|E9KJL7_AREMA		46.666992	20.25	0.00	0.00	20.25	2			8.47E4	2			7.0	Ile->Val substitution; Met->Leu substitution; Met->Val substitution	17437.805	fructose-bisphosphate aldolase (Fragment) OS=Arenicola marina OX=6344 PE=2 SV=1
243	true	T1FN29|T1FN29_HELRO	20210228	34.66825	2.26	2.26	0.00	0.00	1	6.43E2			1	2.0				50590.332	RNA helicase OS=Helobdella robusta OX=6412 GN=20210228 PE=3 SV=1
200	false	R7T5D9|R7T5D9_CAPTE	CAPTEDRAFT_197998	40.259304	11.38	0.00	0.00	11.38	1			1.93E2	1			2.0		12645.693	OBG-type G domain-containing protein (Fragment) OS=Capitella teleta OX=283909 GN=CAPTEDRAFT_197998 PE=4 SV=1
73	false	A0AAD9N2C3|A0AAD9N2C3_9ANNE	LSH36_275g03034	109.334564	35.85	0.00	35.85	0.00	7		1.43E4		7		36.0		Carbamidomethylation (DHKE, X@N-term); Formylation	12057.053	Small ribosomal subunit protein uS15 OS=Paralvinella palmiformis OX=53620 GN=LSH36_275g03034 PE=3 SV=1
59	false	A0A410RGJ7|A0A410RGJ7_9ANNE		39.990257	6.06	0.00	6.06	6.06	1		2.69E3	1.4E3	1		2.0	2.0		18834.453	Globin (Fragment) OS=Amynthas sp. FB-2019 OX=2507431 PE=2 SV=1
88	false	A0AAD9JJ77|A0AAD9JJ77_9ANNE	LSH36_289g03060	106.95457	13.32	7.90	0.00	13.32	5	2.17E3		4.19E3	1	7.0		17.0	Carbamidomethylation (DHKE, X@N-term); Carbamylation; Oxidation (M)	49676.914	Tubulin beta chain OS=Paralvinella palmiformis OX=53620 GN=LSH36_289g03060 PE=3 SV=1
224	true	R7TH15|R7TH15_CAPTE	CAPTEDRAFT_21725	34.440956	5.99	0.00	5.99	0.00	1		4.12E3		1		7.0		Oxidation (M)	18784.723	Nucleoside diphosphate kinase OS=Capitella teleta OX=283909 GN=CAPTEDRAFT_21725 PE=3 SV=1
4	true	A0A7I8W6F8|A0A7I8W6F8_9ANNE	DGYR_LOCUS10197	364.08954	61.44	61.44	15.43	39.89	48	4.99E3			1	720.0	10.0	225.0	Acetylation (N-term); Acetylation (TSCYH); Ala->Gln substitution; Asn->Asp substitution; Asp->Asn substitution; more	41775.75	DgyrCDS10809 OS=Dimorphilus gyrociliatus OX=2664684 GN=DGYR_LOCUS10197 PE=3 SV=1
124	false	R7TCE3|R7TCE3_CAPTE	CAPTEDRAFT_164038	69.03753	9.19	2.57	0.00	9.19	3			3.99E3	1	1.0		11.0		30891.484	mitogen-activated protein kinase kinase OS=Capitella teleta OX=283909 GN=CAPTEDRAFT_164038 PE=3 SV=1
366	true	A0A8J1Y1D1|A0A8J1Y1D1_OWEFU	OFUS_LOCUS8237	30.475828	1.75	0.00	0.00	1.75	1			8.59E3	1			1.0		46006.688	UDP-glucuronate decarboxylase OS=Owenia fusiformis OX=6347 GN=OFUS_LOCUS8237 PE=3 SV=1
118	true	T1EE07|T1EE07_HELRO	20194809	91.666824	10.51	2.16	0.00	10.51	3			3.15E3	3	2.0		16.0	Carbamidomethylation; Deamidation (NQ); Methylation(KR); Methylation(others)	42197.402	mitogen-activated protein kinase OS=Helobdella robusta OX=6412 GN=20194809 PE=3 SV=1
186	false	A0AAD9L2N3|A0AAD9L2N3_RIDPI	NP493_386g03020	35.700367	6.16	0.00	6.16	0.00	1		3.01E3		1		3.0			22695.99	40S ribosomal protein S14 OS=Ridgeia piscesae OX=27915 GN=NP493_386g03020 PE=3 SV=1
204	true	A0A8S4N246|A0A8S4N246_OWEFU	OFUS_LOCUS2496	42.643185	4.96	4.96	0.00	0.00	2	2.65E3			2	7.0				40072.137	cAMP-dependent protein kinase OS=Owenia fusiformis OX=6347 GN=OFUS_LOCUS2496 PE=3 SV=1
277	true	A0AAD9KCS8|A0AAD9KCS8_9ANNE	LSH36_13g19038	39.981953	2.45	2.45	0.00	2.45	1	7.95E2		6.73E2	1	10.0		1.0	Carbamidomethylation	46192.996	Large ribosomal subunit protein uL4 C-terminal domain-containing protein OS=Paralvinella palmiformis OX=53620 GN=LSH36_13g19038 PE=3 SV=1
172	true	D3UA40|D3UA40_HYDEL		75.923004	27.78	27.78	0.00	27.78	2	5.54E2		7.64E2	2	4.0		6.0	Formylation	10221.888	Putative ubiquitin (Fragment) OS=Hydroides elegans OX=216498 PE=2 SV=1
186	true	A0A0A0QYD7|A0A0A0QYD7_9ANNE		66.00952	15.23	0.00	15.23	0.00	2		4.91E3		2		13.0		Carbamidomethylation (DHKE, X@N-term)	16152.575	40S ribosomal protein OS=Phragmatopoma lapidosa OX=341668 PE=2 SV=1
200	true	T1FP61|T1FP61_HELRO	20210608	60.09337	6.83	0.00	0.00	6.83	2			6.17E2	2			4.0		40848.49	OBG-type G domain-containing protein OS=Helobdella robusta OX=6412 GN=20210608 PE=4 SV=1
167	false	A0AAD9JTF9|A0AAD9JTF9_9ANNE	LSH36_166g01039	36.0809	6.45	0.00	6.45	0.00	1		7.26E2		1		5.0			20965.646	Translation elongation factor IF5A C-terminal domain-containing protein (Fragment) OS=Paralvinella palmiformis OX=53620 GN=LSH36_166g01039 PE=3 SV=1
243	true	R7URT2|R7URT2_CAPTE	CAPTEDRAFT_202865	34.66825	2.38	2.38	0.00	0.00	1	6.43E2			1	2.0				47940.832	RNA helicase OS=Capitella teleta OX=283909 GN=CAPTEDRAFT_202865 PE=3 SV=1
55	false	A0A7I8VYX0|A0A7I8VYX0_9ANNE	DGYR_LOCUS9471	40.03455	2.92	2.92	2.92	0.00	1	9.4E3	2.67E2		1	9.0	1.0			50976.562	DgyrCDS10028 OS=Dimorphilus gyrociliatus OX=2664684 GN=DGYR_LOCUS9471 PE=4 SV=1
98	false	A0AAD9MXJ7|A0AAD9MXJ7_9ANNE	LSH36_449g04009	32.792866	5.92	0.00	5.92	0.00	1		2.35E2		1		2.0			19476.566	ADP-ribosylation factor 6 OS=Paralvinella palmiformis OX=53620 GN=LSH36_449g04009 PE=3 SV=1
88	false	T1G8V0|T1G8V0_HELRO	20217497	98.79132	10.11	4.72	0.00	10.11	4	2.17E3		4.19E3	1	6.0		16.0	Carbamidomethylation (DHKE, X@N-term); Carbamylation; Oxidation (M)	49782.973	Tubulin beta chain OS=Helobdella robusta OX=6412 GN=20217497 PE=3 SV=1
95	true	T1FP77|T1FP77_HELRO	20210624	144.41316	21.57	17.26	0.00	21.57	6	3.6E2		3.29E3	1	21.0		31.0	Carbamidomethylation; Deamidation (NQ); Dethiomethyl; Formylation; Methylation(others); more	44653.934	Uncharacterized protein OS=Helobdella robusta OX=6412 GN=20210624 PE=3 SV=1
63	true	A0A2I7YV68|A0A2I7YV68_EISFE		159.66295	63.23	0.00	63.23	0.00	10		5.85E4		10		98.0		Acetylation (Protein N-term); Carbamidomethylation; Carbamidomethylation (DHKE, X@N-term); Deamidation (NQ); Double Carbamidomethylation (DHKE, X@N-term); more	15952.842	Superoxide dismutase [Cu-Zn] OS=Eisenia fetida OX=6396 PE=2 SV=1
121	true	A0AAD9N277|A0AAD9N277_9ANNE	LSH36_279g03125	90.50907	6.36	6.36	0.00	3.91	2	5.72E2			1	37.0		16.0	Carbamidomethylation; Carbamidomethylation (DHKE, X@N-term); Deamidation (NQ); Dehydration; Formylation; more	46618.46	Creatine kinase OS=Paralvinella palmiformis OX=53620 GN=LSH36_279g03125 PE=3 SV=1
241	true	A0A7I8VVB7|A0A7I8VVB7_9ANNE	DGYR_LOCUS7860	34.993786	2.70	2.70	0.00	0.00	1	2.12E2			1	2.0				50453.098	DgyrCDS8254 OS=Dimorphilus gyrociliatus OX=2664684 GN=DGYR_LOCUS7860 PE=3 SV=1
225	true	R7UM27|R7UM27_CAPTE	CAPTEDRAFT_19149	40.45526	3.19	3.19	0.00	3.19	1	1.13E3		2.53E3	1	9.0		8.0	Oxidation (M)	40538.562	Malate dehydrogenase OS=Capitella teleta OX=283909 GN=CAPTEDRAFT_19149 PE=3 SV=1
226	true	T1EG84|T1EG84_HELRO	20195586	32.29097	5.09	0.00	0.00	5.09	2			8.17E3	2			2.0	Glu->Asp substitution	36453.28	L-lactate dehydrogenase OS=Helobdella robusta OX=6412 GN=20195586 PE=3 SV=1
217	false	A0AAD9JJ53|A0AAD9JJ53_9ANNE	LSH36_275g07044	33.410732	8.90	0.00	8.90	0.00	1		2.23E2		1		1.0			16492.227	Large ribosomal subunit protein uL15 (Fragment) OS=Paralvinella palmiformis OX=53620 GN=LSH36_275g07044 PE=3 SV=1
152	true	A8DU76|A8DU76_9ANNE		90.40752	10.03	6.23	0.00	10.03	3	3.42E2		1.93E3	2	11.0		11.0	Carbamidomethylation; Carbamidomethylation (DHKE, X@N-term); Deamidation (NQ); Oxidation (M)	39637.836	Enolase (Fragment) OS=Echiurus echiurus OX=417073 PE=3 SV=1
59	false	A0A410RHG0|A0A410RHG0_9ANNE		86.69867	6.92	0.00	6.92	6.92	2		8.44E3	6.57E3	2		12.0	4.0	Carbamidomethylation (DHKE, X@N-term); Formylation	18007.604	Erythrocruorin (Fragment) OS=Microchaetidae sp. FB-2019 OX=2507470 PE=2 SV=1
213	false	A0A7I8VD40|A0A7I8VD40_9ANNE	DGYR_LOCUS2207	30.765234	1.31	1.31	0.00	0.00	1	5.81E2			1	1.0			Lys->Arg substitution	105366.555	Alpha-1,4 glucan phosphorylase OS=Dimorphilus gyrociliatus OX=2664684 GN=DGYR_LOCUS2207 PE=3 SV=1
215	false	O46157|RL13_LUMRU	RPL13	35.069763	5.85	0.00	5.85	0.00	1		4.53E1		1		1.0			21376.057	Large ribosomal subunit protein eL13 OS=Lumbricus rubellus OX=35632 GN=RPL13 PE=2 SV=1
104	true	A0AAD9N7F3|A0AAD9N7F3_9ANNE	LSH36_174g03024	116.1986	9.96	0.00	0.00	9.96	4			3.27E3	1			23.0	Acetylation (N-term); Carbamidomethylation (DHKE, X@N-term); Carbamylation; Formylation	30957.955	Uncharacterized protein OS=Paralvinella palmiformis OX=53620 GN=LSH36_174g03024 PE=4 SV=1
172	false	B0B069|B0B069_9ANNE		40.203556	11.84	0.00	0.00	11.84	1			2.18E2	1			2.0		8524.775	Monoubiquitin (Fragment) OS=Alvinella pompejana OX=6376 PE=4 SV=1
380	true	A0A410RFZ2|A0A410RFZ2_9ANNE		40.334564	3.88	0.00	0.00	3.88	1			8.15E3	1			3.0		28895.742	Hemoglobin linker chain (Fragment) OS=Lutodrilus sp. FB-2019 OX=2507453 PE=2 SV=1
201	false	A0AAD9MSB1|A0AAD9MSB1_RIDPI	NP493_4932g00020	39.621235	2.72	0.00	0.00	2.72	1			2.99E2	1			1.0		40852.39	AFG3-like protein 2 (Fragment) OS=Ridgeia piscesae OX=27915 GN=NP493_4932g00020 PE=3 SV=1
381	true	T1G772|T1G772_HELRO	20216919	35.35504	10.57	0.00	10.57	0.00	1		6.71E2		1		6.0			14250.0625	Large ribosomal subunit protein uL29 OS=Helobdella robusta OX=6412 GN=20216919 PE=3 SV=1
337	true	A0AAD9NY31|A0AAD9NY31_RIDPI	NP493_260g03043	33.251957	2.27	2.27	0.00	0.00	1	2.42E2			1	1.0				48822.336	Serpin domain-containing protein OS=Ridgeia piscesae OX=27915 GN=NP493_260g03043 PE=3 SV=1
82	false	A0AAD9NNE4|A0AAD9NNE4_RIDPI	NP493_642g00005	45.289917	12.75	0.00	12.75	0.00	2		1.02E4		2		10.0			17595.557	Actin-related protein 2/3 complex subunit 4 OS=Ridgeia piscesae OX=27915 GN=NP493_642g00005 PE=3 SV=1
220	false	A0A8J1XLS7|A0A8J1XLS7_OWEFU	OFUS_LOCUS4525	31.964624	1.73	1.73	0.00	0.00	1	2.77E2			1	1.0				58115.63	histidine--tRNA ligase OS=Owenia fusiformis OX=6347 GN=OFUS_LOCUS4525 PE=3 SV=1
204	true	A0A8J1XQY8|A0A8J1XQY8_OWEFU	OFUS_LOCUS2496	42.643185	4.84	4.84	0.00	0.00	2	2.65E3			2	7.0				40432.3	cAMP-dependent protein kinase OS=Owenia fusiformis OX=6347 GN=OFUS_LOCUS2496 PE=3 SV=1
380	true	A0A410RG63|A0A410RG63_9ANNE		40.334564	4.20	0.00	0.00	4.20	1			8.15E3	1			3.0		26838.062	Hemoglobin linker chain (Fragment) OS=Hemigastrodrilus monicae OX=991114 PE=2 SV=1
187	true	A0AAD9NB54|A0AAD9NB54_9ANNE	LSH36_77g06026	74.2038	8.70	4.12	0.00	8.70	2	1.37E3		3.68E3	2	4.0		9.0	Formylation	47370.656	Enolase OS=Paralvinella palmiformis OX=53620 GN=LSH36_77g06026 PE=3 SV=1
383	true	A0A8J1XGL7|A0A8J1XGL7_OWEFU	OFUS_LOCUS10340	30.301176	2.32	0.00	0.00	2.32	1			2.01E2	1			1.0		55781.69	Uncharacterized protein OS=Owenia fusiformis OX=6347 GN=OFUS_LOCUS10340 PE=3 SV=1
297	true	A0A7I8VIR1|A0A7I8VIR1_9ANNE	DGYR_LOCUS4310	40.29346	8.73	8.73	0.00	8.73	1	6.36E2		5.15E2	1	3.0		6.0		14767.579	DgyrCDS4543 OS=Dimorphilus gyrociliatus OX=2664684 GN=DGYR_LOCUS4310 PE=4 SV=1
188	true	A0AAD9L3D5|A0AAD9L3D5_RIDPI	NP493_385g01000	100.27658	6.08	0.00	0.00	6.08	2			3.1E3	1			9.0	Carbamidomethylation (DHKE, X@N-term)	35772.566	Malate dehydrogenase OS=Ridgeia piscesae OX=27915 GN=NP493_385g01000 PE=3 SV=1
189	true	A0AAD9N5V7|A0AAD9N5V7_9ANNE	LSH36_220g01000	55.14111	7.65	0.00	0.00	7.65	2			5.89E2	1			5.0	Formylation	38889.625	Calponin-homology (CH) domain-containing protein OS=Paralvinella palmiformis OX=53620 GN=LSH36_220g01000 PE=3 SV=1
250	true	A0AAD9JNI1|A0AAD9JNI1_9ANNE	LSH36_216g00006	33.598366	2.41	0.00	0.00	2.41	1			1.47E2	1			1.0		65265.75	phosphoenolpyruvate carboxykinase (GTP) OS=Paralvinella palmiformis OX=53620 GN=LSH36_216g00006 PE=3 SV=1
384	true	R7UV00|R7UV00_CAPTE	CAPTEDRAFT_170886	31.28658	5.73	5.73	0.00	5.73	1	5.97E2		6.08E2	1	3.0		1.0	Ser->Thr substitution	37991.42	Adenosine kinase OS=Capitella teleta OX=283909 GN=CAPTEDRAFT_170886 PE=3 SV=1
20	true	A0A2I7YV10|A0A2I7YV10_EISFE		286.07382	73.65	45.81	8.98	73.65	41	2.88E4	2.48E2	6.17E5	29	81.0	7.0	516.0	Acetylation (N-term); Acetylation (Protein N-term); Asn->Arg substitution; Biotinylation; Carbamidomethylation; more	36216.055	Glyceraldehyde-3-phosphate dehydrogenase OS=Eisenia fetida OX=6396 PE=2 SV=1
86	true	A0AAD9PBD1|A0AAD9PBD1_RIDPI	NP493_51g04053	162.92574	20.85	9.24	5.45	20.85	7			5.05E2	1	6.0	6.0	31.0	2-amino-3-oxo-butanoic_acid; Acetylation (N-term); Carbamidomethylation; Carbamidomethylation (DHKE, X@N-term); Formylation	46457.98	Tubulin alpha chain OS=Ridgeia piscesae OX=27915 GN=NP493_51g04053 PE=3 SV=1
192	false	A8UGA5|A8UGA5_EURCO		52.874268	24.35	0.00	24.35	0.00	2		1E3		2		4.0			12773.832	Large ribosomal subunit protein eL30 OS=Eurythoe complanata OX=167815 PE=2 SV=1
76	true	O61253|O61253_9ANNE		160.70055	22.13	18.93	6.13	18.93	7				1	34.0	4.0	33.0	Carbamidomethylation (DHKE, X@N-term); Carbamylation; Dethiomethyl; Dimethylation(KR); Formylation; more	41343.555	Elongation factor 1-alpha (Fragment) OS=Allolobophora sp OX=73392 PE=2 SV=1
167	true	T1F743|T1F743_HELRO	20204642	59.334137	11.59	0.00	11.59	0.00	2		5.04E3		2		19.0		Carbamidomethylation (DHKE, X@N-term); Deamidation (NQ)	17912.357	Eukaryotic translation initiation factor 5A OS=Helobdella robusta OX=6412 GN=20204642 PE=3 SV=1
65	true	A0A8S4PM09|A0A8S4PM09_OWEFU	OFUS_LOCUS17586	101.02255	10.65	7.75	0.00	4.84	6	8.85E1		2.78E2	2	115.0		48.0	Carbamidomethylation (DHKE, X@N-term); Carbamylation; Dethiomethyl; Formylation; Oxidation (M); more	46083.77	Actin OS=Owenia fusiformis OX=6347 GN=OFUS_LOCUS17586 PE=3 SV=1
174	true	T1EG85|T1EG85_HELRO	20195587	61.66963	12.93	0.00	12.93	0.00	3		4.83E3		3		10.0		Propionamide (K, X@N-term)	16435.209	Small ribosomal subunit protein uS9 OS=Helobdella robusta OX=6412 GN=20195587 PE=3 SV=1
291	true	R7UZX3|R7UZX3_CAPTE	CAPTEDRAFT_174845	36.99327	2.13	0.00	0.00	2.13	1				1			1.0		52696.938	PCI domain-containing protein OS=Capitella teleta OX=283909 GN=CAPTEDRAFT_174845 PE=3 SV=1
387	true	A0A1B2VV99|A0A1B2VV99_PERAI		39.700542	2.22	2.22	2.22	2.22	1	4.92E3	1.04E3	8.92E3	1	8.0	8.0	9.0		40646.426	Matrix metalloproteinase-19-like protein (Fragment) OS=Perinereis aibuhitensis OX=126650 PE=2 SV=1
173	false	A0A7I8VG36|A0A7I8VG36_9ANNE	DGYR_LOCUS3210	40.457134	5.06	0.00	0.00	5.06	1			1.85E2	1			1.0	Carbamidomethylation	47141.12	Enolase OS=Dimorphilus gyrociliatus OX=2664684 GN=DGYR_LOCUS3210 PE=3 SV=1
291	true	A0A7I8VU78|A0A7I8VU78_9ANNE	DGYR_LOCUS7543	36.99327	2.22	0.00	0.00	2.22	1				1			1.0		51253.027	DgyrCDS7903 OS=Dimorphilus gyrociliatus OX=2664684 GN=DGYR_LOCUS7543 PE=3 SV=1
190	true	T1FP89|T1FP89_HELRO	20210636	70.19263	6.02	6.02	0.00	3.76	2	6.85E2		2.42E2	1	8.0		1.0	Formylation	45062.85	Obg-like ATPase 1 OS=Helobdella robusta OX=6412 GN=20210636 PE=3 SV=1
157	false	A0AAD9KKL8|A0AAD9KKL8_RIDPI	NP493_913g00009	70.46464	11.55	0.00	0.00	11.55	3			7.93E2	2			5.0	Carbamidomethylation	37478.176	Serine/threonine-protein phosphatase OS=Ridgeia piscesae OX=27915 GN=NP493_913g00009 PE=3 SV=1
131	true	A0A7I8VJB0|A0A7I8VJB0_9ANNE	DGYR_LOCUS4779	85.65296	6.71	6.71	0.00	0.00	3	4.41E2			1	20.0			Ala->Asn substitution; Carbamidomethylation; Formylation; Oxidation (M)	50492.39	Isocitrate dehydrogenase [NADP] OS=Dimorphilus gyrociliatus OX=2664684 GN=DGYR_LOCUS4779 PE=3 SV=1
227	true	A0AAD9KHY9|A0AAD9KHY9_RIDPI	NP493_1036g00032	45.598545	11.59	0.00	11.59	0.00	2		2.14E4		1		10.0			17672.04	Peptidyl-prolyl cis-trans isomerase OS=Ridgeia piscesae OX=27915 GN=NP493_1036g00032 PE=3 SV=1
153	true	T1EMA2|T1EMA2_HELRO	20197702	88.94324	17.65	0.00	17.65	0.00	4		9.25E2		1		26.0		Carbamidomethylation (DHKE, X@N-term); Formylation; Methylation(others)	17716.744	Small ribosomal subunit protein uS13 OS=Helobdella robusta OX=6412 GN=20197702 PE=3 SV=1
172	true	P84589|UBIQ_LUMTE		75.923004	39.68	39.68	0.00	39.68	2	5.54E2		7.64E2	2	4.0		6.0	Formylation	7203.175	Ubiquitin (Fragment) OS=Lumbricus terrestris OX=6398 PE=1 SV=2
257	true	T1G4R6|T1G4R6_HELRO	20216064	33.84263	7.48	0.00	7.48	0.00	1		9.08E2		1		3.0			16510.047	UBC core domain-containing protein OS=Helobdella robusta OX=6412 GN=20216064 PE=3 SV=1
228	true	C7SP18|C7SP18_9ANNE		45.2266	16.67	0.00	0.00	16.67	2				1			8.0		15807.004	fructose-bisphosphate aldolase (Fragment) OS=Erpobdellidae sp. MR-2009 OX=662533 PE=2 SV=1
172	true	A0A1B1LTZ1|A0A1B1LTZ1_9ANNE		75.923004	18.25	18.25	0.00	18.25	2	5.54E2		7.64E2	2	4.0		6.0	Formylation	15473.909	Ubiquitin (Fragment) OS=Aporrectodea caliginosa OX=302032 PE=2 SV=1
198	false	Q964C7|Q964C7_HIRME		34.34561	0.71	0.00	0.00	0.71	1			1.17E2	1			2.0	Carbamidomethylation	144014.94	Hillarin OS=Hirudo medicinalis OX=6421 PE=2 SV=1
55	false	R7U815|R7U815_CAPTE	CAPTEDRAFT_154247	89.348434	4.38	4.38	0.00	4.38	2	4.35E4		1.3E4	2	30.0		14.0	Formylation; Methylation(KR); Val->Leu substitution	40764.836	Gelsolin-like domain-containing protein OS=Capitella teleta OX=283909 GN=CAPTEDRAFT_154247 PE=4 SV=1
8	false	A0A221SLX9|A0A221SLX9_9ANNE		286.73608	54.66	54.66	6.78	27.12	23	1.45E3			1	402.0	3.0	125.0	Acetylation (TSCYH); Ala->Gln substitution; Carbamidomethylation; Carbamidomethylation (DHKE, X@N-term); Carbamylation; more	26165.033	Beta-actin (Fragment) OS=Aporrectodea caliginosa OX=302032 PE=3 SV=1
389	true	T1G1L7|T1G1L7_HELRO	20214965	40.43657	5.37	0.00	0.00	5.37	1			3.1E2	1			2.0		45698.332	Coronin OS=Helobdella robusta OX=6412 GN=20214965 PE=3 SV=1
390	true	T1EDG5|T1EDG5_HELRO	20194617	40.416718	3.08	3.08	0.00	3.08	1	1.34E3		3.11E2	1	3.0		1.0		45806.78	26S proteasome non-ATPase regulatory subunit 6 OS=Helobdella robusta OX=6412 GN=20194617 PE=3 SV=1
204	true	R7UPG8|R7UPG8_CAPTE	CAPTEDRAFT_162634	42.643185	4.84	4.84	0.00	0.00	2	2.65E3			2	7.0				40270.35	cAMP-dependent protein kinase OS=Capitella teleta OX=283909 GN=CAPTEDRAFT_162634 PE=3 SV=1
42	false	Q45Y85|Q45Y85_NERVE		40.452766	5.61	5.61	0.00	5.61	1	1.04E4		3.63E4	1	17.0		25.0	Gln->Glu substitution	21410.135	fructose-bisphosphate aldolase (Fragment) OS=Nereis vexillosa OX=335489 PE=2 SV=1
12	false	B0FYX1|B0FYX1_9ANNE		248.39748	22.83	22.83	0.00	22.83	9	1E5		2.1E4	3	177.0		87.0	Acetylation (N-term); Ala->Gln substitution; Carbamidomethylation; Carbamidomethylation (DHKE, X@N-term); Carbamylation; more	41437.367	Lombricine kinase OS=Lumbriculus variegatus OX=61662 PE=2 SV=2
305	true	E9KJQ1|E9KJQ1_9ANNE		40.019104	5.75	5.75	0.00	0.00	1	3.02E2			1	2.0				28524.537	S-adenosylmethionine synthase (Fragment) OS=Chaetopterus sp. THS-2011 OX=948930 PE=2 SV=1
9	false	A0A286Q4W6|A0A286Q4W6_9ANNE		352.99252	53.99	53.99	15.43	34.31	43	7.54E2			1	702.0	9.0	224.0	Acetylation (N-term); Acetylation (TSCYH); Ala->Gln substitution; Asn->Asp substitution; Asp->Asn substitution; more	41892.88	Actin OS=Enchytraeus cf. crypticus SL-2017 OX=2052677 PE=2 SV=1
157	true	A0AAD9KE90|A0AAD9KE90_9ANNE	LSH36_8g12002	81.53888	16.87	0.00	0.00	16.87	4			7.93E2	2			8.0	Carbamidomethylation	37140.652	Serine/threonine-protein phosphatase OS=Paralvinella palmiformis OX=53620 GN=LSH36_8g12002 PE=3 SV=1
73	false	A0A7I8WBY6|A0A7I8WBY6_9ANNE	DGYR_LOCUS12980	109.334564	25.17	0.00	25.17	0.00	7		1.43E4		7		36.0		Carbamidomethylation (DHKE, X@N-term); Formylation	17206.312	Small ribosomal subunit protein uS15 OS=Dimorphilus gyrociliatus OX=2664684 GN=DGYR_LOCUS12980 PE=3 SV=1
52	true	A0A7I8VYI6|A0A7I8VYI6_9ANNE	DGYR_LOCUS8975	128.34503	6.12	3.34	1.22	6.12	8	5.9E3		4.17E4	4	26.0	1.0	68.0	Acetylation (N-term); Carbamidomethylation (DHKE, X@N-term); Deamidation (NQ); Dehydration; Dihydroxy; more	98510.53	Fructose-bisphosphate aldolase OS=Dimorphilus gyrociliatus OX=2664684 GN=DGYR_LOCUS8975 PE=3 SV=1
133	true	A0AAD9P417|A0AAD9P417_RIDPI	NP493_155g01009	111.737076	9.05	6.33	4.30	6.79	4		4.54E2	1.09E3	2	5.0	2.0	11.0	Carbamidomethylation (DHKE, X@N-term); Formylation	49568.54	Rab GDP dissociation inhibitor OS=Ridgeia piscesae OX=27915 GN=NP493_155g01009 PE=3 SV=1
391	true	R7UXH9|R7UXH9_CAPTE	CAPTEDRAFT_160445	39.24915	4.28	4.28	0.00	0.00	1	3.56E1			1	1.0				34764.035	Ubiquitin-like-conjugating enzyme ATG3 OS=Capitella teleta OX=283909 GN=CAPTEDRAFT_160445 PE=3 SV=1
179	true	A0AAD9N7F2|A0AAD9N7F2_9ANNE	LSH36_184g02003	62.889988	8.96	0.00	8.96	0.00	2		3.41E3		2		15.0		Carbamidomethylation; Methylation(others)	15642.298	Small ribosomal subunit protein eS17 OS=Paralvinella palmiformis OX=53620 GN=LSH36_184g02003 PE=3 SV=1
277	true	P49165|RL4_URECA	RPL4	39.981953	2.59	2.59	0.00	2.59	1	7.95E2		6.73E2	1	10.0		1.0	Carbamidomethylation	43135.242	Large ribosomal subunit protein uL4 OS=Urechis caupo OX=6431 GN=RPL4 PE=2 SV=1
213	false	T1EDZ8|T1EDZ8_HELRO	20194800	30.765234	1.38	1.38	0.00	0.00	1	5.81E2			1	1.0			Lys->Arg substitution	99634.22	Alpha-1,4 glucan phosphorylase OS=Helobdella robusta OX=6412 GN=20194800 PE=3 SV=1
229	true	I1VH49|I1VH49_9ANNE		59.644188	3.26	0.00	0.00	3.26	2			9.39E2	2			5.0		97954.055	Iron regulatory protein OS=Eisenia andrei OX=168636 PE=2 SV=1
118	false	R7T3X6|R7T3X6_CAPTE	CAPTEDRAFT_148032	35.287235	0.99	0.99	0.00	0.99	1			1.65E3	1	2.0		7.0		90128.57	Myosin light chain kinase, smooth muscle OS=Capitella teleta OX=283909 GN=CAPTEDRAFT_148032 PE=3 SV=1
88	false	A0AAD9NXD1|A0AAD9NXD1_RIDPI	NP493_278g01008	106.95457	13.20	7.83	0.00	13.20	5	2.17E3		4.19E3	1	7.0		17.0	Carbamidomethylation (DHKE, X@N-term); Carbamylation; Oxidation (M)	50031.152	Tubulin beta chain OS=Ridgeia piscesae OX=27915 GN=NP493_278g01008 PE=3 SV=1
88	false	A0AAD9N0R7|A0AAD9N0R7_9ANNE	LSH36_326g03004	113.646286	15.92	7.85	0.00	15.92	6	2.17E3		4.19E3	1	7.0		19.0	Carbamidomethylation (DHKE, X@N-term); Carbamylation; Oxidation (M)	49888.01	Tubulin beta chain OS=Paralvinella palmiformis OX=53620 GN=LSH36_326g03004 PE=3 SV=1
88	false	R7TKU8|R7TKU8_CAPTE	CAPTEDRAFT_182357	96.33905	12.90	7.92	0.00	12.90	5	2.17E3		4.19E3	1	7.0		14.0	Carbamidomethylation (DHKE, X@N-term); Oxidation (M)	49511.95	Tubulin beta chain OS=Capitella teleta OX=283909 GN=CAPTEDRAFT_182357 PE=3 SV=1
88	false	A0A1S6Q5Q3|A0A1S6Q5Q3_9ANNE		113.646286	15.92	7.85	0.00	15.92	6	2.17E3		4.19E3	1	7.0		19.0	Carbamidomethylation (DHKE, X@N-term); Carbamylation; Oxidation (M)	49810.992	Tubulin beta chain OS=Aeolosoma viride OX=394736 PE=2 SV=1
100	false	A0AAD9K7T1|A0AAD9K7T1_9ANNE	LSH36_48g07017	83.880455	12.13	5.84	0.00	12.13	4			9.88E1	1	3.0		7.0	Oxidation (M)	49958.043	Tubulin beta chain OS=Paralvinella palmiformis OX=53620 GN=LSH36_48g07017 PE=3 SV=1
201	true	T1FM20|T1FM20_HELRO	20209869	56.100887	5.21	0.00	0.00	5.21	2			3.56E2	2			4.0		47318.086	AAA+ ATPase domain-containing protein OS=Helobdella robusta OX=6412 GN=20209869 PE=3 SV=1
25	true	R7TMG3|R7TMG3_CAPTE	CAPTEDRAFT_158679	316.96844	61.60	61.60	15.47	34.67	40	1.35E4		1.8E2	1	561.0	10.0	188.0	Acetylation (N-term); Acetylation (Protein N-term); Acetylation (TSCYH); Biotinylation; Carbamidomethylation; more	41724.676	Actin, cytoplasmic OS=Capitella teleta OX=283909 GN=CAPTEDRAFT_158679 PE=3 SV=1
191	true	A0AAD9KAB2|A0AAD9KAB2_RIDPI	NP493_1294g01039	55.88442	8.19	0.00	0.00	8.19	3			2.52E3	2			11.0	Asn->Thr substitution; Lys->Thr substitution; Oxidation (M)	37353.082	fructose-bisphosphatase OS=Ridgeia piscesae OX=27915 GN=NP493_1294g01039 PE=3 SV=1
220	false	A0AAD9NLM0|A0AAD9NLM0_RIDPI	NP493_777g00020	31.964624	1.62	1.62	0.00	0.00	1	2.77E2			1	1.0				62328.656	histidine--tRNA ligase OS=Ridgeia piscesae OX=27915 GN=NP493_777g00020 PE=3 SV=1
366	true	A0A8J1Y2S0|A0A8J1Y2S0_OWEFU	OFUS_LOCUS8237	30.475828	1.68	0.00	0.00	1.68	1			8.59E3	1			1.0		47766.027	Uncharacterized protein OS=Owenia fusiformis OX=6347 GN=OFUS_LOCUS8237 PE=4 SV=1
288	true	A0A8J1TTV8|A0A8J1TTV8_OWEFU	OFUS_LOCUS3332	39.11056	6.00	6.00	0.00	6.00	1	1.06E2		1.98E2	1	1.0		2.0		27266.041	Triosephosphate isomerase OS=Owenia fusiformis OX=6347 GN=OFUS_LOCUS3332 PE=3 SV=1
244	true	A0AAD9KLS9|A0AAD9KLS9_RIDPI	NP493_854g01047	32.289387	2.56	0.00	0.00	2.56	1			1.19E3	1			1.0		35225.582	non-specific serine/threonine protein kinase OS=Ridgeia piscesae OX=27915 GN=NP493_854g01047 PE=3 SV=1
69	false	A0AAD9NSE6|A0AAD9NSE6_RIDPI	NP493_412g03010	114.97558	44.75	0.00	44.75	0.00	7		3.52E3		3		48.0		Carbamidomethylation (DHKE, X@N-term); Carbamylation; Dethiomethyl; Oxidation (M)	20776.91	ADP-ribosylation factor OS=Ridgeia piscesae OX=27915 GN=NP493_412g03010 PE=3 SV=1
254	true	T1G3S7|T1G3S7_HELRO	20215725	35.661716	2.63	0.00	0.00	2.63	1			1.38E2	1			1.0		42028.203	Tryptophan synthase beta chain-like PALP domain-containing protein OS=Helobdella robusta OX=6412 GN=20215725 PE=4 SV=1
175	true	A0AAD9IU75|A0AAD9IU75_9ANNE	LSH36_1381g00000	68.241196	5.54	5.54	0.00	0.00	2	2.59E2			1	3.0			Formylation	44725.754	Obg-like ATPase 1 OS=Paralvinella palmiformis OX=53620 GN=LSH36_1381g00000 PE=3 SV=1
305	true	Q6PTR0|Q6PTR0_9ANNE		40.019104	4.70	4.70	0.00	0.00	1	3.02E2			1	2.0				34803.9	S-adenosylmethionine synthase (Fragment) OS=Chaetopterus sp. KJP-2000 OX=217366 PE=2 SV=1
260	true	R7UDQ2|R7UDQ2_CAPTE	CAPTEDRAFT_53259	40.43968	2.31	2.31	0.00	2.31	1	2.83E2		2.72E3	1	2.0		16.0		53332.14	Sulfatase N-terminal domain-containing protein (Fragment) OS=Capitella teleta OX=283909 GN=CAPTEDRAFT_53259 PE=3 SV=1
244	true	A0A7I8VUE3|A0A7I8VUE3_9ANNE	DGYR_LOCUS8112	32.289387	2.23	0.00	0.00	2.23	1			1.19E3	1			1.0		41875.992	DgyrCDS8520 OS=Dimorphilus gyrociliatus OX=2664684 GN=DGYR_LOCUS8112 PE=3 SV=1
69	true	T1FNM9|T1FNM9_HELRO	20210426	122.45767	53.04	0.00	53.04	0.00	9		8.47E3		5		53.0		Carbamidomethylation (DHKE, X@N-term); Carbamylation; Dethiomethyl; Formylation; Methylation(KR); more	20646.742	ADP-ribosylation factor OS=Helobdella robusta OX=6412 GN=20210426 PE=3 SV=1
310	true	R7V834|R7V834_CAPTE	CAPTEDRAFT_154984	38.95921	3.06	3.06	0.00	0.00	1	8.22E2			1	2.0				39809.484	mannose-1-phosphate guanylyltransferase OS=Capitella teleta OX=283909 GN=CAPTEDRAFT_154984 PE=3 SV=1
184	false	R7UMQ5|R7UMQ5_CAPTE	CAPTEDRAFT_152326	44.217052	7.39	0.00	4.28	3.11	2		8.91E1		1		1.0	1.0		29269.816	14-3-3 domain-containing protein OS=Capitella teleta OX=283909 GN=CAPTEDRAFT_152326 PE=3 SV=1
201	false	A0A8S4P197|A0A8S4P197_OWEFU	OFUS_LOCUS13655	32.959305	2.92	0.00	0.00	2.92	1			5.64E1	1			3.0		46382.973	AAA+ ATPase domain-containing protein (Fragment) OS=Owenia fusiformis OX=6347 GN=OFUS_LOCUS13655 PE=3 SV=1
161	false	X1ZGW4|X1ZGW4_CAPTE		39.306698	2.93	0.00	0.00	2.93	1			1.19E3	1			1.0		46689.5	COP9 signalosome complex subunit 4 OS=Capitella teleta OX=283909 PE=3 SV=1
243	true	A0A8J1UFF5|A0A8J1UFF5_OWEFU	OFUS_LOCUS7833	34.66825	1.89	1.89	0.00	0.00	1	6.43E2			1	2.0				59028.297	RNA helicase OS=Owenia fusiformis OX=6347 GN=OFUS_LOCUS7833 PE=3 SV=1
55	false	A0A8J1T7F0|A0A8J1T7F0_OWEFU	OFUS_LOCUS10495	89.348434	4.34	4.34	0.00	4.34	2	4.35E4		1.3E4	2	30.0		14.0	Formylation; Methylation(KR); Val->Leu substitution	42586.785	Uncharacterized protein OS=Owenia fusiformis OX=6347 GN=OFUS_LOCUS10495 PE=4 SV=1
168	true	T1G9N0|T1G9N0_HELRO	20217776	71.165794	14.19	0.00	0.00	14.19	3			2.23E3	3			5.0	Deamidation (NQ); Oxidation or Hydroxylation	35410.938	Serine/threonine-protein phosphatase OS=Helobdella robusta OX=6412 GN=20217776 PE=3 SV=1
167	false	A0AAD9UCD1|A0AAD9UCD1_RIDPI	NP493_283g06003	36.0809	7.36	0.00	7.36	0.00	1		7.26E2		1		5.0			18086.535	Eukaryotic translation initiation factor 5A OS=Ridgeia piscesae OX=27915 GN=NP493_283g06003 PE=3 SV=1
296	true	A8U9Z2|A8U9Z2_SIPNU		31.00933	7.14	0.00	7.14	0.00	1		1.73E2		1		2.0			14248.59	Putative ribosomal protein S3 (Fragment) OS=Sipunculus nudus OX=6446 PE=2 SV=1
217	false	A0AAD9P1A1|A0AAD9P1A1_RIDPI	NP493_205g00041	33.410732	8.84	0.00	8.84	0.00	1		2.23E2		1		1.0			16575.248	Large ribosomal subunit protein uL15 OS=Ridgeia piscesae OX=27915 GN=NP493_205g00041 PE=3 SV=1
184	false	A0AAD9P0V7|A0AAD9P0V7_RIDPI	NP493_218g03060	44.217052	7.42	0.00	4.30	3.12	2		8.91E1		1		1.0	1.0		29134.805	14-3-3 domain-containing protein OS=Ridgeia piscesae OX=27915 GN=NP493_218g03060 PE=3 SV=1
357	true	T1EMF3|T1EMF3_HELRO	20197753	33.468887	2.33	2.33	0.00	0.00	1	2.53E3			1	4.0				37791.695	PPM-type phosphatase domain-containing protein OS=Helobdella robusta OX=6412 GN=20197753 PE=3 SV=1
59	false	A0A410RGW8|A0A410RGW8_9ANNE		39.990257	6.25	0.00	6.25	6.25	1		2.69E3	1.4E3	1		2.0	2.0		18141.652	Erythrocruorin (Fragment) OS=Glossodrilus sp. FB-2019 OX=2507442 PE=2 SV=1
117	false	A0AAD9MX77|A0AAD9MX77_9ANNE	LSH36_550g02012	47.989677	11.89	0.00	11.89	0.00	3		3.89E2		2		3.0			16161.831	Small ribosomal subunit protein uS12 OS=Paralvinella palmiformis OX=53620 GN=LSH36_550g02012 PE=3 SV=1
43	true	R7TKK8|R7TKK8_CAPTE	CAPTEDRAFT_162774	193.8944	37.92	17.52	9.09	37.92	13			3.15E2	1	15.0	10.0	86.0	2-amino-3-oxo-butanoic_acid; Carbamidomethylation; Carbamidomethylation (DHKE, X@N-term); Formylation; Glycidamide adduct; more	50101.56	Tubulin alpha chain OS=Capitella teleta OX=283909 GN=CAPTEDRAFT_162774 PE=3 SV=1
40	false	C7SP42|C7SP42_9ANNE		114.21886	21.94	10.71	0.00	21.94	5			6.92E3	1	13.0		51.0	Acetylation (N-term); Ala->Asp substitution; Carbamidomethylation; Carbamidomethylation (DHKE, X@N-term); Carboxylation (DKW); more	20717.877	Glyceraldehyde 3-phosphate dehydrogenase (Fragment) OS=Bonellia viridis OX=47118 PE=2 SV=1
21	true	T1FME7|T1FME7_HELRO	20197421	353.3787	56.38	56.38	15.43	34.31	44				1	627.0	10.0	223.0	Acetylation (N-term); Acetylation (TSCYH); Biotinylation; Carbamidomethylation (DHKE, X@N-term); Carbamylation; more	41779.754	Actin, cytoplasmic OS=Helobdella robusta OX=6412 GN=20197421 PE=3 SV=1
118	false	A0A7I8WB51|A0A7I8WB51_9ANNE	DGYR_LOCUS12750	35.287235	2.04	2.04	0.00	2.04	1			1.65E3	1	2.0		7.0		45611.605	DgyrCDS13611 OS=Dimorphilus gyrociliatus OX=2664684 GN=DGYR_LOCUS12750 PE=3 SV=1
314	true	R7UFD6|R7UFD6_CAPTE	CAPTEDRAFT_178259	35.453217	10.08	0.00	10.08	0.00	1		7.53E3		1		12.0			13333.546	Small ribosomal subunit protein uS10 OS=Capitella teleta OX=283909 GN=CAPTEDRAFT_178259 PE=3 SV=1
172	true	Q2I6A1|Q2I6A1_EISFE		75.923004	20.66	20.66	0.00	20.66	2	5.54E2		7.64E2	2	4.0		6.0	Formylation	13682.678	Ubiquitin (Fragment) OS=Eisenia fetida OX=6396 PE=2 SV=1
241	true	R7TX70|R7TX70_CAPTE	CAPTEDRAFT_225326	34.993786	2.84	2.84	0.00	0.00	1	2.12E2			1	2.0				47167.348	PCI domain-containing protein OS=Capitella teleta OX=283909 GN=CAPTEDRAFT_225326 PE=3 SV=1
396	true	T1G4N4|T1G4N4_HELRO	20216032	31.354622	2.40	2.40	0.00	0.00	1	1.16E3			1	3.0				47703.96	W2 domain-containing protein OS=Helobdella robusta OX=6412 GN=20216032 PE=3 SV=1
201	false	A0AAD9L127|A0AAD9L127_RIDPI	NP493_400g01049	32.959305	2.96	0.00	0.00	2.96	1			5.64E1	1			3.0		45657.957	AAA+ ATPase domain-containing protein OS=Ridgeia piscesae OX=27915 GN=NP493_400g01049 PE=3 SV=1
38	true	A0A7I8VNE5|A0A7I8VNE5_9ANNE	DGYR_LOCUS6052	164.62915	8.77	8.77	2.55	2.55	10	3.1E2			1	151.0	4.0	61.0	Acetylation (TSCYH); Biotinylation; Carbamidomethylation; Carbamidomethylation (DHKE, X@N-term); Carboxymethyl (KW, X@N-term); more	79950.52	DgyrCDS6298 OS=Dimorphilus gyrociliatus OX=2664684 GN=DGYR_LOCUS6052 PE=3 SV=1
172	false	A0AAD9NIH0|A0AAD9NIH0_9ANNE	LSH36_17g03085	40.203556	3.41	0.00	0.00	3.41	1			2.18E2	1			2.0		30248.74	Ubiquitin-like domain-containing protein OS=Paralvinella palmiformis OX=53620 GN=LSH36_17g03085 PE=3 SV=1
4	false	A0A7I8VAG7|A0A7I8VAG7_9ANNE	DGYR_LOCUS1379	363.65378	57.18	57.18	15.43	39.89	47	4.99E3			1	719.0	10.0	225.0	Acetylation (N-term); Acetylation (TSCYH); Ala->Gln substitution; Asn->Asp substitution; Asp->Asn substitution; more	41748.723	DgyrCDS1423 OS=Dimorphilus gyrociliatus OX=2664684 GN=DGYR_LOCUS1379 PE=3 SV=1
398	true	T1FVN4|T1FVN4_HELRO	20212880	31.082716	0.24	0.00	0.00	0.24	1			9.33E1	1			1.0		491365.6	Calponin-homology (CH) domain-containing protein OS=Helobdella robusta OX=6412 GN=20212880 PE=3 SV=1
241	true	A0AAD9JEK7|A0AAD9JEK7_9ANNE	LSH36_369g03032	34.993786	2.86	2.86	0.00	0.00	1	2.12E2			1	2.0				46780.066	PCI domain-containing protein OS=Paralvinella palmiformis OX=53620 GN=LSH36_369g03032 PE=3 SV=1
314	true	T1G9J7|T1G9J7_HELRO	20217743	35.453217	10.08	0.00	10.08	0.00	1		7.53E3		1		12.0			13353.704	Small ribosomal subunit protein uS10 OS=Helobdella robusta OX=6412 GN=20217743 PE=3 SV=1
399	true	A8U9X6|A8U9X6_SIPNU		32.06128	10.42	0.00	10.42	0.00	1		1.4E3		1		1.0			11299.347	60S ribosomal protein L36 (Fragment) OS=Sipunculus nudus OX=6446 PE=2 SV=1
73	false	A0A2D1PJF7|A0A2D1PJF7_9ANNE		99.639046	83.67	0.00	83.67	0.00	5		1.29E4		5		32.0		Carbamidomethylation (DHKE, X@N-term); Formylation	5461.348	Ribosomal protein S13 (Fragment) OS=Eisenia andrei OX=168636 PE=2 SV=1
250	true	A0A7I8W1A6|A0A7I8W1A6_9ANNE	DGYR_LOCUS10172	33.598366	2.08	0.00	0.00	2.08	1			1.47E2	1			1.0		76040.18	phosphoenolpyruvate carboxykinase (GTP) OS=Dimorphilus gyrociliatus OX=2664684 GN=DGYR_LOCUS10172 PE=3 SV=1
73	false	A0AAD9P4P0|A0AAD9P4P0_RIDPI	NP493_144g05000	104.98035	20.53	0.00	20.53	0.00	6		1.35E4		6		33.0		Carbamidomethylation (DHKE, X@N-term); Formylation	17284.434	Small ribosomal subunit protein uS15 OS=Ridgeia piscesae OX=27915 GN=NP493_144g05000 PE=3 SV=1
314	true	A0AAD9P3K1|A0AAD9P3K1_RIDPI	NP493_163g01000	35.453217	10.08	0.00	10.08	0.00	1		7.53E3		1		12.0			13414.707	Small ribosomal subunit protein uS10 OS=Ridgeia piscesae OX=27915 GN=NP493_163g01000 PE=3 SV=1
8	true	P91754|ACT_LUMRU		354.3305	60.75	60.75	15.59	34.68	44	1.45E3			1	706.0	9.0	224.0	Acetylation (N-term); Acetylation (TSCYH); Ala->Gln substitution; Asn->Asp substitution; Asp->Asn substitution; more	41323.258	Actin (Fragment) OS=Lumbricus rubellus OX=35632 PE=2 SV=1
201	false	A0AAD9IXH1|A0AAD9IXH1_9ANNE	LSH36_915g00071	39.621235	1.24	0.00	0.00	1.24	1			2.99E2	1			1.0		89365.555	AAA+ ATPase domain-containing protein OS=Paralvinella palmiformis OX=53620 GN=LSH36_915g00071 PE=3 SV=1
192	true	R7TE43|R7TE43_CAPTE	CAPTEDRAFT_220577	68.197945	33.63	0.00	33.63	0.00	3		1.94E3		3		8.0		Methylation(others)	12450.434	Large ribosomal subunit protein eL30 OS=Capitella teleta OX=283909 GN=CAPTEDRAFT_220577 PE=3 SV=1
97	true	G3M459|G3M459_EISFE		133.36862	11.88	11.88	0.00	11.29	6	7.63E3		1.03E4	6	12.0		20.0	Carbamidomethylation; Carbamidomethylation (DHKE, X@N-term); Dimethylation(KR); Formylation; Methylation(KR)	57824.188	Catalase OS=Eisenia fetida OX=6396 PE=2 SV=2
180	false	A0A7I8VFF5|A0A7I8VFF5_9ANNE	DGYR_LOCUS2290	58.945778	6.02	6.02	0.00	0.00	2				1	3.0				44382.645	Citrate synthase OS=Dimorphilus gyrociliatus OX=2664684 GN=DGYR_LOCUS2290 PE=3 SV=1
157	false	T1ELW9|T1ELW9_HELRO	20197569	70.85752	13.37	0.00	0.00	13.37	3			8.25E1	1			7.0	Carbamidomethylation	37588.305	Serine/threonine-protein phosphatase OS=Helobdella robusta OX=6412 GN=20197569 PE=3 SV=1
204	true	A0A8J1TN87|A0A8J1TN87_OWEFU	OFUS_LOCUS2496	42.643185	4.84	4.84	0.00	0.00	2	2.65E3			2	7.0				40491.477	cAMP-dependent protein kinase OS=Owenia fusiformis OX=6347 GN=OFUS_LOCUS2496 PE=3 SV=1
230	true	A0AAD9KGD6|A0AAD9KGD6_9ANNE	LSH36_1g18074	56.37617	3.44	2.29	0.00	3.44	2			1.01E3	1	1.0		6.0		69658.28	Histidine kinase/HSP90-like ATPase domain-containing protein OS=Paralvinella palmiformis OX=53620 GN=LSH36_1g18074 PE=3 SV=1
